# Supplementary material for: The Awesome Power of Yeast Evolutionary Genetics: New Genome Sequences and Strain Resources for the Saccharomyces sensu stricto Genus
Source: G3 (Bethesda). 2011 Jun 1;1(1):11–25. doi: 10.1534/g3.111.000273 (PMC3276118; doi:10.1534/g3.111.000273)
Supplement: Supporting Information [file supp_1.1.11_FileS1.xls]

## Sheet: Reject H2vsH0 & Accept H1vsH0
Differentially evolving genes in the Saccharomyces sensu stricto clade
S. cerevisiae						S. paradoxus						S. mikatae						S. kudriavzevii						S. bayanus
gene	w_H0	w1	w0	2*ΔL	dS filter	gene	w_H0	w1	w0	2*ΔL	dS filter	gene	w_H0	w1	w0	2*ΔL	dS filter	gene	w_H0	w1	w0	2*ΔL	dS filter	gene	w_H0	w1	w0	2*ΔL	dS filter
OG1058_YDR306C_Anc_5.327_1_highqual.aln	0.08975	0.2086	0.0887	56.4389	1	OG1073_YDR320C-A_Anc_5.354_1_highqual.aln	0.00895	1.7034	0.0077	9.16184	1	OG104_YBL063W_Anc_7.387_1_highqual.aln	0.13791	0.1931	0.1271	6.75754	1	OG1023_YDR266C_Anc_5.629_1_highqual.aln	0.09341	0.0839	0.1249	119.653	1	OG1038_YDR285W_Anc_5.296_1_highqual.aln	0.15521	0.1039	0.172	8.10575	1
OG1063_YDR311W_Anc_5.336_1_highqual.aln	0.05027	0.0215	0.0559	7.22696	1	OG1149_YDR404C_Anc_5.495_1_highqual.aln	0.00193	5.6335	0.0018	12.1698	1	OG1118_YDR373W_Anc_5.444_1_highqual.aln	0.01075	7.7318	0.0094	16.7186	1	OG1123_YDR377W_Anc_5.451_1_highqual.aln	0.08051	90.5667	0.0577	7.50067	1	OG105_YBL061C_Anc_7.386_1_highqual.aln	0.12648	0.1932	0.1117	8.10757	1
OG1089_YDR336W_Anc_5.387_1_struture.aln	0.24231	0.5016	0.2158	6.93435	1	OG1178_YDR438W_Anc_5.551_1_highqual.aln	0.18161	20.4838	0.1502	41.4879	1	OG111_YBL056W_Anc_7.374_1_highqual.aln	0.04439	0.017	0.0523	7.97198	1	OG1277_YEL055C_Anc_6.7_1_highqual.aln	0.12217	0.1463	0.1656	363.487	1	OG1062_YDR310C_Anc_5.333_1_highqual.aln	0.141	0.1192	0.1566	66.6852	1
OG1104_YDR358W_Anc_5.416_1_highqual.aln	0.16511	0.2888	0.1496	7.43715	1	OG1189_YDR451C_Anc_5.567_1_highqual.aln	0.16076	0.204	0.1603	71.9301	1	OG1149_YDR404C_Anc_5.495_1_highqual.aln	0.00193	2.6361	0.0015	59.8681	1	OG1285_YEL046C_Anc_1.489_1_highqual.aln	0.03684	0.0069	0.0437	8.13627	1	OG1096_YDR349C_Anc_5.401_1_highqual.aln	0.16015	0.2487	0.1388	9.6902	1
OG1143_YDR397C_Anc_5.489_1_length.aln	0.00635	4.4363	0.0057	30.047	1	OG1277_YEL055C_Anc_6.7_1_highqual.aln	0.12217	0.204	0.1257	182.719	1	OG1209_YDR472W_Anc_5.601_1_highqual.aln	0.0773	0.1728	0.0638	7.58074	1	OG1306_YEL022W_Anc_1.455_1_struture.aln	0.06568	0.1063	0.0578	12.2481	1	OG1104_YDR358W_Anc_5.416_1_highqual.aln	0.16511	0.106	0.1862	7.65105	1
OG1149_YDR404C_Anc_5.495_1_highqual.aln	0.00193	3.6344	0.0017	48.9754	1	OG1309_YEL020C_Anc_1.450_1_highqual.aln	0.09204	0.281	0.081	13.1237	1	OG1226_YDR490C_Anc_3.92_1_highqual.aln	0.18001	0.2779	0.1627	8.39582	1	OG1359_YER029C_Anc_3.519_1_highqual.aln	0.07019	0.2243	0.0555	8.10597	1	OG1105_YDR359C_Anc_5.417_1_highqual.aln	0.15543	0.1125	0.1694	6.67927	1
OG1171_YDR429C_Anc_5.536_1_highqual.aln	0.03755	0.1259	0.0286	7.43457	1	OG1313_YEL017W_Anc_1.445_1_struture.aln	0.14769	212.59	0.1283	20.848	1	OG1270_YEL062W_Anc_6.17_1_struture.aln	0.09386	0.1546	0.0825	7.75183	1	OG1386_YER053C-A_Anc_7.229_1_highqual.aln	0.05336	999	0.0129	10.7494	1	OG114_YBL052C_Anc_7.371_1_highqual.aln	0.18151	0.1216	0.2017	8.95346	1
OG117_YBL049W_Anc_7.492_1_highqual.aln	0.01611	4.269	0.0135	31.4615	1	OG1319_YEL009C_Anc_7.131_1_highqual.aln	0.08919	0.2829	0.0765	7.86221	1	OG1328_YER001W_Anc_7.123_1_highqual.aln	0.12917	0.1909	0.1158	8.27309	1	OG1453_YER118C_Anc_7.419_1_highqual.aln	0.07031	0.1533	0.0583	7.07441	1	OG1160_YDR416W_Anc_5.519_1_highqual.aln	0.18049	1.0881	0.1568	137.661	1
OG1244_YDR510W_Anc_1.51_1_highqual.aln	0.01575	4.5788	0.0142	16.6582	1	OG1383_YER051W_Anc_7.224_1_highqual.aln	0.1814	0.4421	0.1637	8.96205	1	OG132_YBL026W_Anc_8.174_1_struture.aln	0.00413	1.5424	0.0037	8.23062	1	OG1454_YER119C_Anc_7.420_1_highqual.aln	0.10356	0.2143	0.0905	7.38189	1	OG1179_YDR439W_Anc_5.553_1_highqual.aln	0.1918	0.1065	0.2226	7.11306	1
OG1278_YEL054C_Anc_5.522_1_struture.aln	0.02224	2.9272	0.0198	29.1221	0	OG1419_YER084W_Anc_1.294_1_length.aln	0.64599	1.7588	0.5371	7.11652	1	OG1445_YER110C_Anc_7.408_1_highqual.aln	0.02245	0.0113	0.026	6.90998	1	OG1467_YER133W_Anc_8.159_1_highqual.aln	0.00154	1.5536	0.0013	39.4788	1	OG1184_YDR446W_Anc_5.561_1_highqual.aln	0.15933	0.0821	0.1884	7.30118	1
OG132_YBL026W_Anc_8.174_1_struture.aln	0.00413	3.3318	0.0036	18.9824	1	OG1431_YER094C_Anc_7.383_1_highqual.aln	0.01456	0.7021	0.0136	17.5492	1	OG1477_YER146W_Anc_8.192_1_highqual.aln	0.05649	4.1365	0.0511	14.9183	1	OG1494_YER164W_Anc_8.228_1_highqual.aln	0.05179	0.0619	0.0543	241.802	1	OG1219_YDR483W_Anc_8.505_1_highqual.aln	0.1304	0.0746	0.1522	8.78412	1
OG1337_YER009W_Anc_7.155_1_highqual.aln	0.00728	5.4536	0.0067	7.78991	1	OG1460_YER126C_Anc_8.137_1_highqual.aln	0.01537	12.3011	0.0138	43.7983	1	OG1535_YFL030W_Anc_8.37_1_highqual.aln	0.07148	0.1271	0.0588	7.05971	1	OG1518_YFL046W_Anc_8.8_1_highqual.aln	0.03334	0.0928	0.0225	8.82664	1	OG1233_YDR497C_Anc_3.84_1_highqual.aln	0.0586	0.0977	0.0469	9.20808	1
OG1349_YER019C-A_Anc_7.369_1_highqual.aln	0.09741	4.8167	0.0855	20.5961	1	OG1509_YER179W_Anc_8.249_1_highqual.aln	0.01117	6.2699	0.0102	28.4578	1	OG1571_YFR009W_Anc_1.366_1_highqual.aln	0.04107	0.0175	0.0479	7.95873	1	OG153_YBL002W_Anc_3.207_1_highqual.aln	0.01642	3.2449	0.0138	28.2365	1	OG1234_YDR498C_Anc_3.83_1_highqual.aln	0.1565	0.0855	0.1785	7.05602	1
OG1431_YER094C_Anc_7.383_1_highqual.aln	0.01456	2.9329	0.014	15.566	1	OG1511_YER180C-A_Anc_8.253_1_highqual.aln	0.10828	999	0.0868	11.7599	1	OG1699_YGL160W_Anc_1.379_1_highqual.aln	0.17118	0.271	0.1543	6.66043	1	OG1714_YGL144C_Anc_2.330_1_highqual.aln	0.06764	0.0906	0.067	86.5916	1	OG1240_YDR505C_Anc_1.55_1_highqual.aln	0.11996	0.0783	0.1329	7.44653	1
OG1435_YER099C_Anc_7.391_1_highqual.aln	0.02474	5.0535	0.0217	55.7906	1	OG168_YBR017C_Anc_3.181_1_highqual.aln	0.05254	0.1132	0.048	7.44772	1	OG1717_YGL141W_Anc_2.335_1_highqual.aln	0.1014	0.1568	0.0908	8.59108	1	OG1750_YGL105W_Anc_6.153_1_highqual.aln	0.08687	0.1838	0.0682	8.09554	1	OG1250_YDR516C_Anc_1.33_1_highqual.aln	0.01866	0.0383	0.0121	7.72387	1
OG1479_YER148W_Anc_8.197_1_highqual.aln	0.00764	4.9145	0.0067	58.8684	1	OG175_YBR024W_Anc_3.225_1_highqual.aln	0.14445	0.032	0.1587	7.73588	1	OG1775_YGL079W_Anc_6.202_1_highqual.aln	0.07778	0.1679	0.0613	7.09929	1	OG1769_YGL085W_Anc_6.189_1_highqual.aln	0.1028	0.2357	0.0856	6.87355	1	OG1300_YEL029C_Anc_1.471_1_highqual.aln	0.06274	0.0216	0.0811	10.4973	1
OG1514_YFL050C_Anc_3.38_1_highqual.aln	0.20597	0.3035	0.1896	7.84702	1	OG1793_YGL058W_Anc_6.109_1_highqual.aln	0.01108	3.8771	0.0102	18.3412	1	OG1858_YGR015C_Anc_4.151_1_highqual.aln	0.16032	0.3405	0.1371	8.28547	1	OG1795_YGL056C_Anc_6.107_1_highqual.aln	0.06671	0.1546	0.0561	9.18229	1	OG1344_YER015W_Anc_7.166_1_highqual.aln	0.08064	0.12	0.0683	8.72632	1
OG1527_YFL038C_Anc_8.25_1_highqual.aln	0.00275	5.9013	0.0023	44.7351	1	OG185_YBR036C_Anc_3.227_1_highqual.aln	0.07296	0.0104	0.079	6.64116	1	OG1861_YGR019W_Anc_4.155_1_highqual.aln	0.06464	0.0237	0.0756	6.82616	1	OG1827_YGL018C_Anc_4.103_1_highqual.aln	0.10533	0.245	0.0831	6.71148	1	OG135_YBL023C_Anc_8.170_1_highqual.aln	0.02307	0.0469	0.0179	11.7288	1
OG156_YBR002C_Anc_3.203_1_highqual.aln	0.05701	0.0001	0.0647	9.76318	1	OG1865_YGR027C_Anc_4.163_1_highqual.aln	0.0001	4.4137	0.0001	12.6045	0	OG1869_YGR031W_Anc_4.172_1_highqual.aln	0.18838	55.9425	0.125	91.0548	1	OG1864_YGR023W_Anc_4.159_1_highqual.aln	0.23766	0.4312	0.2123	6.66707	1	OG1363_YER033C_Anc_3.523_1_highqual.aln	0.18181	0.1297	0.1983	8.02095	1
OG1622_YGL249W_Anc_3.576_1_highqual.aln	0.28922	0.4673	0.2639	7.67898	1	OG1867_YGR029W_Anc_4.167_1_struture.aln	0.08829	0.3343	0.0732	7.50096	1	OG1898_YGR063C_Anc_4.210_1_highqual.aln	0.01115	3.7606	0.0098	13.7031	1	OG1909_YGR076C_Anc_3.137_1_highqual.aln	0.06662	0.2273	0.0504	7.97118	1	OG1406_YER071C_Anc_7.259_1_highqual.aln	0.20492	0.0816	0.2642	7.19877	1
OG1623_YGL248W_Anc_3.573_1_highqual.aln	0.09492	0.0392	0.1065	6.88885	1	OG1906_YGR072W_Anc_3.140_1_highqual.aln	0.11412	0.2744	0.098	8.6193	1	OG1900_YGR066C_Anc_3.353_1_highqual.aln	0.11493	0.1171	0.1507	100.408	1	OG1916_YGR083C_Anc_3.413_1_highqual.aln	0.07157	0.1233	0.0626	6.67403	1	OG141_YBL015W_Anc_8.161_1_highqual.aln	0.01455	0.0317	0.009	8.60479	1
OG162_YNL030W_Anc_2.299_1_highqual.aln	0.0001	7.3819	0.0001	19.9336	0	OG1922_YGR090W_Anc_3.426_1_highqual.aln	0.07432	0.125	0.0704	7.31643	1	OG1944_YGR113W_Anc_3.458_1_highqual.aln	0.12405	0.2471	0.1079	6.92454	1	OG1930_YGR098C_Anc_3.441_1_highqual.aln	0.14109	0.2193	0.1291	12.3229	1	OG1426_YER091C_Anc_7.378_1_highqual.aln	0.04603	0.0925	0.037	7.7381	0
OG1663_YGL202W_Anc_3.511_1_highqual.aln	0.07435	0.028	0.0818	6.8562	1	OG2018_YGR194C_Anc_5.152_1_highqual.aln	0.10081	0.2277	0.0912	8.55648	1	OG1971_YGR144W_Anc_5.141_1_highqual.aln	0.01764	9.4829	0.0152	63.4389	1	OG1940_YGR109C_Anc_3.453_1_highqual.aln	0.13013	0.1242	0.1265	101.178	1	OG1451_YER116C_Anc_7.416_1_highqual.aln	0.23138	0.1416	0.2143	10.9782	1
OG167_NOSGD_Anc_3.187_1_highqual.aln	0.07223	0.0001	0.087	8.36671	1	OG2027_YGR203W_Anc_5.136_1_struture.aln	0.08363	0.4485	0.0678	8.34292	1	OG1984_YGR157W_Anc_4.64_1_highqual.aln	0.07978	0.124	0.0704	8.89396	1	OG2023_YGR199W_Anc_5.140_1_highqual.aln	0.10725	0.1801	0.0943	9.31327	1	OG1460_YER126C_Anc_8.137_1_highqual.aln	0.01537	0.041	0.0075	6.74906	1
OG1757_YGL097W_Anc_6.166_1_highqual.aln	0.06417	0.0255	0.0744	9.00374	1	OG2111_YHL021C_Anc_7.110_1_highqual.aln	0.06797	0.1791	0.0609	6.82958	1	OG2025_YGR201C_Anc_8.498_1_highqual.aln	0.12134	0.3139	0.1007	7.31886	1	OG2059_YGR239C_Anc_5.86_1_highqual.aln	0.30306	0.6901	0.263	7.84071	1	OG1496_YER166W_Anc_8.231_1_length.aln	0.05353	0.0849	0.0436	9.36149	1
OG1799_YGL049C_Anc_4.56_1_struture.aln	0.12845	0.0779	0.1388	7.48157	1	OG2136_YHR008C_Anc_5.590_1_highqual.aln	0.0329	5.2252	0.0294	43.061	1	OG2035_YGR211W_Anc_5.120_1_highqual.aln	0.04142	0.0142	0.0493	8.91248	1	OG2127_YHL004W_Anc_2.500_1_highqual.aln	0.13157	0.2758	0.1147	7.40466	1	OG1520_YFL044C_Anc_8.12_1_highqual.aln	0.1078	0.0462	0.1344	10.3059	1
OG1815_YGL031C_Anc_4.84_1_highqual.aln	0.16306	0.0001	0.2199	7.82944	0	OG217_YBR066C_Anc_3.281_1_highqual.aln	0.13091	0.5791	0.1153	7.16106	1	OG2093_YHL040C_Anc_8.272_1_highqual.aln	0.06638	0.0342	0.0763	9.58785	1	OG2146_YHR018C_Anc_1.354_1_highqual.aln	0.0344	0.0737	0.0274	7.1592	1	OG1542_YFL023W_Anc_8.48_1_highqual.aln	0.19821	576.883	0.1179	254.579	1
OG184_YBR035C_Anc_3.236_1_highqual.aln	0.04541	0.0001	0.0544	10.1228	1	OG2209_YHR081W_Anc_5.373_1_highqual.aln	0.0872	0.0174	0.1033	8.47649	1	OG2187_YHR061C_Anc_5.331_1_highqual.aln	0.14728	0.0704	0.171	6.71584	1	OG2154_YHR026W_Anc_5.270_1_highqual.aln	0.04956	0.1918	0.0261	9.20007	0	OG1554_YFL010C_Anc_8.65_1_highqual.aln	0.11775	0.2424	0.0859	8.21289	1
OG187_YBR038W_Anc_3.224_1_highqual.aln	0.02166	0.0059	0.0245	8.58716	1	OG2242_YHR117W_Anc_2.152_1_highqual.aln	0.13885	0.2962	0.1276	7.41946	1	OG218_YBR067C_Anc_7.161_1_struture.aln	0.10053	0.2084	0.0739	7.77371	1	OG2156_YHR028C_Anc_5.272_1_highqual.aln	0.098	0.0581	0.1102	9.25188	1	OG1571_YFR009W_Anc_1.366_1_highqual.aln	0.04107	0.0665	0.0336	6.88309	1
OG1896_YGR061C_Anc_4.207_1_highqual.aln	0.04362	0.021	0.0478	9.14711	1	OG2331_YHR208W_Anc_4.389_1_highqual.aln	0.03603	4.8697	0.0333	30.7882	1	OG2207_YHR079C-A_Anc_5.369_1_length.aln	0.07576	0.2525	0.0746	11.0274	1	OG215_YBR063C_Anc_2.157_1_highqual.aln	0.57409	0.3034	0.6496	7.78711	1	OG1585_YFR024C-A_Anc_1.356_1_struture.aln	0.0513	0.0971	0.0378	10.8282	1
OG189_YBR040W_Anc_3.242_1_struture.aln	0.07884	0.0236	0.0955	10.9554	1	OG2333_YIL166C_Anc_5.50_1_highqual.aln	0.06128	0.0601	0.0668	212.76	1	OG2248_YHR123W_Anc_2.138_1_struture.aln	0.06286	0.0312	0.0746	6.75912	1	OG216_YBR065C_Anc_3.280_1_highqual.aln	0.1536	0.2377	0.1382	37.2737	1	OG158_YBR004C_Anc_3.201_1_highqual.aln	0.10847	0.062	0.1273	7.24906	1
OG191_YBR042C_Anc_3.244_1_highqual.aln	0.09828	0.0442	0.1123	7.95773	1	OG2369_YIL127C_Anc_2.234_1_highqual.aln	0.08565	4.6966	0.0797	10.8016	1	OG2268_YHR143W-A_Anc_2.87_1_highqual.aln	0.00432	1.9998	0.0035	22.3704	1	OG2205_YHR078W_Anc_5.365_1_highqual.aln	0.1072	0.2466	0.0902	12.6849	1	OG1591_YFR031C_Anc_7.186_1_highqual.aln	0.07456	0.0497	0.0833	8.61186	1
OG1924_YGR092W_Anc_3.430_1_highqual.aln	0.03524	0.0115	0.0405	8.48289	1	OG240_YBR088C_Anc_3.332_1_highqual.aln	0.00112	7.0256	0.001	30.1951	1	OG2285_YHR162W_Anc_5.83_1_highqual.aln	0.02878	3.1347	0.023	56.232	1	OG2268_YHR143W-A_Anc_2.87_1_highqual.aln	0.00432	3.6742	0.0035	7.53936	1	OG1592_YFR031C-A_Anc_7.187_1_highqual.aln	0.01915	0.1224	0.0001	9.95024	0
OG1947_YGR118W_Anc_3.467_1_highqual.aln	0.0001	1.7573	0.0001	14.8386	0	OG2418_YIL074C_Anc_7.273_1_highqual.aln	0.00708	4.3658	0.0063	9.50021	1	OG2290_YHR167W_Anc_5.71_1_highqual.aln	0.11743	0.1191	0.1388	66.1917	1	OG2355_YIL142W_Anc_2.206_1_highqual.aln	0.02053	0.0511	0.0155	7.51351	1	OG163_YBR010W_Anc_2.298_1_highqual.aln	0.0001	2.1604	0.0001	18.2809	0
OG2063_YGR244C_Anc_5.82_1_highqual.aln	0.04845	0.0112	0.0555	7.89276	1	OG2465_YIL019W_Anc_7.192_1_highqual.aln	0.11882	0.1703	0.1066	80.6423	1	OG232_YBR082C_Anc_3.308_1_highqual.aln	0.00487	13.6091	0.0042	27.9275	0	OG2369_YIL127C_Anc_2.234_1_highqual.aln	0.08565	0.3486	0.071	8.19301	1	OG1698_YGL161C_Anc_8.110_1_highqual.aln	0.12606	0.0646	0.1477	6.7668	1
OG2074_YGR255C_Anc_1.103_1_highqual.aln	0.03881	0.0155	0.039	66.8901	1	OG2480_YIL003W_Anc_7.136_1_highqual.aln	0.05024	0.1927	0.0416	8.54697	1	OG2350_YIL147C_Anc_5.700_1_highqual.aln	0.09343	0.063	0.1006	6.656	1	OG2410_YIL084C_Anc_2.301_1_highqual.aln	0.03822	0.0822	0.0295	7.13701	1	OG1734_YGL123W_Anc_6.129_1_highqual.aln	0.07018	0.2857	0.0303	9.8522	0
OG2198_YHR072W_Anc_5.351_1_highqual.aln	0.06466	0.0317	0.0717	7.80797	1	OG2485_YIR002C_Anc_7.153_1_highqual.aln	0.1218	86.7499	0.1033	67.0809	1	OG2383_YIL113W_Anc_2.256_1_highqual.aln	0.19749	0.4475	0.1633	8.10725	1	OG2435_YIL053W_Anc_7.243_1_highqual.aln	0.01469	0.0548	0.0038	7.22474	0	OG1745_YGL111W_Anc_6.144_1_highqual.aln	0.15028	0.0869	0.1718	8.09553	1
OG2211_YHR083W_Anc_5.378_1_highqual.aln	0.22503	0.5912	0.1949	12.0542	1	OG2490_YIR007W_Anc_7.172_1_highqual.aln	0.10789	0.2433	0.0997	8.53416	1	OG240_YBR088C_Anc_3.332_1_highqual.aln	0.00112	4.5201	0.001	37.1468	1	OG2473_YIL010W_Anc_7.126_1_highqual.aln	0.18116	0.0645	0.2233	9.42247	1	OG176_YBR025C_Anc_3.226_1_highqual.aln	0.08195	0.1425	0.0592	8.24417	1
OG2254_YHR131C_Anc_2.113_1_highqual.aln	0.13943	0.0886	0.1507	7.06576	1	OG2537_YJL191W_Anc_1.146_1_length.aln	0.00614	4.8744	0.0052	13.2996	1	OG2418_YIL074C_Anc_7.273_1_highqual.aln	0.00708	3.1197	0.0053	12.3012	1	OG252_YBR102C_Anc_3.343_1_highqual.aln	0.0739	0.1202	0.0655	7.06235	1	OG1789_YGL062W_Anc_6.115_1_highqual.aln	0.02159	0.0364	0.0173	8.74208	1
OG2268_YHR143W-A_Anc_2.87_1_highqual.aln	0.00432	5.0441	0.0039	19.262	1	OG2608_YJL108C_Anc_1.254_1_highqual.aln	0.02537	5.7155	0.0237	17.4629	1	OG2452_YIL036W_Anc_7.211_1_highqual.aln	0.16414	0.1654	0.2207	91.5593	1	OG2621_YJL094C_Anc_1.272_1_highqual.aln	0.06875	0.1081	0.0611	7.12599	1	OG1804_YGL043W_Anc_4.67_1_highqual.aln	0.08068	0.1576	0.0626	7.17024	1
OG2271_YHR148W_Anc_5.108_1_highqual.aln	0.01879	3.5318	0.0166	31.7311	1	OG2613_YJL102W_Anc_1.264_1_highqual.aln	0.09943	0.1715	0.0945	147.248	1	OG2459_YIL026C_Anc_7.201_1_highqual.aln	0.09553	0.1374	0.0871	7.47513	1	OG2675_YJL025W_Anc_5.183_1_highqual.aln	0.13007	0.2417	0.1167	6.67713	1	OG1829_YGL016W_Anc_4.105_1_highqual.aln	0.08621	18.0148	0.0492	297.273	1
OG2287_YHR164C_Anc_5.75_1_highqual.aln	0.10426	0.1505	0.0972	8.24331	1	OG2617_YJL098W_Anc_1.268_1_highqual.aln	0.13846	0.2956	0.127	12.0109	1	OG2493_YIR010W_Anc_7.175_1_highqual.aln	0.11343	0.2051	0.0982	8.65208	1	OG2708_YJR014W_Anc_5.144_1_highqual.aln	0.05685	0.2146	0.044	7.0603	1	OG1869_YGR031W_Anc_4.172_1_highqual.aln	0.18838	0.1049	0.2203	8.37662	1
OG229_YBR079C_Anc_3.303_1_highqual.aln	0.06699	0.0328	0.0734	7.96911	1	OG2638_YJL073W_Anc_1.297_1_highqual.aln	0.12408	0.2614	0.1131	8.17845	1	OG2499_YIR016W_Anc_7.121_1_length.aln	0.2092	0.631	0.1548	9.41021	1	OG2827_YKL216W_Anc_7.276_1_highqual.aln	0.03567	0.0865	0.0249	10.0641	1	OG1872_YGR034W_Anc_4.176_1_highqual.aln	0.08546	0.2742	0.0169	8.21006	0
OG2303_YHR181W_Anc_5.57_1_highqual.aln	0.04875	5.1822	0.0481	7.54063	1	OG2655_YJL055W_Anc_1.327_1_highqual.aln	0.09918	0.3121	0.0838	7.80104	1	OG2537_YJL191W_Anc_1.146_1_length.aln	0.00614	5.031	0.0047	35.8845	1	OG2833_YKL210W_Anc_1.528_1_highqual.aln	0.03831	0.0653	0.033	7.85776	1	OG1879_YGR041W_Anc_4.186_1_highqual.aln	0.30594	0.2042	0.3434	7.6073	1
OG2320_YHR198C_Anc_4.369_1_highqual.aln	0.15094	0.0592	0.1727	9.05776	1	OG2676_YJL024C_Anc_5.187_1_struture.aln	0.02443	14.2411	0.0221	21.8044	1	OG2627_YJL088W_Anc_1.279_1_highqual.aln	0.0543	0.0193	0.0654	7.76495	1	OG2851_YKL189W_Anc_4.289_1_highqual.aln	0.02769	0.4588	0.0186	28.3993	1	OG1881_YGR043C_Anc_4.188_1_highqual.aln	0.05723	0.1201	0.0431	9.27582	1
OG2333_YIL166C_Anc_5.50_1_highqual.aln	0.06128	0.0225	0.0683	8.68425	1	OG2679_YJL019W_Anc_5.165_1_highqual.aln	0.15654	0.24	0.184	166.588	1	OG2652_YJL058C_Anc_1.323_1_highqual.aln	0.08315	0.0396	0.0963	9.81985	1	OG2900_YKL135C_Anc_2.430_1_highqual.aln	0.06405	0.114	0.0561	7.68752	1	OG1918_YGR085C_Anc_3.416_1_highqual.aln	0.01831	0.1358	0.0001	18.0702	0
OG2355_YIL142W_Anc_2.206_1_highqual.aln	0.02053	0.0001	0.0237	8.97396	1	OG268_YBR119W_Anc_3.379_1_highqual.aln	0.17846	0.5547	0.1555	9.37915	1	OG26_YAL034W-A_Anc_7.53_1_highqual.aln	0.11142	0.163	0.1128	63.523	1	OG2948_YKL081W_Anc_2.635_1_highqual.aln	0.13801	0.2529	0.1162	7.51246	1	OG193_YBR044C_Anc_3.247_1_highqual.aln	0.16057	0.1053	0.1795	6.77493	1
OG2391_YIL105C_Anc_2.267_1_highqual.aln	0.04734	0.0123	0.0523	8.37783	1	OG2703_YJR010W_Anc_5.154_1_highqual.aln	0.04228	0.0001	0.0465	8.57904	1	OG273_YBR125C_Anc_3.385_1_highqual.aln	0.04252	0.5395	0.0293	148.571	1	OG2956_YKL072W_Anc_2.616_1_highqual.aln	0.08653	0.1422	0.0767	7.70594	1	OG1951_YGR122W_Anc_3.476_1_highqual.aln	0.17427	4.4471	0.1149	82.9644	1
OG240_YBR088C_Anc_3.332_1_highqual.aln	0.00112	7.4965	0.001	53.6189	1	OG2721_YJR043C_Anc_1.470_1_highqual.aln	0.1074	0.3003	0.093	8.20631	1	OG295_YBR149W_Anc_3.108_1_highqual.aln	0.0671	0.1375	0.0503	10.873	1	OG3002_YKL020C_Anc_2.662_1_highqual.aln	0.13499	0.2029	0.1236	7.7627	1	OG1953_YGR124W_Anc_3.483_1_highqual.aln	0.04505	0.0784	0.0363	6.9365	1
OG2447_YIL041W_Anc_7.221_1_highqual.aln	0.04624	0.0001	0.0546	13.0726	1	OG2726_YJR048W_Anc_1.482_1_highqual.aln	0.01358	3.2116	0.012	13.5532	1	OG2988_YKL035W_Anc_2.546_1_highqual.aln	0.02136	0.0001	0.0254	6.99078	1	OG300_YBR154C_Anc_3.114_1_highqual.aln	0.01269	19.117	0.0109	27.8884	1	OG1960_YGR131W_Anc_3.493_1_highqual.aln	0.12523	0.2323	0.0954	6.83349	1
OG2505_YIR023W_Anc_2.651_1_struture.aln	0.09205	0.052	0.0994	7.45028	1	OG2732_YJR054W_Anc_1.495_1_highqual.aln	0.14281	12.6459	0.121	37.3477	1	OG2990_YKL033W-A_Anc_2.544_1_highqual.aln	0.06322	158.379	0.0471	40.6503	1	OG3047_YKR024C_Anc_1.261_1_highqual.aln	0.06289	0.0332	0.0705	7.16609	1	OG1967_YGR140W_Anc_3.504_1_highqual.aln	0.11275	0.0748	0.1248	8.56218	1
OG2599_YJL121C_Anc_1.234_1_highqual.aln	0.03833	0.0001	0.0453	7.90558	1	OG2759_YJR084W_Anc_7.452_1_highqual.aln	0.11962	0.342	0.1049	10.9695	1	OG3010_YKL013C_Anc_2.650_1_highqual.aln	0.00621	6.7931	0.0056	24.8002	1	OG3089_YKR069W_Anc_5.651_1_highqual.aln	0.07878	0.1267	0.0685	6.85455	1	OG2000_YGR173W_Anc_5.178_1_highqual.aln	0.01395	837.484	0.0055	73.4509	1
OG260_YBR110W_Anc_3.361_1_highqual.aln	0.08996	0.0344	0.1058	77.8276	1	OG275_YBR127C_Anc_3.388_1_highqual.aln	0.01724	3.8386	0.016	53.8553	0	OG3016_YKL007W_Anc_2.503_1_highqual.aln	0.10396	0.2085	0.0845	7.32825	1	OG3090_YKR070W_Anc_5.652_1_highqual.aln	0.06519	0.1609	0.0549	6.74252	1	OG2001_YGR174C_Anc_5.186_1_struture.aln	0.05796	0.1399	0.038	7.83921	1
OG2622_YJL093C_Anc_1.273_1_highqual.aln	0.12516	0.0639	0.1376	9.824	1	OG2797_YJR121W_Anc_7.507_1_highqual.aln	0.00791	3.5433	0.0071	69.5662	1	OG3059_YKR037C_Anc_1.246_1_highqual.aln	0.04569	0.1066	0.036	7.77469	1	OG3114_YKR094C_Anc_5.701_1_struture.aln	0.0001	4.0766	0.0001	54.8421	0	OG2027_YGR203W_Anc_5.136_1_struture.aln	0.08363	0.0467	0.1069	11.8915	1
OG2623_YJL092W_Anc_1.274_1_highqual.aln	0.0934	0.0614	0.1002	6.91207	1	OG2817_YJR141W_Anc_4.376_1_highqual.aln	0.2549	0.8806	0.2263	9.5404	1	OG3080_YKR060W_Anc_1.210_1_highqual.aln	0.10504	0.1056	0.1096	28.0697	1	OG3198_YLR027C_Anc_2.420_1_highqual.aln	0.04707	0.1235	0.0377	9.78801	1	OG2097_YHL035C_Anc_4.6_1_highqual.aln	0.17651	0.1317	0.1901	9.10894	1
OG2632_YJL082W_Anc_1.285_1_highqual.aln	0.04733	0.016	0.0532	10.4533	1	OG2882_YKL155C_Anc_5.264_1_highqual.aln	0.11724	0.2422	0.1074	7.69895	1	OG3125_YLL054C_Anc_7.17_1_highqual.aln	0.16828	0.2519	0.1536	7.26971	1	OG3264_YLR100W_Anc_8.289_1_highqual.aln	0.05624	0.203	0.0447	11.11	1	OG2121_YHL011C_Anc_2.543_1_highqual.aln	0.00727	5.6887	0.0056	81.5799	1
OG2650_YJL060W_Anc_1.321_1_highqual.aln	0.04559	0.012	0.0545	9.49417	1	OG2908_YMR104C_Anc_2.446_1_highqual.aln	0.02591	0.0704	0.023	6.9604	1	OG3139_YLL035W_Anc_4.22_1_highqual.aln	0.11734	0.1922	0.105	6.91776	1	OG326_YBR181C_Anc_8.567_1_highqual.aln	0.07842	0.0001	0.1107	7.28911	0	OG2144_YHR016C_Anc_1.356_1_highqual.aln	0.09019	0.1525	0.0767	7.67978	1
OG2658_YJL052C-A__1_length.aln	0.8942	0.0001	1.22	7.15291	0	OG2946_YKL084W_Anc_2.640_1_highqual.aln	0.12187	999	0.1014	6.76407	1	OG31_YAL030W_Anc_7.67_1_length.aln	0.02684	0.8828	0.0226	17.9964	1	OG3325_YLR176C_Anc_1.400_1_highqual.aln	0.14308	0.2551	0.1293	7.92076	1	OG2184_YHR058C_Anc_5.324_1_highqual.aln	0.05973	0.025	0.0732	7.60507	1
OG266_YBR117C_Anc_3.372_1_highqual.aln	0.03253	0.0092	0.0359	7.27727	1	OG300_YBR154C_Anc_3.114_1_highqual.aln	0.01269	5.0885	0.0121	11.2258	1	OG3306_YLR147C_Anc_8.358_1_highqual.aln	0.022	2.878	0.0187	17.4689	1	OG3394_YLR254C_Anc_1.382_1_highqual.aln	0.11547	0.381	0.0887	9.36335	1	OG2187_YHR061C_Anc_5.331_1_highqual.aln	0.14728	0.296	0.1237	7.94652	1
OG2683_YJL012C_Anc_5.161_1_highqual.aln	0.02356	0.0041	0.0275	7.31761	1	OG3104_YKR084C_Anc_5.680_1_highqual.aln	0.10397	0.2259	0.0951	7.16285	1	OG3320_YLR170C_Anc_1.388_1_highqual.aln	0.03059	0.0179	0.0306	15.226	1	OG341_YBR196C_Anc_8.547_1_highqual.aln	0.02811	0.0659	0.0205	6.76314	1	OG2255_YHR132C_Anc_2.110_1_highqual.aln	0.08707	0.141	0.0725	6.99487	1
OG2696_YJR004C_Anc_5.225_1_highqual.aln	0.31594	0.503	0.288	8.18851	1	OG3121_YKR100C_Anc_5.716_1_highqual.aln	0.1157	0.4216	0.1035	7.43362	1	OG3409_YLR272C_Anc_6.68_1_highqual.aln	0.07085	0.1029	0.0641	7.09323	1	OG3423_YLR288C_Anc_6.85_1_highqual.aln	0.0576	0.1206	0.0489	7.7469	1	OG2260_YHR136C_Anc_2.103_1_length.aln	0.15356	0.0495	0.1994	7.84155	1
OG2723_YJR045C_Anc_1.474_1_highqual.aln	0.02606	0.004	0.0303	7.00391	1	OG3137_YLL038C_Anc_4.17_1_highqual.aln	0.05414	0.3187	0.0477	6.95783	1	OG3449_YLR315W_Anc_4.132_1_highqual.aln	0.2517	0.6618	0.2056	6.90768	1	OG3452_YLR319C_Anc_4.135_1_highqual.aln	0.12254	0.2033	0.11	8.57098	1	OG2283_YHR160C_Anc_5.86_1_highqual.aln	0.30071	0.1502	0.3592	9.55869	1
OG2736_YJR058C_Anc_1.505_1_highqual.aln	0.01798	2.5501	0.0167	26.4265	1	OG3167_YLL005C_Anc_5.211_1_struture.aln	0.16584	0.5812	0.1502	11.0121	1	OG3520_YLR396C_Anc_4.258_1_highqual.aln	0.11162	0.1757	0.0997	7.118	1	OG3456_YLR324W_Anc_4.140_1_highqual.aln	0.07885	2.0284	0.0605	23.6955	1	OG2287_YHR164C_Anc_5.75_1_highqual.aln	0.10426	0.0764	0.1133	7.79883	1
OG2745_YJR067C_Anc_1.516_1_highqual.aln	0.09829	0.0123	0.1187	7.45914	1	OG3169_YLL003W_Anc_5.215_1_highqual.aln	0.19267	0.3382	0.1802	7.47108	1	OG3534_YLR411W_Anc_4.277_1_highqual.aln	0.03204	0.0001	0.0385	10.203	1	OG3463_YLR332W_Anc_4.159_1_highqual.aln	0.15971	0.3619	0.1365	9.84376	1	OG2347_YIL150C_Anc_5.703_1_highqual.aln	0.0956	0.0497	0.1128	11.4956	1
OG2769_YJR094W-A_Anc_7.466_1_highqual.aln	0.01511	0.1281	0.0001	7.39543	0	OG3175_YLR004C_Anc_5.227_1_highqual.aln	0.05931	0.0001	0.0628	7.16837	1	OG3559_YLR438C-A_Anc_4.319_1_highqual.aln	0.02348	3.8954	0.0214	8.64255	1	OG3464_YLR333C_Anc_4.163_1_highqual.aln	0.02517	4.958	0.0217	12.0826	0	OG240_YBR088C_Anc_3.332_1_highqual.aln	0.00112	4.0898	0.0009	39.0127	1
OG2778_YJR103W_Anc_7.476_1_highqual.aln	0.06574	0.0212	0.0725	8.3451	1	OG3195_YLR024C_Anc_5.191_1_highqual.aln	0.09793	0.159	0.093	7.75956	1	OG362_YBR217W_Anc_6.113_1_highqual.aln	0.08224	0.2673	0.0658	8.81121	1	OG3551_YLR430W_Anc_4.310_1_highqual.aln	0.08181	0.1106	0.0766	7.0775	1	OG2455_YIL033C_Anc_7.206_1_highqual.aln	0.03931	12.9049	0.0187	128.346	1
OG2805_YJR130C_Anc_4.354_1_highqual.aln	0.0648	0.1148	0.0581	6.66846	1	OG3202_YLR032W_Anc_2.411_1_highqual.aln	0.10257	0.1948	0.0954	9.63754	1	OG3649_YML059C_Anc_4.318_1_struture.aln	0.08395	0.0588	0.0898	6.64869	1	OG3617_YML092C_Anc_8.871_1_highqual.aln	0.00896	3.4603	0.0078	23.5901	1	OG2456_YIL031W_Anc_7.197_1_highqual.aln	0.14476	0.1051	0.1588	7.20032	1
OG2808_YJR133W_Anc_4.363_1_highqual.aln	0.05755	0.0079	0.0678	7.58616	1	OG3236_YLR072W_Anc_8.14_1_highqual.aln	0.09662	0.0357	0.1035	7.13062	1	OG366_YBR222C_Anc_6.120_1_highqual.aln	0.03683	7.2368	0.0255	108.167	1	OG3641_YML067C_Anc_4.330_1_struture.aln	0.08893	0.1831	0.0732	7.5461	1	OG2465_YIL019W_Anc_7.192_1_highqual.aln	0.11882	0.0846	0.1275	7.12649	1
OG28_YAL033W_Anc_7.59_1_highqual.aln	0.09177	0.2215	0.0865	19.5969	1	OG3286_YLR127C_Anc_8.321_1_highqual.aln	0.11199	0.2298	0.1041	7.50005	1	OG3677_YML029W_Anc_5.570_1_highqual.aln	0.13419	0.1563	0.1597	205.142	1	OG3761_YMR060C_Anc_2.626_1_highqual.aln	0.16943	0.0864	0.1965	7.32311	1	OG2466_YIL018W_Anc_7.187_1_highqual.aln	0.01981	0.0921	0.0001	8.53284	0
OG2973_YKL053C-A_Anc_2.587_1_highqual.aln	0.01535	3.9366	0.0145	10.0068	1	OG3293_YLR134W_Anc_5.122_1_highqual.aln	0.11773	0.013	0.1299	8.8641	0	OG3697_YML009C_Anc_5.537_1_highqual.aln	0.00458	5.8008	0.0041	10.9102	1	OG3777_YMR076C_Anc_2.539_1_highqual.aln	0.07205	0.108	0.0652	8.09313	1	OG2478_YIL005W_Anc_7.134_1_highqual.aln	0.1942	0.1327	0.2147	6.69394	1
OG2974_YKL052C_Anc_2.588_1_highqual.aln	0.13951	0.3268	0.1208	8.15818	1	OG3376_YLR233C_Anc_8.415_1_highqual.aln	0.26017	0.5543	0.2417	7.06668	1	OG3817_YMR119W_Anc_2.419_1_highqual.aln	0.17131	0.256	0.1543	7.03547	1	OG3805_YMR107W_Anc_2.443_1_highqual.aln	0.0472	0.0001	0.0632	9.85908	1	OG249_YBR097W_Anc_3.339_1_highqual.aln	0.09951	0.0674	0.1103	11.1555	1
OG3010_YKL013C_Anc_2.650_1_highqual.aln	0.00621	4.1893	0.0057	25.8093	1	OG3399_YLR262C_Anc_6.49_1_highqual.aln	0.02303	417.266	0.02	12.339	1	OG3820_NOSGD_Anc_2.416_1_highqual.aln	0.07849	2.2806	0.0489	7.44926	1	OG3810_YMR112C_Anc_2.436_1_length.aln	0.04298	0.0001	0.0599	39.1689	1	OG2521_YJL210W_Anc_1.124_1_highqual.aln	0.14685	0.0714	0.1775	9.86671	1
OG3023_YKL001C_Anc_2.510_1_highqual.aln	0.01454	2.6624	0.0131	43.8352	1	OG3411_YLR274W_Anc_6.71_1_highqual.aln	0.01653	0.0057	0.0177	11.6091	1	OG3835_YMR137C_Anc_2.394_1_highqual.aln	0.17546	0.199	0.1647	53.0695	1	OG3824_YMR126C_Anc_2.412_1_highqual.aln	0.07661	0.0917	0.0832	29.7007	1	OG2528_YJL203W_Anc_1.132_1_highqual.aln	0.20489	0.1042	0.2424	8.32728	1
OG3046_YKR023W_Anc_1.259_1_highqual.aln	0.1491	0.152	0.157	82.102	1	OG3496_YLR370C_Anc_4.218_1_highqual.aln	0.04586	4.8105	0.0434	10.8835	1	OG398_YBR255W_Anc_7.177_1_highqual.aln	0.09897	0.121	0.0907	68.6513	1	OG390_YBR247C_Anc_6.165_1_highqual.aln	0.05813	0.1229	0.0476	9.72434	1	OG2546_YJL180C_Anc_1.158_1_highqual.aln	0.12215	0.0656	0.1424	6.78327	1
OG3085_YKR065C_Anc_1.196_1_highqual.aln	0.13106	0.0361	0.1535	8.59609	1	OG3549_YLR427W_Anc_4.308_1_highqual.aln	0.10492	0.1965	0.0961	6.81289	1	OG4056_YNL262W_Anc_1.94_1_highqual.aln	0.05333	0.0766	0.0503	67.854	1	OG3923_YMR244W_Anc_8.793_1_struture.aln	0.07335	0.1921	0.0621	7.91386	1	OG2553_YJL172W_Anc_1.166_1_highqual.aln	0.07152	0.1111	0.0592	6.73465	1
OG3088_YKR068C_Anc_5.649_1_highqual.aln	0.0271	4.1853	0.0242	23.6381	1	OG3641_YML067C_Anc_4.330_1_struture.aln	0.08893	0.013	0.0987	7.68951	1	OG4124_YNL189W_Anc_2.63_1_highqual.aln	0.00751	6.8915	0.0059	133.43	1	OG3937_YMR260C_Anc_8.812_1_highqual.aln	0.01473	4.2394	0.0129	13.611	1	OG2581_YJL138C_Anc_1.211_1_highqual.aln	0.02007	0.0803	0.0114	7.2162	0
OG3095_YKR075C_Anc_5.663_1_highqual.aln	0.14571	0.2955	0.1255	7.89213	1	OG3692_YML014W_Anc_5.544_1_highqual.aln	0.10551	8.1545	0.0937	51.5882	1	OG4218_YNL085W_Anc_2.205_1_highqual.aln	0.07141	0.0859	0.0975	465.667	1	OG3977_YMR301C_Anc_5.20_1_highqual.aln	0.06458	0.1147	0.057	6.91232	1	OG2590_YJL129C_Anc_1.224_1_highqual.aln	0.10684	0.1469	0.0963	8.75013	1
OG3114_YKR094C_Anc_5.701_1_struture.aln	0.0001	2.8909	0.0001	7.33832	0	OG3823_YMR125W_Anc_2.413_1_struture.aln	0.05976	0.1307	0.0549	7.09651	1	OG4229_YNL074C_Anc_2.222_1_highqual.aln	0.14266	0.0647	0.1646	10.3545	1	OG4041_YNL280C_Anc_3.81_1_highqual.aln	0.04764	0.1016	0.0386	7.05138	1	OG2640_YJL071W_Anc_1.301_1_highqual.aln	0.10701	0.067	0.1218	7.60816	1
OG3116_YKR095W-A_Anc_5.705_1_length.aln	0.08227	0.0001	0.1007	7.50698	1	OG3832_YMR134W_Anc_2.397_1_highqual.aln	0.05515	0.2359	0.0444	9.67943	1	OG4241_YNL063W_Anc_2.245_1_highqual.aln	0.1669	0.088	0.1951	8.32531	1	OG4124_YNL189W_Anc_2.63_1_highqual.aln	0.00751	2.1915	0.0052	88.4102	1	OG2654_YJL056C_Anc_1.326_1_highqual.aln	0.166	0.1185	0.1838	7.12074	1
OG3162_YLL010C_Anc_5.202_1_highqual.aln	0.11288	0.046	0.128	8.02628	1	OG3843_YMR146C_Anc_2.380_1_highqual.aln	0.03204	4.6007	0.0299	24.5722	1	OG4251_YNL051W_Anc_2.260_1_highqual.aln	0.12507	0.1275	0.1162	54.8553	1	OG4141_YNL168C_Anc_2.85_1_highqual.aln	0.07737	0.2132	0.0614	10.0568	1	OG2668_YJL034W_Anc_5.239_1_highqual.aln	0.02688	0.0543	0.0195	9.01663	1
OG318_YBR171W_Anc_8.588_1_highqual.aln	0.05077	0.0009	0.0638	7.37158	1	OG3869_YMR173W_Anc_6.244_1_struture.aln	0.0246	999	0.0155	7.33486	1	OG4276_YNL015W_Anc_2.310_1_highqual.aln	0.04959	0.0001	0.0701	6.98116	1	OG4158_YNL152W_Anc_2.124_1_highqual.aln	0.09396	0.0324	0.109	10.2206	1	OG2675_YJL025W_Anc_5.183_1_highqual.aln	0.13007	0.0799	0.151	8.77111	1
OG3205_YLR035C_Anc_2.405_1_highqual.aln	0.22448	0.4195	0.2029	10.7566	1	OG3871_YMR175W_Anc_6.246_1_highqual.aln	0.09556	999	0.066	7.49892	1	OG4317_YNR029C_Anc_6.337_1_highqual.aln	0.08415	0.0329	0.0998	11.0535	1	OG4214_YNL090W_Anc_2.200_1_highqual.aln	0.02623	0.0991	0.0178	7.57034	1	OG2693_YJR001W_Anc_5.220_1_highqual.aln	0.05047	0.0796	0.0417	7.08428	1
OG3210_YLR043C_Anc_5.124_1_highqual.aln	0.02397	2.1302	0.0215	13.7875	1	OG3883_YMR187C_Anc_6.270_1_highqual.aln	0.10282	0.2872	0.0924	6.86936	1	OG433_YBR291C_Anc_2.525_1_highqual.aln	0.04166	0.0071	0.0498	6.73269	1	OG42_YAL019W_Anc_7.80_1_highqual.aln	0.06486	0.1096	0.0577	9.16223	1	OG2696_YJR004C_Anc_5.225_1_highqual.aln	0.31594	0.2144	0.3495	7.34735	1
OG3235_YLR071C_Anc_8.15_1_highqual.aln	0.07684	0.0775	0.0853	132.311	1	OG3920_YMR241W_Anc_8.784_1_highqual.aln	0.03473	4.2143	0.0315	38.5194	1	OG4482_YOL012C_Anc_6.43_1_highqual.aln	0.00483	1.189	0.0042	13.0178	1	OG4308_YNR019W_Anc_6.317_1_length.aln	0.06774	0.1585	0.0577	7.63186	1	OG2699_YJR006W_Anc_5.175_1_highqual.aln	0.11376	980.148	0.0674	139.78	1
OG3272_YLR109W_Anc_8.300_1_highqual.aln	0.07645	0.0001	0.0916	6.64022	1	OG3923_YMR244W_Anc_8.793_1_struture.aln	0.07335	0.0163	0.0824	7.84189	1	OG4506_YOR014W_Anc_7.106_1_highqual.aln	0.06609	0.2386	0.0743	254.797	1	OG4338_YNR049C_Anc_6.375_1_highqual.aln	0.12506	0.309	0.1022	6.77847	1	OG2700_YJR007W_Anc_5.157_1_highqual.aln	0.02302	0.0804	0.0135	9.23623	1
OG3283_YLR121C_Anc_8.319_1_length.aln	0.11647	0.0437	0.1309	11.6123	1	OG3942_YMR265C_Anc_8.818_1_highqual.aln	0.21255	0.4922	0.1911	8.29644	1	OG4520_YOR030W_Anc_5.622_1_highqual.aln	0.19769	0.3422	0.1742	10.2415	1	OG4354_YOL147C_Anc_3.3_1_highqual.aln	0.05608	0.0094	0.0711	10.8979	1	OG2714_YJR034W_Anc_1.458_1_highqual.aln	0.02341	0.0716	0.011	7.04663	1
OG3329_YLR180W_Anc_1.58_1_highqual.aln	0.01819	16.6364	0.0167	44.1982	1	OG3971_YMR295C_Anc_5.29_1_highqual.aln	0.04733	4.0029	0.0415	29.3345	1	OG4586_YOR108W_Anc_2.172_1_highqual.aln	0.04142	0.0724	0.035	6.67706	1	OG4362_YOL139C_Anc_3.20_1_highqual.aln	0.01004	3.8742	0.0085	38.7212	0	OG2721_YJR043C_Anc_1.470_1_highqual.aln	0.1074	0.0555	0.1284	8.64224	1
OG3398_YLR260W_Anc_6.48_1_highqual.aln	0.08875	0.0446	0.0989	9.781	1	OG3998_YNL328C_Anc_3.10_1_highqual.aln	0.06932	999	0.0639	7.77745	1	OG464_YCL025C_Anc_1.50_1_highqual.aln	0.05829	0.1063	0.0488	9.29663	1	OG4482_YOL012C_Anc_6.43_1_highqual.aln	0.00483	6.2889	0.0041	8.67572	1	OG2732_YJR054W_Anc_1.495_1_highqual.aln	0.14281	0.0775	0.1586	26.3001	1
OG3431_YLR298C_Anc_6.94_1_highqual.aln	0.09687	0.3098	0.0799	9.96747	1	OG4057_YNL261W_Anc_1.95_1_highqual.aln	0.07266	0.067	0.0791	72.2014	1	OG4677_YOR219C_Anc_8.638_1_highqual.aln	0.12829	0.2033	0.1154	10.2548	1	OG4646_YOR181W_Anc_6.81_1_struture.aln	0.15536	0.2662	0.1389	8.4496	1	OG2742_YJR064W_Anc_1.513_1_highqual.aln	0.02208	0.0656	0.0111	21.7713	1
OG3435_YLR303W_Anc_4.53_1_highqual.aln	0.00986	5.123	0.009	73.8067	1	OG4071_YNL247W_Anc_1.115_1_highqual.aln	0.07298	0.147	0.0666	7.33389	1	OG4739_YOR287C_Anc_8.748_1_highqual.aln	0.10602	0.0756	0.1241	53.3591	1	OG4700_YOR244W_Anc_8.673_1_highqual.aln	0.03796	0.0904	0.0307	7.64409	1	OG2786_YJR110W_Anc_7.491_1_highqual.aln	0.06832	0.0433	0.0784	7.31466	1
OG3459_YLR327C_Anc_4.146_1_highqual.aln	0.02871	1.9917	0.0245	9.69704	1	OG4110_YNL204C_Anc_2.46_1_highqual.aln	0.1284	0.0201	0.1454	11.4567	1	OG4750_YOR298C-A_Anc_8.770_1_highqual.aln	0.02674	0.0001	0.0361	7.56865	1	OG4781_YOR334W_Anc_7.62_1_highqual.aln	0.07084	0.1292	0.0609	6.817	1	OG2795_YJR119C_Anc_7.505_1_highqual.aln	0.13798	0.0919	0.1537	7.16306	1
OG3510_YLR386W_Anc_4.242_1_highqual.aln	0.03896	0.0168	0.0431	7.18898	1	OG4228_YNL075W_Anc_2.221_1_highqual.aln	0.02313	1.5126	0.0213	33.2468	1	OG4812_YOR369C_Anc_7.11_1_highqual.aln	0.0001	5.1082	0.0001	13.8854	0	OG4811_YOR368W_Anc_7.12_1_highqual.aln	0.07612	0.177	0.0663	6.7454	1	OG279_YBR131W_Anc_3.396_1_struture.aln	0.16926	0.0955	0.1979	15.1489	1
OG3513_YLR389C_Anc_4.246_1_highqual.aln	0.0745	0.037	0.0814	10.3313	1	OG422_YBR280C_Anc_1.307_1_struture.aln	0.09299	0.2524	0.086	6.90671	1	OG5018_YPL071C_Anc_8.538_1_highqual.aln	0.21624	0.7405	0.171	9.40366	1	OG4823_YOR381W_Anc_7.319_1_highqual.aln	0.12222	0.1158	0.1232	37.7566	1	OG2852_YKL188C_Anc_4.287_1_highqual.aln	0.0783	0.0718	0.0828	6.80982	1
OG3514_YLR390W_Anc_4.247_1_length.aln	0.10758	1.6059	0.0901	17.9259	1	OG4266_YNL027W_Anc_2.303_1_struture.aln	0.12194	4.5738	0.1097	32.156	1	OG5197_YPR125W_Anc_3.461_1_highqual.aln	0.0874	0.0357	0.1005	8.97004	1	OG4839_YPL256C_Anc_6.293_1_highqual.aln	0.07789	0.1355	0.0676	6.87559	1	OG2853_YKL187C_Anc_4.285_1_highqual.aln	0.11765	0.1699	0.1017	9.1081	1
OG3571_YLR450W_Anc_4.343_1_highqual.aln	0.05257	0.0253	0.0575	8.92534	1	OG4271_YNL023C_Anc_2.288_1_highqual.aln	0.12274	0.2277	0.115	7.25425	1	OG5243_YPR175W_Anc_7.532_1_highqual.aln	0.09361	0.0789	0.0967	142.36	1	OG4866_YPL228W_Anc_6.254_1_highqual.aln	0.09141	0.1	0.0875	37.3243	1	OG2925_YKL106W_Anc_2.475_1_highqual.aln	0.07382	0.1167	0.0603	6.72688	1
OG3576_YLR455W_Anc_7.528_1_highqual.aln	0.11564	0.0527	0.1342	7.61571	1	OG4284_YNL006W_Anc_1.399_1_highqual.aln	0.00271	1.0676	0.0026	11.1884	1	OG576_YDL229W_Anc_2.41_1_highqual.aln	0.03586	0.0001	0.0467	10.3492	0	OG4929_YPL164C_Anc_8.688_1_highqual.aln	0.18799	0.3267	0.1716	7.62013	1	OG2945_YKL085W_Anc_2.641_1_highqual.aln	0.02323	0.044	0.0146	6.82063	1
OG3628_YML080W_Anc_4.350_1_highqual.aln	0.07911	359.592	0.0621	87.324	1	OG4318_YNR030W_Anc_6.338_1_highqual.aln	0.10236	0.2669	0.0916	9.37071	1	OG603_YDL199C_Anc_8.446_1_highqual.aln	0.12588	0.1913	0.112	7.94662	1	OG492_YCR015C_Anc_1.430_1_highqual.aln	0.22324	0.1192	0.2553	7.07691	1	OG2974_YKL052C_Anc_2.588_1_highqual.aln	0.13951	0.0746	0.166	7.62621	1
OG3713_YMR010W_Anc_7.112_1_highqual.aln	0.06064	0.016	0.0694	7.94091	1	OG4394_YOL104C_Anc_3.82_1_highqual.aln	0.23145	0.9218	0.2083	9.27812	1	OG633_YDL167C_Anc_7.349_1_highqual.aln	0.14947	0.009	0.1693	349.071	1	OG5012_YPL078C_Anc_8.549_1_highqual.aln	0.08579	0.2144	0.067	7.13771	1	OG3049_YKR026C_Anc_1.263_1_highqual.aln	0.01862	0.0635	0.0074	14.9275	1
OG3759_YMR058W_Anc_2.622_1_highqual.aln	0.05807	0.0252	0.0649	7.58728	1	OG4403_YOL094C_Anc_3.103_1_highqual.aln	0.023	12.0008	0.021	32.9029	1	OG635_YDL165W_Anc_7.347_1_highqual.aln	0.01562	3.4327	0.0129	47.3704	1	OG5023_YPL066W_Anc_8.530_1_highqual.aln	0.12205	0.2298	0.107	7.42166	1	OG3058_YKR036C_Anc_1.247_1_highqual.aln	0.20373	0.1324	0.226	7.66797	1
OG3766_YMR065W_Anc_2.632_1_highqual.aln	0.15755	0.2905	0.1406	7.67571	1	OG4425_YOL071W_Anc_3.144_1_highqual.aln	0.11328	0.0159	0.1376	10.3037	1	OG688_YDL108W_Anc_2.332_1_length.aln	0.01747	892.759	0.0124	74.1028	1	OG5162_YPR084W_Anc_3.390_1_highqual.aln	0.108	0.2265	0.0943	7.35561	1	OG3059_YKR037C_Anc_1.246_1_highqual.aln	0.04569	0.0203	0.0582	7.09221	1
OG3827_YMR129W_Anc_2.406_1_highqual.aln	0.08523	0.0819	0.0936	255.53	1	OG4511_YOR020C_Anc_5.607_1_highqual.aln	0.03041	2.841	0.0283	9.30411	1	OG74_YBL099W_Anc_7.432_1_highqual.aln	0.01884	0.0098	0.0241	197.965	1	OG5163_YPR085C_Anc_3.391_1_highqual.aln	0.23261	0.4392	0.2088	6.6994	1	OG3079_YKR059W_Anc_1.211_1_highqual.aln	0.02259	0.0771	0.0132	7.18921	0
OG3927_YMR250W_Anc_8.801_1_highqual.aln	0.06178	0.0256	0.0686	8.17323	1	OG451_YCL048W_Anc_1.25_1_highqual.aln	0.08845	0.14	0.0908	185.668	1	OG762_YDL022W_Anc_3.169_1_highqual.aln	0.01753	0.0001	0.0236	8.33657	1	OG5170_YPR095C_Anc_3.407_1_highqual.aln	0.14248	0.0856	0.1637	182.25	1	OG308_YBR162C_Anc_8.515_1_highqual.aln	0.0649	0.1347	0.0523	10.0721	1
OG3933_YMR256C_Anc_8.807_1_highqual.aln	0.01048	3.3172	0.0084	23.3528	1	OG4528_YOR039W_Anc_5.635_1_highqual.aln	0.01798	25.5122	0.0172	7.40504	1	OG774_YDL007W_Anc_3.216_1_highqual.aln	0.00346	19.703	0.0029	66.348	1	OG5184_YPR110C_Anc_3.428_1_highqual.aln	0.0411	0.1065	0.0306	8.90752	1	OG311_YBR164C_Anc_8.597_1_highqual.aln	0.00667	5.3231	0.0054	35.5455	1
OG3974_YMR298W_Anc_5.26_1_highqual.aln	0.05578	0.0001	0.0697	9.30653	1	OG4549_YOR064C_Anc_5.665_1_highqual.aln	0.17538	0.7771	0.1537	6.85963	1	OG854_YDR079W_Anc_8.209_1_highqual.aln	0.02573	3.8549	0.0201	27.9218	1	OG5186_YPR112C_Anc_3.432_1_highqual.aln	0.08502	0.0803	0.0853	203.466	1	OG3122_YKR101W_Anc_7.81_1_highqual.aln	0.28366	0.1912	0.3132	7.79187	1
OG3976_YMR300C_Anc_5.21_1_highqual.aln	0.01585	0.0001	0.0184	7.86254	1	OG4558_YOR076C_Anc_5.680_1_highqual.aln	0.24882	0.4404	0.2313	7.45571	1	OG922_YDR152W_Anc_8.334_1_highqual.aln	0.09611	0.0984	0.116	66.3603	1	OG526_YCR047C_Anc_6.316_1_highqual.aln	0.02219	6.1893	0.015	11.0046	1	OG313_YBR166C_Anc_8.595_1_highqual.aln	0.0599	0.101	0.0488	7.30491	1
OG3979_YMR303C_Anc_3.118_1_highqual.aln	0.04137	0.1039	0.0298	10.8401	1	OG4595_YOR124C_Anc_5.443_1_length.aln	0.11824	0.3315	0.1061	9.96377	1	OG946_YDR177W_Anc_8.375_1_highqual.aln	0.01702	4.1721	0.0149	23.1976	1	OG545_YCR073W-A_Anc_6.345_1_highqual.aln	0.03947	0.1248	0.0307	8.46365	1	OG3145_YLL028W_Anc_4.30_1_highqual.aln	0.04712	0.0744	0.0361	8.28809	1
OG4030_YNL292W_Anc_3.67_1_highqual.aln	0.09672	0.0697	0.1147	40.2261	1	OG4641_YOR176W_Anc_6.67_1_highqual.aln	0.05174	0.1651	0.0443	8.40052	1	OG963_YDR194C_Anc_8.402_1_highqual.aln	0.07357	0.043	0.0824	6.83601	1	OG578_YDL225W_Anc_2.51_1_highqual.aln	0.0612	0.1166	0.0524	7.33284	1	OG3160_YLL012W_Anc_5.200_1_highqual.aln	0.06293	0.0968	0.0511	7.65866	1
OG4082_YNL236W_Anc_2.8_1_highqual.aln	0.04889	0.0244	0.0534	6.88648	1	OG4662_YOR201C_Anc_8.611_1_highqual.aln	0.11535	0.2723	0.1044	7.17383	1							OG594_YDL208W_Anc_8.465_1_highqual.aln	0.01139	2.1589	0.0094	36.8131	1	OG3180_YLR009W_Anc_5.233_1_highqual.aln	0.02258	0.0992	0.0104	9.25876	1
OG4111_YNL202W_Anc_2.47_1_highqual.aln	0.05952	0.0202	0.0701	7.13149	1	OG4717_YOR262W_Anc_8.712_1_highqual.aln	0.02826	0.0001	0.0318	8.58922	1						104	OG614_YDL188C_Anc_7.302_1_highqual.aln	0.03716	0.0814	0.0296	6.66408	1	OG3213_YLR046C_Anc_5.118_1_length.aln	0.30733	0.1639	0.3815	11.3712	1
OG4195_YNL111C_Anc_2.166_1_highqual.aln	0.10215	4.4086	0.0935	6.89775	1	OG4759_YOR307C_Anc_8.785_1_highqual.aln	0.13977	1.397	0.1303	26.1138	1							OG620_YDL181W_Anc_7.294_1_highqual.aln	0.04141	0.1719	0.021	6.78237	1	OG3221_YLR054C_Anc_8.50_1_struture.aln	0.11861	0.1177	0.125	71.2179	1
OG4214_YNL090W_Anc_2.200_1_highqual.aln	0.02623	5.1289	0.0223	37.2726	1	OG4761_YOR310C_Anc_8.787_1_struture.aln	0.03381	0.0001	0.0381	6.73735	1							OG663_YDL133W_Anc_7.297_1_highqual.aln	0.08224	0.0846	0.088	63.6392	1	OG3242_YLR079W_Anc_8.5_1_highqual.aln	0.15524	0.0669	0.1867	9.07712	1
OG421_YBR279W_Anc_1.309_1_highqual.aln	0.09989	0.0434	0.1114	6.64215	1	OG4801_YOR356W_Anc_7.33_1_highqual.aln	0.06602	0.1814	0.0592	10.6547	1							OG77_YBL095W_Anc_7.427_1_highqual.aln	0.12467	0.2024	0.1215	26.5885	1	OG3288_YLR129W_Anc_8.324_1_highqual.aln	0.0506	0.028	0.0589	10.534	1
OG4261_YNL039W_Anc_2.282_1_highqual.aln	0.08633	0.0491	0.0962	6.7439	1	OG4812_YOR369C_Anc_7.11_1_highqual.aln	0.0001	1.9663	0.0001	10.4875	0							OG87_YBL085W_Anc_7.413_1_highqual.aln	0.13644	0.2066	0.1243	7.97664	1	OG3291_YLR132C_Anc_8.327_1_highqual.aln	0.26877	0.4614	0.2287	7.61029	1
OG4284_YNL006W_Anc_1.399_1_highqual.aln	0.00271	6.712	0.0024	45.0574	1	OG4814_YOR371C_Anc_7.9_1_highqual.aln	0.11121	0.1294	0.113	78.5961	1							OG923_YDR153C_Anc_8.335_1_struture.aln	0.05823	0.1625	0.045	9.67793	1	OG3294_YLR135W_Anc_8.330_1_highqual.aln	0.23383	0.1614	0.2583	7.51863	1
OG4312_YNR023W_Anc_6.322_1_highqual.aln	0.165	0.0964	0.1819	7.19712	1	OG4829_YPL268W_Anc_6.3_1_highqual.aln	0.08826	0.0737	0.0934	148.324	1							OG974_YDR207C_Anc_8.416_1_highqual.aln	0.18149	0.3006	0.1633	8.77584	1	OG3312_YLR153C_Anc_8.367_1_highqual.aln	0.02071	0.0449	0.0139	11.155	1
OG4315_YNR027W_Anc_6.334_1_highqual.aln	0.12332	0.2331	0.1035	8.4676	1	OG484_YCR005C_Anc_1.422_1_highqual.aln	0.03186	0.1112	0.0275	7.01611	1													OG3366_YLR221C_Anc_8.436_1_highqual.aln	0.18066	0.0869	0.2224	7.97871	1
OG4422_YOL075C_Anc_3.133_1_highqual.aln	0.06701	0.0373	0.0721	8.81329	1	OG4855_YPL240C_Anc_6.267_1_highqual.aln	0.03291	0.0044	0.0368	8.32763	1												109	OG3368_YLR223C_Anc_8.434_1_highqual.aln	0.06967	0.0452	0.0781	9.12112	1
OG4434_YOL062C_Anc_3.165_1_highqual.aln	0.0583	0.0192	0.0656	7.63816	1	OG4914_YPL179W_Anc_6.172_1_highqual.aln	0.05517	0.0526	0.0589	11.0753	1													OG3370_YLR225C_Anc_8.432_1_highqual.aln	0.05609	0.1013	0.0457	7.25055	1
OG4442_YOL054W_Anc_8.808_1_highqual.aln	0.07858	0.1593	0.068	6.88975	1	OG4988_YPL103C_Anc_8.582_1_highqual.aln	0.08786	0.0725	0.0954	13.2039	1													OG3378_YLR237W_Anc_8.412_1_highqual.aln	0.08878	0.1424	0.0756	7.49026	1
OG4447_YOL049W_Anc_7.82_1_highqual.aln	0.12998	55.13	0.1028	69.1492	1	OG5005_YPL086C_Anc_8.563_1_highqual.aln	0.00452	7.8345	0.0041	52.9428	1													OG3382_YLR241W_Anc_8.400_1_highqual.aln	0.05445	0.0793	0.0459	6.64461	1
OG4458_YOL038W_Anc_7.120_1_highqual.aln	0.02669	6.3112	0.0238	36.5913	1	OG5016_YPL074W_Anc_8.542_1_highqual.aln	0.09624	0.0771	0.1066	139.052	1													OG3384_YLR243W_Anc_8.397_1_highqual.aln	0.02865	5.9008	0.0145	23.2324	1
OG4464_YOL030W_Anc_7.114_1_highqual.aln	0.07672	0.0284	0.0873	9.0156	1	OG5039_YPL049C_Anc_8.499_1_highqual.aln	0.18098	404.263	0.1557	36.0504	1													OG3400_NOSGD_Anc_6.50_1_highqual.aln	0.09011	4.5717	0.0801	6.64581	0
OG4475_YOL019W_Anc_1.371_1_struture.aln	0.15535	0.0834	0.1719	6.94992	1	OG603_YDL199C_Anc_8.446_1_highqual.aln	0.12588	0.0548	0.1356	7.63627	1													OG3408_YLR271W_Anc_6.64_1_highqual.aln	0.21493	0.0961	0.2693	11.6721	1
OG4511_YOR020C_Anc_5.607_1_highqual.aln	0.03041	3.8538	0.0279	12.7621	1	OG658_YDL138W_Anc_7.309_1_highqual.aln	0.11522	0.2255	0.1065	7.39511	1													OG3410_YLR273C_Anc_6.70_1_highqual.aln	0.26358	0.1661	0.297	9.896	1
OG4519_YOR028C_Anc_5.619_1_highqual.aln	0.16664	0.0698	0.1934	9.78778	1	OG659_YDL137W_Anc_7.307_1_highqual.aln	0.00857	4.5842	0.008	16.5982	1													OG3415_YLR278C_Anc_6.75_1_highqual.aln	0.11095	990.525	0.0655	322.977	1
OG4539_YOR052C_Anc_5.653_1_highqual.aln	0.04001	0.0001	0.0504	7.63551	1	OG730_YDL064W_Anc_4.249_1_struture.aln	0.01744	2.9772	0.0161	9.71748	1													OG3422_YLR287C-A_Anc_6.83_1_highqual.aln	0.02198	1.4375	0.0191	8.503	0
OG4563_YOR081C_Anc_5.690_1_highqual.aln	0.07539	0.0299	0.0834	10.3408	1	OG749_YDL044C_Anc_3.147_1_highqual.aln	0.16787	0.5512	0.1466	11.8936	1													OG3433_YLR300W_Anc_6.99_1_highqual.aln	0.06888	0.1295	0.0541	9.41861	1
OG45_YAL016W_Anc_7.88_1_highqual.aln	0.0374	0.0105	0.0432	7.80106	1	OG835_YDR059C_Anc_3.308_1_struture.aln	0.00204	4.9606	0.0019	11.5221	1													OG3436_YLR304C_Anc_4.51_1_highqual.aln	0.02471	0.0464	0.0179	9.08644	1
OG4731_YOR278W_Anc_8.734_1_highqual.aln	0.19039	0.0875	0.2234	9.60508	1	OG84_YBL088C_Anc_7.418_1_highqual.aln	0.14218	0.2058	0.1367	7.50491	1													OG3441_YLR308W_Anc_4.47_1_highqual.aln	0.10582	0.2283	0.0837	10.951	1
OG4771_YOR321W_Anc_7.76_1_highqual.aln	0.09731	0.0474	0.1052	7.5169	1	OG874_YDR100W_Anc_8.244_1_highqual.aln	0.07795	89.3051	0.0734	7.42263	1													OG3459_YLR327C_Anc_4.146_1_highqual.aln	0.02871	0.1048	0.013	9.14828	1
OG4783_YOR336W_Anc_7.57_1_highqual.aln	0.16757	0.2444	0.1602	291.926	1	OG928_YDR159W_Anc_8.340_1_highqual.aln	0.15198	0.2599	0.1425	8.34374	1													OG346_YBR201W_Anc_8.535_1_highqual.aln	0.09601	0.0366	0.1182	6.97201	1
OG4821_YOR378W_Anc_8.843_1_highqual.aln	0.07573	0.0239	0.0852	10.1517	1	OG934_YDR165W_Anc_8.355_1_highqual.aln	0.15069	0.3474	0.1352	7.01117	1													OG3485_YLR359W_Anc_4.197_1_highqual.aln	0.01729	0.0424	0.0108	9.82872	1
OG483_YCR004C_Anc_1.421_1_highqual.aln	0.06648	0.0155	0.079	7.42825	1	OG93_YBL078C_Anc_7.400_1_highqual.aln	0.00769	14.9121	0.0068	15.358	1													OG3502_YLR377C_Anc_4.227_1_highqual.aln	0.02755	0.0544	0.0174	8.55943	1
OG4859_YPL235W_Anc_6.261_1_highqual.aln	0.01151	7.8788	0.0102	73.576	1	OG998_YDR235W_Anc_8.457_1_highqual.aln	0.09668	0.0722	0.1024	72.2998	1													OG3515_YLR390W-A_Anc_4.251_1_highqual.aln	0.18362	0.3581	0.1394	7.28652	1
OG4955_YPL137C_Anc_8.648_1_highqual.aln	0.13087	0.0888	0.1392	7.06136	1																			OG3541_YLR419W_Anc_4.291_1_highqual.aln	0.09197	0.0637	0.1017	10.1972	1
OG4971_YPL120W_Anc_8.615_1_highqual.aln	0.14864	24.5302	0.1092	107.22	1						130													OG3542_YLR420W_Anc_4.294_1_highqual.aln	0.06965	0.038	0.0853	7.70423	1
OG497_YCR020C_Anc_1.439_1_highqual.aln	0.1174	0.0344	0.1373	9.16656	1																			OG3552_YLR431C_Anc_4.311_1_highqual.aln	0.13285	184.688	0.0886	101.78	1
OG49_YAL012W_Anc_7.97_1_highqual.aln	0.03095	0.1529	0.0253	147.144	1																			OG3553_YLR432W_Anc_4.312_1_length.aln	0.03953	0.0799	0.0286	8.81585	1
OG5032_YPL057C_Anc_8.514_1_highqual.aln	0.07029	0.0545	0.0601	566.612	1																			OG3567_YLR446W_Anc_4.336_1_highqual.aln	0.10032	0.1931	0.0801	13.0633	1
OG527_YCR048W_Anc_6.317_1_struture.aln	0.058	0.0226	0.0657	10.2378	1																			OG3568_YLR447C_Anc_4.338_1_highqual.aln	0.02336	0.0499	0.0134	7.78569	1
OG546_YCR075C_Anc_6.346_1_highqual.aln	0.11225	0.2316	0.0968	37.8822	1																			OG3581_YML129C_Anc_8.868_1_highqual.aln	0.01468	4.1524	0.013	7.37558	1
OG578_YDL225W_Anc_2.51_1_highqual.aln	0.0612	0.0258	0.0685	7.05444	1																			OG3585_YML125C_Anc_8.862_1_highqual.aln	0.10137	729.696	0.0508	88.1043	1
OG61_YAR003W_Anc_4.123_1_highqual.aln	0.06322	0.0551	0.0773	98.0445	1																			OG358_YBR213W_Anc_6.105_1_highqual.aln	0.09162	105.69	0.0552	91.4609	1
OG654_YDL142C_Anc_7.316_1_highqual.aln	0.20746	0.5152	0.1826	7.9336	1																			OG359_YBR214W_Anc_6.107_1_highqual.aln	0.05299	0.0747	0.0468	51.1859	1
OG66_YAR019C_Anc_3.177_1_highqual.aln	0.11861	0.0742	0.1279	7.02571	1																			OG3646_YML062C_Anc_4.324_1_highqual.aln	0.12389	0.0671	0.147	8.09038	1
OG767_YDL017W_Anc_3.183_1_highqual.aln	0.02963	0.0204	0.0336	283.002	1																			OG3711_YMR008C_Anc_6.42_1_highqual.aln	0.06115	0.0994	0.051	8.34927	1
OG774_YDL007W_Anc_3.216_1_highqual.aln	0.00346	4.8226	0.0032	46.1025	1																			OG3735_YMR031C_Anc_2.590_1_highqual.aln	0.09742	0.1413	0.0861	7.31502	1
OG806_YDR028C_Anc_3.258_1_highqual.aln	0.12681	0.0743	0.1392	10.9921	1																			OG3755_YMR054W_Anc_2.617_1_highqual.aln	0.05987	41.478	0.0328	234.787	1
OG810_YDR032C_Anc_3.261_1_highqual.aln	0.01102	3.6489	0.0097	36.8258	1																			OG3759_YMR058W_Anc_2.622_1_highqual.aln	0.05807	28.9562	0.0299	154.543	1
OG852_YDR077W_Anc_8.201_1_length.aln	0.1259	0.0166	0.1527	7.55631	1																			OG375_YBR233W_Anc_6.139_1_highqual.aln	0.08642	0.0501	0.1047	8.736	1
OG933_YDR164C_Anc_8.351_1_highqual.aln	0.06542	0.0216	0.0736	12.2501	1																			OG3767_YMR066W_Anc_2.637_1_length.aln	0.15318	0.0961	0.1731	7.81404	1
OG965_YDR196C_Anc_8.404_1_highqual.aln	0.08182	0.0189	0.0952	6.98478	1																			OG3845_YMR148W_Anc_2.376_1_struture.aln	0.0819	0.9455	0.0551	69.5077	1
																								OG3882_YMR186W_Anc_6.267_1_highqual.aln	0.0284	0.062	0.0184	11.3679	1
					145																			OG3902_YMR205C_Anc_6.304_1_highqual.aln	0.02596	0.0556	0.0187	11.8262	1
																								OG3927_YMR250W_Anc_8.801_1_highqual.aln	0.06178	0.0977	0.0502	9.27529	1
																								OG392_YBR249C_Anc_6.168_1_highqual.aln	0.04716	0.1129	0.0342	8.20131	1
																								OG3938_YMR261C_Anc_8.813_1_struture.aln	0.05242	0.0769	0.0442	8.4327	1
																								OG3953_YMR277W_Anc_8.839_1_highqual.aln	0.05347	0.0821	0.044	7.41703	1
																								OG3970_YMR294W_Anc_5.32_1_highqual.aln	0.18609	0.3377	0.1605	8.00746	1
																								OG3971_YMR295C_Anc_5.29_1_highqual.aln	0.04733	0.0978	0.0281	7.53106	1
																								OG4024_YNL299W_Anc_3.58_1_highqual.aln	0.11875	0.0675	0.138	11.958	1
																								OG4048_YNL272C_Anc_1.81_1_highqual.aln	0.14868	0.0965	0.1682	9.4606	1
																								OG4064_YNL254C_Anc_1.106_1_highqual.aln	0.21221	0.1263	0.242	7.04386	1
																								OG4082_YNL236W_Anc_2.8_1_highqual.aln	0.04889	0.0822	0.0419	9.63558	1
																								OG4088_YNL229C_Anc_2.14_1_highqual.aln	0.02619	21.3897	0.0155	71.9626	1
																								OG4089_YNL227C_Anc_2.15_1_highqual.aln	0.09395	0.0544	0.1074	8.00685	1
																								OG4100_YNL215W_Anc_2.31_1_struture.aln	0.12561	0.0591	0.1515	9.54109	1
																								OG4106_YNL209W_Anc_2.41_1_length.aln	0.02647	0.0884	0.0144	7.39653	0
																								OG4135_YNL177C_Anc_2.78_1_highqual.aln	0.08897	0.0458	0.1058	6.79947	1
																								OG4139_YNL172W_Anc_2.82_1_highqual.aln	0.10682	0.079	0.1149	8.07994	1
																								OG4147_YNL162W-A_Anc_2.93_1_highqual.aln	0.09865	0.009	0.1398	6.96745	1
																								OG4150_YNL160W_Anc_2.98_1_highqual.aln	0.12279	0.2362	0.0961	11.4303	1
																								OG4166_YNL142W_Anc_2.99_1_highqual.aln	0.0234	0.0502	0.0171	7.15499	1
																								OG4192_YNL115C_Anc_2.158_1_highqual.aln	0.0605	0.0996	0.0502	9.68131	1
																								OG4195_YNL111C_Anc_2.166_1_highqual.aln	0.10215	0.4412	0.0565	12.4729	1
																								OG4203_YNL101W_Anc_2.177_1_highqual.aln	0.05524	0.0848	0.0474	6.83777	1
																								OG4208_YNL096C_Anc_2.188_1_struture.aln	0.02844	0.1728	0.0106	8.8283	0
																								OG4224_YNL079C_Anc_2.215_1_highqual.aln	0.03288	0.0821	0.0176	8.73666	1
																								OG4234_YNL069C_Anc_2.228_1_highqual.aln	0.11747	0.3076	0.0422	10.0608	0
																								OG4237_YNL067W_Anc_2.236_1_highqual.aln	0.07812	0.2399	0.0494	10.1411	1
																								OG4263_YNL036W_Anc_2.275_1_highqual.aln	0.05519	0.0175	0.0771	8.80724	1
																								OG4276_YNL015W_Anc_2.310_1_highqual.aln	0.04959	0.1922	0.0205	9.38048	1
																								OG427_YBR285W_Anc_1.299_1_highqual.aln	0.17071	0.7024	0.13	9.16061	1
																								OG429_YBR287W_Anc_1.296_1_highqual.aln	0.04976	0.1014	0.0352	13.2802	1
																								OG4322_YNR033W_Anc_6.344_1_highqual.aln	0.10467	0.0681	0.1189	8.94203	1
																								OG4347_YNR058W_Anc_4.317_1_highqual.aln	0.06922	0.1283	0.0538	13.0668	1
																								OG436_YCL064C_Anc_1.3_1_highqual.aln	0.08325	0.0761	0.0824	53.5191	1
																								OG4411_YOL086W-A_Anc_3.116_1_highqual.aln	0.12133	0.0306	0.1764	9.21473	1
																								OG4437_YOL059W_Anc_3.169_1_highqual.aln	0.0714	0.131	0.0538	8.92382	1
																								OG445_YCL054W_Anc_1.13_1_highqual.aln	0.04665	0.0839	0.0382	10.1883	1
																								OG4489_YOL005C_Anc_6.30_1_highqual.aln	0.00445	4.6676	0.0031	40.1473	1
																								OG4503_YOR010C_Anc_7.161_1_length.aln	0.15458	0.5002	0.1177	12.4455	1
																								OG4512_YOR020W-A_Anc_5.606_1_highqual.aln	0.14898	0.0393	0.2011	7.81077	1
																								OG4526_YOR037W_Anc_5.632_1_highqual.aln	0.19892	0.123	0.2297	6.75614	1
																								OG452_YCL047C_Anc_1.27_1_highqual.aln	0.11548	0.0502	0.1403	7.89895	1
																								OG4574_YOR094W_Anc_2.190_1_highqual.aln	0.03144	0.0824	0.015	10.2785	1
																								OG4642_YOR177C_Anc_6.69_1_highqual.aln	0.10321	0.0612	0.1196	6.68361	1
																								OG4676_YOR217W_Anc_8.637_1_highqual.aln	0.08405	0.0569	0.094	6.81139	1
																								OG4715_YOR260W_Anc_8.709_1_highqual.aln	0.07473	0.1278	0.0634	7.27126	1
																								OG4724_YOR270C_Anc_8.718_1_highqual.aln	0.03819	0.0609	0.0309	7.48058	1
																								OG4750_YOR298C-A_Anc_8.770_1_highqual.aln	0.02674	0.0815	0.0125	9.20781	1
																								OG4764_YOR313C_Anc_8.790_1_highqual.aln	0.16671	0.0942	0.1997	8.70887	1
																								OG4812_YOR369C_Anc_7.11_1_highqual.aln	0.0001	3.592	0.0001	9.53568	0
																								OG4828_YPL269W_Anc_6.4_1_highqual.aln	0.16232	0.0991	0.1826	8.76865	1
																								OG4868_YPL226W_Anc_6.251_1_highqual.aln	0.04432	0.0683	0.0368	9.01392	1
																								OG487_YCR009C_Anc_1.424_1_highqual.aln	0.00316	0.0141	0.0098	11.3316	1
																								OG4914_YPL179W_Anc_6.172_1_highqual.aln	0.05517	26.7079	0.0287	163.626	1
																								OG4919_YPL174C_Anc_8.704_1_length.aln	0.33516	0.3098	0.3266	29.0579	1
																								OG4920_YPL173W_Anc_8.706_1_highqual.aln	0.07375	0.179	0.0672	234.245	1
																								OG4934_YPL159C_Anc_8.682_1_highqual.aln	0.16727	0.084	0.2007	7.15111	1
																								OG4947_YPL146C_Anc_8.659_1_highqual.aln	0.11243	0.0613	0.1306	7.00236	1
																								OG4963_YPL128C_Anc_8.630_1_highqual.aln	0.04928	0.0253	0.0586	7.74476	1
																								OG4965_YPL126W_Anc_8.626_1_highqual.aln	0.07783	0.048	0.089	9.34679	1
																								OG4995_YPL096W_Anc_8.575_1_highqual.aln	0.11574	0.0655	0.1341	6.71698	1
																								OG4999_YPL092W_Anc_8.569_1_highqual.aln	0.11179	0.1912	0.0905	10.9176	1
																								OG5006_YPL085W_Anc_8.562_1_highqual.aln	0.24976	0.1984	0.2644	7.91864	1
																								OG5018_YPL071C_Anc_8.538_1_highqual.aln	0.21624	0.0986	0.2772	6.89956	1
																								OG5022_YPL067C_Anc_8.533_1_highqual.aln	0.18509	0.0914	0.2316	8.77016	1
																								OG5086_YPL001W_Anc_8.90_1_highqual.aln	0.13564	0.0777	0.1576	7.00335	1
																								OG5095_YPR010C-A_Anc_8.114_1_length.aln	0.04957	0.2904	0.015	14.0101	1
																								OG5113_YPR029C_Anc_7.435_1_highqual.aln	0.11097	0.0942	0.1225	88.5491	1
																								OG5147_YPR068C_Anc_3.362_1_highqual.aln	0.17519	0.1083	0.1984	6.84217	1
																								OG5164_YPR086W_Anc_3.394_1_highqual.aln	0.01477	0.0426	0.0074	11.3937	1
																								OG5206_YPR135W_Anc_3.473_1_highqual.aln	0.09289	0.062	0.1031	7.45982	1
																								OG5211_YPR141C_Anc_3.479_1_highqual.aln	0.06066	0.0348	0.0694	8.20276	1
																								OG5237_YPR169W_Anc_7.525_1_highqual.aln	0.11268	0.0842	0.1681	60.9804	1
																								OG570_YDL235C_Anc_2.27_1_highqual.aln	0.06032	0.128	0.0389	6.88913	1
																								OG576_YDL229W_Anc_2.41_1_highqual.aln	0.03586	0.108	0.0173	14.4302	0
																								OG584_YDL218W_Anc_2.61_1_highqual.aln	0.09434	0.1577	0.0761	7.3584	1
																								OG590_YDL212W_Anc_2.77_1_highqual.aln	0.10199	0.2046	0.0785	7.52899	1
																								OG642_YDL156W_Anc_7.333_1_highqual.aln	0.05958	0.029	0.0706	9.62139	1
																								OG644_YDL154W_Anc_7.331_1_struture.aln	0.14716	0.104	0.1623	7.75652	1
																								OG681_YDL115C_Anc_2.322_1_struture.aln	0.1028	0.0505	0.1269	9.54126	1
																								OG683_YDL113C_Anc_2.324_1_highqual.aln	0.08853	0.0546	0.1012	7.49294	1
																								OG687_YDL109C_Anc_2.330_1_highqual.aln	0.18468	0.1259	0.2061	7.25662	1
																								OG705_YDL089W_Anc_2.368_1_highqual.aln	0.22601	0.1282	0.2633	10.3484	1
																								OG720_YDL075W_Anc_4.270_1_struture.aln	0.08974	0.3896	0.0001	11.427	0
																								OG72_YBL102W_Anc_7.437_1_highqual.aln	0.04645	0.1221	0.0311	8.94708	1
																								OG781_YDR001C_Anc_3.205_1_highqual.aln	0.02337	0.0379	0.0181	7.25019	1
																								OG844_YDR069C_Anc_8.188_1_highqual.aln	0.08366	0.0534	0.094	8.35833	1
																								OG851_YDR076W_Anc_8.200_1_highqual.aln	0.11092	0.0566	0.1308	8.89531	1
																								OG870_YDR096W_Anc_8.234_1_highqual.aln	0.10492	0.0701	0.118	8.66768	1
																								OG876_YDR103W_Anc_8.247_1_highqual.aln	0.16481	0.1023	0.187	14.0307	1
																								OG877_YDR104C_Anc_8.248_1_highqual.aln	0.16707	0.2201	0.1531	7.92109	1
																								OG880_YDR107C_Anc_8.254_1_highqual.aln	0.11208	0.0739	0.1254	6.72799	1
																								OG889_YDR118W_Anc_8.270_1_struture.aln	0.188	0.1252	0.2088	6.73738	1
																								OG900_YDR128W_Anc_8.288_1_highqual.aln	0.07107	0.0481	0.0787	7.54189	1
																								OG915_YDR145W_Anc_8.323_1_struture.aln	0.08273	0.143	0.069	8.86791	1
																								OG968_YDR200C_Anc_8.408_1_highqual.aln	0.13303	0.075	0.1559	12.0792	1
																								OG974_YDR207C_Anc_8.416_1_highqual.aln	0.18149	0.1296	0.2018	6.82964	1
																								OG989_YDR225W_Anc_3.208_1_highqual.aln	0.0001	5.5103	0.0001	8.75736	0
																													233

## Sheet: Accept H2vsH0
Gene	2*ΔL	omega_H0	omega_Scer	omega_Spar	omega_(Scer,Spar)	omega_Smik	omega_(Scer,Spar,Smik)	omega_Skud	omega_Sbay	dS filter
OG1006_YDR244W_Anc_8.470_1_highqual.aln	17.9687	0.10718	0.1657	0.144	0.1834	0.0793	0.0546	0.1538	0.071	1
OG1008_YDR246W_Anc_8.476_1_highqual.aln	17.3674	0.06296	0.0473	0.0372	0.0126	0.0659	0.0231	0.5098	0.0687	1
OG1028_YDR273W_Anc_5.638_1_highqual.aln	18.1374	0.25971	0.328	0.4609	0.223	0.3493	0.0911	0.617	0.1414	1
OG102_YBL066C_Anc_7.389_1_highqual.aln	17.8984	0.08817	0.0522	0.0867	0.1805	0.0753	0.0677	0.1205	0.0949	1
OG1031_YDR277C_Anc_5.644_1_highqual.aln	20.7636	0.07166	0.013	0.067	0.0469	0.1019	0.2853	0.0666	0.0777	1
OG1035_YDR282C_Anc_5.291_1_highqual.aln	19.4822	0.16825	0.3406	0.2153	0.162	0.1665	0.427	0.1299	0.0971	1
OG1069_YDR317W_Anc_5.348_1_highqual.aln	17.0561	0.15996	0.1108	0.2583	0.7492	0.1041	0.2821	0.1509	0.1362	1
OG1079_YDR325W_Anc_5.367_1_highqual.aln	20.1491	0.09826	0.0686	0.196	0.1688	0.1169	0.0889	0.0846	0.0761	1
OG1080_YDR326C_Anc_5.370_1_highqual.aln	21.4462	0.09425	0.0594	0.1106	0.0517	0.096	0.0756	0.1228	0.1213	1
OG1093_YDR346C_Anc_5.397_1_highqual.aln	24.1271	0.09474	0.0367	0.0304	0.2184	0.1003	0.0799	0.0706	0.1591	1
OG1111_YDR365C_Anc_5.430_1_highqual.aln	20.2098	0.08912	0.0573	0.4023	0.0892	0.0856	0.098	0.0994	0.0639	1
OG1114_YDR369C_Anc_5.435_1_highqual.aln	18.5924	0.31714	0.2911	0.8312	0.2104	0.3107	0.2568	0.4087	0.2488	1
OG1121_YDR375C_Anc_5.448_1_highqual.aln	16.9107	0.05159	0.0321	0.0566	0.1643	0.0637	0.0192	0.0816	0.0337	1
OG1137_YDR390C_Anc_5.472_1_highqual.aln	31.4743	0.1222	0.1054	0.6005	0.0722	0.1374	0.1429	0.1588	0.0669	1
OG1151_YDR406W_Anc_5.500_1_highqual.aln	17.705	0.05168	0.0318	0.0471	0.0499	0.0477	0.0228	0.0548	0.0759	1
OG1165_YDR422C_Anc_5.527_1_highqual.aln	22.9506	0.13845	0.171	0.1727	0.2175	0.1783	0.0442	0.1494	0.1122	1
OG1172_YDR430C_Anc_5.541_1_highqual.aln	17.0105	0.07068	0.0727	0.1163	0.0422	0.0897	0.0571	0.0919	0.042	1
OG1218_YDR482C_Anc_8.503_1_highqual.aln	17.2115	0.16075	0.2756	0.7457	0.0219	0.0743	0.4052	0.3108	0.1528	1
OG1223_YDR487C_Anc_3.96_1_highqual.aln	16.8635	0.04334	0.0001	0.1047	0.0435	0.0491	0.0001	0.102	0.0277	1
OG123_YBL042C_Anc_7.481_1_length.aln	41.1242	0.06413	0.0065	0.1066	0.0074	0.0807	2.894	0.0391	0.1641	1
OG1241_YDR506C_Anc_1.54_1_highqual.aln	31.4156	0.23374	0.4245	0.2828	0.1835	0.2703	0.203	0.3447	0.1184	1
OG1243_YDR508C_Anc_1.50_1_highqual.aln	21.6905	0.0638	0.0819	0.0321	4.6639	0.1308	0.025	0.0539	0.0922	1
OG1254_YDR520C_Anc_1.26_1_highqual.aln	21.1104	0.12164	0.1306	0.1783	0.1031	0.1868	0.0562	0.1556	0.0849	1
OG1255_YDR522C_Anc_1.25_1_highqual.aln	22.7521	0.11251	0.2019	0.0241	0.0548	0.0994	0.0732	0.1823	0.1161	1
OG1262_YDR530C_Anc_1.17_1_struture.aln	20.8597	0.18557	0.1319	0.1799	0.0674	0.1993	2.6351	0.4998	0.1176	1
OG1265_YDR533C_Anc_7.433_1_highqual.aln	20.0725	0.07571	0.0323	0.226	0.2872	0.105	0.0046	0.0523	0.1084	1
OG1288_YEL042W_Anc_1.485_1_highqual.aln	18.1903	0.16559	0.108	0.0906	0.1145	0.2637	0.147	0.2451	0.1454	1
OG1290_YEL040W_Anc_1.483_1_highqual.aln	19.6881	0.11586	0.092	0.1038	0.1779	0.0767	0.0506	0.0928	0.248	1
OG1294_YEL036C_Anc_1.479_1_highqual.aln	17.5784	0.03634	0.0224	0.0398	0.0899	0.057	0.0058	0.0593	0.0295	1
OG1299_YEL030W_Anc_1.474_1_length.aln	31.6823	0.14055	0.0788	0.0471	0.1569	0.5317	0.0406	0.1475	0.0663	1
OG1307_YEL021W_Anc_1.453_1_highqual.aln	22.6394	0.02812	0.0001	0.0337	0.1428	0.0125	0.0001	0.0743	0.0425	1
OG1310_YEL019C_Anc_1.448_1_highqual.aln	16.821	0.11791	0.1511	0.6218	0.0489	0.0886	0.2952	0.0864	0.0925	1
OG1318_YEL011W_Anc_1.435_1_highqual.aln	20.1391	0.02892	0.0108	0.0086	0.0459	0.0188	0.0669	0.0319	0.0408	1
OG1356_YER026C_Anc_3.513_1_highqual.aln	20.1812	0.04221	0.0429	0.03	1.3247	0.0176	0.0429	0.0353	0.0577	1
OG1369_YER039C_Anc_3.538_1_length.aln	27.7019	0.11111	0.0218	0.0732	0.0768	0.4989	0.1557	0.0573	0.058	1
OG1371_YER041W_Anc_3.540_1_struture.aln	21.513	0.18182	0.2324	0.2552	0.0702	0.2807	0.116	0.1808	0.1473	1
OG1374_YER044C_Anc_7.207_1_highqual.aln	17.9834	0.07173	0.0309	0.0647	999	0.0001	0.0844	0.1231	0.1073	1
OG137_YBL021C_Anc_8.167_1_highqual.aln	20.9167	0.03007	0.0001	0.0826	0.0112	0.2044	0.0475	0.0173	0.0105	1
OG1420_YER086W_Anc_7.367_1_highqual.aln	17.5838	0.02285	0.0086	0.0684	0.0137	0.0062	0.0441	0.0198	0.0369	1
OG142_YBL014C_Anc_4.91_1_highqual.aln	24.8548	0.16885	0.1673	0.3442	0.1038	0.2057	0.1348	0.2231	0.1086	1
OG1432_YER095W_Anc_7.385_1_highqual.aln	21.4467	0.04632	0.0255	0.0255	0.0501	0.0001	0.0505	0.0918	0.0613	1
OG143_YBL013W_Anc_4.95_1_struture.aln	21.1002	0.17975	0.1638	0.1758	0.3506	0.2248	0.0738	0.5892	0.113	1
OG1486_YER155C_Anc_8.207_1_struture.aln	16.9725	0.09342	0.0692	0.0869	0.1332	0.0866	0.0581	0.11	0.112	1
OG1506_YER176W_Anc_8.242_1_highqual.aln	19.9099	0.12611	0.208	0.0864	0.1057	0.1071	0.1041	0.1693	0.1003	1
OG1508_YER178W_Anc_8.246_1_highqual.aln	21.299	0.02802	0.0347	0.0001	0.0656	0.0262	0.0001	0.0001	0.0534	1
OG150_YBL005W_Anc_4.113_1_highqual.aln	21.5022	0.13405	0.0698	0.2181	0.2657	0.1288	0.1296	0.1126	0.1508	1
OG1534_YFL031W_Anc_8.36_1_length.aln	18.0662	0.12172	0.3531	0.0001	0.1129	0.1499	0.0671	0.0687	0.1089	1
OG1559_YFL004W_Anc_8.71_1_highqual.aln	21.3693	0.06886	0.078	0.0393	0.1899	0.0457	0.0454	0.0489	0.107	1
OG1578_YFR016C_Anc_1.377_1_struture.aln	18.7058	0.43261	0.3512	1.1104	0.6316	0.4308	0.2081	0.4728	0.3971	1
OG1581_YFR019W_Anc_1.360_1_highqual.aln	20.0859	0.07847	0.0538	0.0712	0.0876	0.0743	0.0556	0.1079	0.0942	1
OG1595_YFR033C_Anc_7.190_1_highqual.aln	22.8192	0.14317	0.2746	1.3286	0.162	0.2379	0.0437	0.0745	0.057	1
OG1603_YFR041C_Anc_3.548_1_highqual.aln	25.7307	0.11595	0.127	1.0836	0.0325	0.1257	0.047	0.0873	0.1041	1
OG1616_YGL255W_Anc_8.325_1_highqual.aln	21.0754	0.10277	0.1715	0.0698	0.0378	0.0509	0.0743	0.083	0.1716	1
OG1618_YGL253W_Anc_3.581_1_highqual.aln	24.7874	0.05759	0.0001	0.0249	0.1165	0.0296	0.0664	0.0731	0.1052	1
OG1619_YGL252C_Anc_3.579_1_highqual.aln	16.992	0.02253	0.0155	0.0892	0.0052	0.0144	0.026	0.0148	0.0318	1
OG1660_YGL207W_Anc_3.516_1_highqual.aln	17.3275	0.02692	0.0081	0.0268	0.0156	0.026	0.0329	0.0448	0.0283	1
OG1667_YGL197W_Anc_8.157_1_highqual.aln	27.3668	0.07222	0.0343	0.1192	0.0808	0.059	0.0527	0.0935	0.0879	1
OG1669_YGL195W_Anc_8.155_1_highqual.aln	20.3061	0.07964	0.0531	0.1071	0.0592	0.0747	0.0753	0.1003	0.0852	1
OG1693_YGL167C_Anc_8.112_1_highqual.aln	20.6804	0.03128	0.025	0.0091	0.0619	0.0295	0.0132	0.0208	0.0517	1
OG1694_YGL166W_Anc_8.106_1_highqual.aln	18.4337	0.24572	0.5624	0.1389	0.2735	0.2544	0.2904	0.4393	0.1194	1
OG171_YBR020W_Anc_3.219_1_length.aln	18.4647	0.08238	0.0482	0.136	0.0497	0.0447	0.2575	0.2564	0.0001	1
OG1731_YGL126W_Anc_6.117_1_length.aln	18.0659	0.10415	0.0551	999	0.0325	0.1728	0.0336	0.1824	0.1037	1
OG1738_YGL119W_Anc_6.133_1_highqual.aln	18.6564	0.08333	0.0577	0.358	0.0529	0.0861	0.0451	0.0587	0.1188	1
OG174_YBR023C_Anc_3.223_1_highqual.aln	18.335	0.04774	0.0205	0.0454	0.05	0.0386	0.0329	0.0724	0.0633	1
OG1768_YGL086W_Anc_6.188_1_length.aln	21.8769	0.07889	0.0676	0.1849	0.0373	0.0974	0.0729	0.1341	0.0415	1
OG1792_YGL059W_Anc_6.110_1_highqual.aln	18.0974	0.04534	0.0082	0.075	0.0194	0.054	0.0186	0.064	0.0659	1
OG1806_YGL040C_Anc_4.70_1_highqual.aln	21.9606	0.02544	0.0062	0.0379	0.0288	0.0048	0.0253	0.0085	0.0685	1
OG1832_YGL013C_Anc_4.113_1_highqual.aln	19.6672	0.09385	0.0771	0.0806	0.0855	0.1191	0.1186	0.0488	0.1272	1
OG1836_YGL009C_Anc_4.107_1_highqual.aln	19.6994	0.0423	0.0221	0.0241	0.0326	0.0227	0.0466	0.0736	0.0597	1
OG1837_YGL008C_Anc_4.115_1_highqual.aln	21.255	0.0761	0.0662	0.0208	0.059	0.0274	0.1591	0.0616	0.1429	0
OG1843_YGL002W_Anc_4.124_1_highqual.aln	20.641	0.12939	0.094	0.1197	0.928	0.2689	0.0618	0.1202	0.0522	1
OG1870_YGR032W_Anc_5.14_1_struture.aln	28.3074	0.033	0.0235	0.0292	0.0146	0.0318	0.0114	0.0481	0.0468	1
OG1899_YGR065C_Anc_4.212_1_highqual.aln	21.981	0.05085	0.0141	0.0472	0.024	0.0955	0.0154	0.0631	0.0646	1
OG1903_YGR070W_Anc_4.219_1_highqual.aln	20.5318	0.13981	0.1241	0.158	0.1411	0.2091	0.2338	0.0949	0.1128	1
OG190_YBR041W_Anc_3.243_1_highqual.aln	19.7955	0.06767	0.0331	0.1126	0.0332	0.057	0.0283	0.1204	0.0827	1
OG1920_YGR088W_Anc_3.424_1_struture.aln	16.9115	0.03854	0.0098	0.025	0.0187	0.0377	0.0336	0.0513	0.0622	1
OG1963_YGR134W_Anc_3.497_1_highqual.aln	33.6358	0.15802	0.1526	0.3578	0.1379	0.1173	0.1401	0.2542	0.1138	1
OG1976_YGR148C_Anc_4.84_1_highqual.aln	19.2574	0.09275	0.0001	0.0845	0.0493	0.0394	0.0762	0.0134	0.6503	0
OG19_YAL041W_Anc_7.32_1_highqual.aln	18.5146	0.06261	0.0299	0.0517	0.0921	0.0396	0.0498	0.0907	0.0866	1
OG2009_YGR184C_Anc_5.190_1_highqual.aln	17.1438	0.05425	0.0338	0.0616	0.0477	0.0598	0.0377	0.0843	0.0538	1
OG2012_YGR187C_Anc_5.194_1_highqual.aln	18.0534	0.05648	0.0224	0.3016	0.0449	0.049	0.0349	0.066	0.0569	1
OG2015_YGR191W_Anc_5.158_1_highqual.aln	17.9836	0.05932	0.0281	0.0879	0.0388	0.0303	0.1497	0.0597	0.0843	1
OG202_YBR054W_Anc_3.263_1_highqual.aln	24.6154	0.05068	0.0001	0.0253	0.0001	0.0661	0.0613	0.0467	0.1107	1
OG2037_YGR213C_Anc_5.118_1_highqual.aln	25.9031	0.1702	0.1103	0.0967	0.147	0.3616	0.0308	0.1664	0.2559	1
OG2041_YGR217W_Anc_5.113_1_highqual.aln	36.1832	0.08099	0.0486	0.0788	0.0851	0.0771	0.0389	0.1103	0.1087	1
OG2050_YGR230W_Anc_5.99_1_highqual.aln	23.8892	0.29678	0.8739	0.0654	0.4707	0.7105	0.1567	0.118	0.2021	1
OG2051_YGR231C_Anc_5.98_1_highqual.aln	16.825	0.0435	0.0136	0.0001	0.0563	0.044	0.0845	0.0404	0.0693	1
OG2053_YGR233C_Anc_5.96_1_struture.aln	19.7116	0.0649	0.0341	0.0801	0.0445	0.1027	0.0504	0.0547	0.0742	1
OG2054_YGR234W_Anc_5.93_1_struture.aln	24.618	0.12064	0.0789	0.1517	0.0957	0.0915	999	0.2691	0.0606	1
OG2064_YGR245C_Anc_5.81_1_struture.aln	23.3334	0.04802	0.0061	0.0676	0.0552	0.0461	0.0376	0.0504	0.0764	1
OG2075_YGR256W_Anc_5.55_1_length.aln	53.926	0.04985	0.0097	0.0172	0.0001	0.2309	7.056	0.0196	0.0246	1
OG2078_YGR260W_Anc_5.50_1_length.aln	18.794	0.0301	0.0058	0.0393	0.1783	0.0109	0.008	0.0262	0.0576	1
OG2086_YGR270W_Anc_5.34_1_highqual.aln	22.7661	0.10941	0.0869	0.2133	0.122	0.1166	0.0992	0.1227	0.0773	1
OG2087_YGR281W_Anc_5.10_1_length.aln	17.3823	0.04475	0.0222	0.0612	0.034	0.0421	0.0402	0.0422	0.0704	1
OG2088_YGR282C_Anc_5.8_1_highqual.aln	29.6573	0.06442	0.0105	0.0195	0.0286	0.0164	0.0135	0.086	0.1954	1
OG2100_YHL032C_Anc_4.9_1_highqual.aln	18.0153	0.05614	0.0465	0.1107	0.0714	0.0653	0.058	0.0776	0.0273	1
OG2104_YHL028W_Anc_4.20_1_struture.aln	17.5957	0.15941	0.0807	0.313	0.1177	0.2274	0.0613	0.3196	0.1659	1
OG2107_YHL025W_Anc_4.27_1_highqual.aln	19.4874	0.14091	0.0865	0.1887	0.367	0.2141	0.0547	0.3179	0.0919	1
OG2116_YHL016C_Anc_2.551_1_highqual.aln	17.3372	0.04319	0.0201	0.0237	0.0395	0.0304	0.0668	0.0442	0.0746	1
OG2120_YHL012W_Anc_2.546_1_length.aln	26.2183	0.22095	0.1417	0.2541	0.0425	0.6155	0.1966	0.1906	0.1725	1
OG2124_YHL008C_Anc_2.540_1_highqual.aln	17.2201	0.13499	0.1301	0.1533	0.0593	0.0968	0.0838	0.1675	0.2152	1
OG2128_YHL003C_Anc_2.501_1_highqual.aln	29.9653	0.05357	0.0105	0.097	0.1706	0.0141	0.0318	0.0294	0.1157	1
OG2135_YHR007C_Anc_5.588_1_highqual.aln	19.4044	0.06042	0.0652	0.0098	0.0675	0.0336	0.0091	0.0608	0.1301	1
OG2147_YHR019C_Anc_1.353_1_highqual.aln	20.4772	0.06251	0.0056	0.0419	0.4143	0.0582	0.0505	0.0626	0.0858	1
OG2171_YHR042W_Anc_5.292_1_highqual.aln	19.4779	0.0644	0.0574	0.0555	0.2005	0.0705	0.0076	0.0956	0.0646	1
OG2176_YHR047C_Anc_5.285_1_length.aln	42.4983	0.18792	0.0573	0.1524	999	0.1424	0.0841	0.5962	0.1737	1
OG2194_YHR068W_Anc_5.343_1_highqual.aln	18.9446	0.02291	0.0001	0.0447	0.0763	0.0218	0.0001	0.0087	0.0499	1
OG2220_YHR096C_Anc_5.394_1_highqual.aln	20.1713	0.05398	0.0067	0.0581	0.0809	0.02	0.0817	0.0462	0.0921	1
OG2223_YHR098C_Anc_5.400_1_highqual.aln	18.6077	0.05215	0.0195	0.0859	0.0272	0.0599	0.0378	0.0674	0.0711	1
OG2224_YHR099W_Anc_5.402_1_highqual.aln	18.7033	0.03582	0.0291	0.0473	0.0532	0.0424	0.0214	0.0397	0.0303	1
OG2229_YHR104W_Anc_5.409_1_highqual.aln	21.4342	0.03887	0.008	0.2063	0.0274	0.0384	0.0078	0.1303	0.047	1
OG2263_YHR139C_Anc_2.98_1_struture.aln	19.0054	0.08124	0.0422	0.0227	0.076	0.0725	0.0499	0.0713	0.1744	1
OG226_YBR076W_Anc_3.297_1_highqual.aln	23.6553	0.08174	0.0729	0.16	0.0958	0.1765	0.0169	0.0811	0.0622	1
OG2318_YHR196W_Anc_4.362_1_highqual.aln	17.5499	0.14142	0.1151	0.4455	0.159	0.1972	0.0613	0.1634	0.104	1
OG231_YBR081C_Anc_3.307_1_highqual.aln	19.1056	0.10748	0.0833	0.1932	0.0999	0.1414	0.0896	0.1192	0.0777	1
OG2321_YHR199C_Anc_4.369_1_highqual.aln	23.452	0.07955	0.0355	0.2074	0.0931	0.0995	0.0098	0.2109	0.1007	1
OG2338_YIL158W_Anc_5.716_1_length.aln	28.3524	0.22726	0.1714	0.2106	999	0.2615	0.0248	0.8644	0.1887	1
OG234_YBR084W_Anc_3.311_1_highqual.aln	244.915	0.06144	0.061	0.0827	0.064	0.0477	0.0133	0.0328	8.8815	1
OG2398_YIL097W_Anc_2.279_1_highqual.aln	18.9757	0.10344	0.1174	0.3419	0.1786	0.1009	0.0484	0.1115	0.0675	1
OG2413_YIL078W_Anc_7.280_1_highqual.aln	43.7574	0.04332	0.0211	0.0133	0.0362	0.0175	0.0467	0.0253	0.1166	1
OG2426_YIL066C_Anc_7.256_1_highqual.aln	22.2859	0.03392	0.0237	0.0149	0.0305	0.0169	0.0851	0.0364	0.0477	1
OG2441_YIL047C_Anc_7.233_1_highqual.aln	26.4923	0.07242	0.0248	0.0536	0.0501	0.0951	0.0346	0.0812	0.1028	1
OG244_YBR093C_Anc_1.372_1_highqual.aln	36.288	0.07047	0.0176	0.024	0.0217	0.1036	0.0217	0.07	0.1509	1
OG2460_YIL024C_Anc_7.202_1_highqual.aln	20.5065	0.0549	0.0001	0.1539	0.0503	0.0095	0.1787	0.0786	0.0633	1
OG2472_YIL011W_Anc_7.161_1_length.aln	21.6868	0.18472	0.0134	0.2486	0.1625	0.2512	0.2504	0.1255	0.3559	1
OG2498_YIR015W_Anc_7.118_1_highqual.aln	24.8276	0.10094	0.1056	0.1327	2.8503	0.1923	0.0039	0.4792	0.0783	1
OG2503_YIR021W_Anc_2.647_1_highqual.aln	21.9443	0.22102	0.3622	0.0578	0.0958	0.1698	0.3089	0.1548	0.3214	1
OG2510_YIR028W_Anc_3.221_1_highqual.aln	19.4375	0.05174	0.018	0.0486	0.0334	0.0468	0.0624	0.038	0.1026	1
OG2517_YIR035C_Anc_2.668_1_highqual.aln	17.5171	0.05201	0.0423	0.1886	0.0136	0.0441	0.0184	0.0211	0.101	1
OG2531_YJL198W_Anc_1.136_1_struture.aln	18.3	0.06175	0.0386	0.0344	0.0478	0.0419	0.0489	0.093	0.0895	1
OG2533_YJL196C_Anc_1.140_1_highqual.aln	20.184	0.11614	0.0803	0.2451	0.11	0.0872	0.0535	0.0674	0.248	1
OG2536_YJL192C_Anc_1.145_1_highqual.aln	17.6505	0.09631	0.0176	0.0717	0.2306	0.0954	0.221	0.1145	0.0967	1
OG2554_YJL171C_Anc_1.168_1_highqual.aln	31.8841	0.07247	0.0198	0.0512	0.0333	0.0746	0.0844	0.0465	0.1837	1
OG255_YBR105C_Anc_3.353_1_struture.aln	17.4961	0.12097	0.069	0.342	0.1575	0.175	0.0836	0.1667	0.0721	1
OG2570_YJL151C_Anc_1.197_1_highqual.aln	23.1392	0.1022	0.0119	0.284	0.0634	0.5104	0.0075	0.1596	0.0925	1
OG2594_YJL126W_Anc_1.228_1_highqual.aln	17.883	0.13969	0.1699	0.3398	0.0533	0.2204	0.0535	0.1783	0.0898	1
OG25_YAL035W_Anc_7.50_1_highqual.aln	21.0361	0.08011	0.0769	0.0502	0.0494	0.0427	0.1201	0.1113	0.1141	1
OG2637_YJL074C_Anc_1.295_1_highqual.aln	104.071	0.05588	0.0519	0.0864	0.0541	0.0685	0.0187	7.688	0.0252	1
OG2649_YJL061W_Anc_1.319_1_struture.aln	17.6446	0.16692	0.1561	0.3793	0.0991	0.1472	0.0936	0.2092	0.1701	1
OG2680_YJL016W_Anc_5.164_1_highqual.aln	19.1409	0.11492	0.0615	0.1301	0.1847	0.1239	0.0402	0.0873	0.1844	1
OG2681_YJL014W_Anc_5.163_1_highqual.aln	17.3472	0.01746	0.0034	0.0526	0.0151	0.0018	0.0327	0.0147	0.0343	1
OG2727_YJR049C_Anc_1.484_1_highqual.aln	16.9731	0.04772	0.0319	0.043	0.0851	0.0996	0.0182	0.0405	0.0506	1
OG274_YBR126C_Anc_3.386_1_highqual.aln	17.1907	0.01666	0.0001	0.023	0.0254	0.0105	0.0308	0.0388	0.0081	1
OG2757_YJR082C_Anc_7.447_1_highqual.aln	22.4339	0.06295	0.0001	999	0.0507	0.0199	0.5085	0.0454	0.1468	1
OG2800_YJR124C_Anc_7.511_1_highqual.aln	23.7232	0.05366	0.0382	0.1231	0.0001	0.0461	0.0612	0.1113	0.0465	1
OG2813_YJR137C_Anc_4.370_1_highqual.aln	22.1872	0.06284	0.0381	0.0712	0.0498	0.0441	0.045	0.0915	0.0846	1
OG2830_YKL213C_Anc_1.534_1_highqual.aln	17.3452	0.09408	0.068	0.1519	0.1914	0.0891	0.0617	0.1503	0.0628	1
OG2831_YKL212W_Anc_1.533_1_highqual.aln	129.159	0.06875	0.048	0.0659	0.0555	0.0713	0.0091	0.0337	8.8539	1
OG2840_YKL203C_Anc_1.515_1_highqual.aln	33.2929	0.02778	0.0108	0.0409	0.0289	0.031	0.0134	0.033	0.0362	1
OG2841_YKL201C_Anc_1.509_1_struture.aln	27.0194	0.09021	0.0677	0.1233	0.0522	0.1469	0.0358	0.1108	0.0874	1
OG2846_YKL194C_Anc_4.299_1_highqual.aln	18.5399	0.06908	0.0935	0.0672	0.0647	0.1058	0.0283	0.1373	0.0337	1
OG2858_YKL182W_Anc_4.280_1_highqual.aln	18.2252	0.03357	0.0149	0.0282	0.0211	0.0301	0.0418	0.0365	0.0476	1
OG287_YBR140C_Anc_3.124_1_highqual.aln	25.2295	0.06845	0.0578	0.0605	0.098	0.0673	0.0355	0.0683	0.0904	1
OG2884_YKL152C_Anc_5.257_1_highqual.aln	27.0437	0.14578	0.0001	0.0628	0.4922	0.0001	0.2551	0.2027	0.4798	0
OG2888_YKL148C_Anc_5.253_1_highqual.aln	28.0987	0.02552	0.0076	0.0382	0.0337	0.0023	0.0556	0.0114	0.0513	1
OG2895_YKL140W_Anc_2.424_1_highqual.aln	17.2829	0.06973	0.0374	0.0703	0.043	0.0478	0.0561	0.0929	0.121	1
OG290_YBR143C_Anc_3.121_1_highqual.aln	18.2495	0.01283	0.0001	0.0163	0.0131	0.0001	0.0306	0.0191	0.0217	1
OG2924_YKL107W_Anc_2.323_1_highqual.aln	19.2476	0.07959	0.0313	0.1044	0.1201	0.1327	0.0201	0.0839	0.1136	1
OG2927_YKL104C_Anc_2.477_1_highqual.aln	23.149	0.0204	0.0032	0.0064	0.0061	0.007	0.0241	0.035	0.0366	1
OG2928_YKL103C_Anc_2.478_1_highqual.aln	19.1054	0.09345	0.0457	0.0827	0.0533	0.0713	0.0463	0.1272	0.1541	1
OG2930_YKL100C_Anc_2.481_1_highqual.aln	31.1189	0.0986	0.0707	0.1655	0.0354	0.2006	0.0344	0.1446	0.0653	1
OG2935_YKL095W_Anc_2.486_1_highqual.aln	18.481	0.09842	0.0597	0.7048	0.0382	0.0671	0.0859	0.1706	0.0806	1
OG2955_YKL073W_Anc_2.618_1_highqual.aln	17.5054	0.13319	0.0805	0.2053	0.0909	0.1483	0.0768	0.1973	0.1455	1
OG2958_YKL068W_Anc_2.610_1_highqual.aln	17.3872	0.17487	0.1336	0.4069	0.1794	0.166	0.1104	0.2102	0.1588	1
OG2962_YKL064W_Anc_2.601_1_highqual.aln	18.5751	0.03772	0.017	0.0406	0.0111	0.0352	0.0364	0.0482	0.0539	1
OG2963_YKL063C_Anc_2.599_1_highqual.aln	19.6552	0.07897	0.1981	0.227	0.0989	0.1691	0.0876	0.0435	0.0263	1
OG2966_YKL060C_Anc_2.577_1_highqual.aln	20.5817	0.21295	2.0179	0.036	0.3218	0.0298	0.2906	0.1956	0.2606	0
OG2981_YKL045W_Anc_2.566_1_highqual.aln	17.1334	0.04417	0.0317	0.0585	0.0148	0.0691	0.0259	0.0952	0.0255	1
OG2991_YKL033W_Anc_2.541_1_highqual.aln	18.1271	0.16439	0.1809	0.1918	0.2334	0.1819	0.0734	0.2205	0.138	1
OG2993_YKL029C_Anc_2.529_1_highqual.aln	22.7781	0.03526	0.0262	0.0215	0.0993	0.0202	0.0093	0.0906	0.0385	1
OG3009_YKL014C_Anc_2.653_1_highqual.aln	24.3276	0.16484	0.1669	0.2662	0.2462	0.1711	0.1636	0.147	0.1171	1
OG3013_YKL010C_Anc_2.497_1_highqual.aln	23.1584	0.09346	0.0897	0.13	0.0436	0.097	0.0939	0.1478	0.0706	1
OG3015_YKL008C_Anc_2.501_1_highqual.aln	24.7926	0.04714	0.0001	0.0139	0.0411	0.0199	0.058	0.0654	0.0796	1
OG3020_YKL004W_Anc_2.507_1_highqual.aln	18.711	0.04047	0.0001	0.0793	0.0197	0.0224	0.1175	0.0376	0.0635	1
OG3044_YKR021W_Anc_1.282_1_highqual.aln	19.542	0.09966	0.0993	0.1022	0.0375	0.113	0.0497	0.1517	0.1173	1
OG3054_YKR031C_Anc_1.251_1_struture.aln	17.5282	0.07789	0.0603	0.1726	0.0803	0.0912	0.051	0.0804	0.0729	1
OG3061_YKR039W_Anc_1.244_1_highqual.aln	24.0106	0.054	0.049	0.0235	0.2723	0.0224	0.0281	0.0361	0.0948	1
OG3068_YKR048C_Anc_1.235_1_struture.aln	20.8617	0.04823	0.0336	0.0538	0.0044	0.0855	0.0121	0.1639	0.0614	1
OG3086_YKR066C_Anc_1.194_1_highqual.aln	21.2603	0.05189	0.0328	0.0352	0.3427	0.0413	0.0122	0.1214	0.0454	1
OG3113_YKR093W_Anc_5.698_1_length.aln	17.8849	0.03319	0.0288	0.0222	0.0001	0.0454	0.0001	0.0472	0.056	1
OG3132_YLL043W_Anc_4.10_1_highqual.aln	18.355	0.03872	0.0296	0.0051	0.0234	0.0443	0.0168	0.0415	0.0639	1
OG3136_YLL039C_Anc_4.16_1_length.aln	19.5731	0.00579	0.0067	0.0209	0.0001	0.0001	0.0167	0.0001	0.0098	1
OG3151_YLL022C_Anc_4.37_1_struture.aln	22.0052	0.21335	0.1692	0.529	0.1747	0.2719	0.0763	0.2966	0.1721	1
OG3152_YLL021W_Anc_4.39_1_length.aln	18.4915	0.2114	0.2009	0.2079	0.4501	0.2316	0.0958	0.3206	0.1777	1
OG3183_YLR012C_Anc_5.716_1_highqual.aln	18.7692	0.07291	0.0356	999	0.0463	0.0843	754.471	0.0498	0.0102	1
OG3191_YLR020C_Anc_5.200_1_highqual.aln	18.8472	0.07428	0.0477	0.0858	0.0785	0.077	0.16	0.0298	0.1139	1
OG3196_YLR025W_Anc_2.422_1_highqual.aln	19.9031	0.09521	0.0843	0.2379	0.4215	0.1407	0.0739	0.0452	0.0394	1
OG322_YBR176W_Anc_8.583_1_highqual.aln	21.1421	0.08375	0.0336	0.1163	0.2949	0.1154	0.1696	0.0318	0.0935	1
OG3249_YLR086W_Anc_8.259_1_highqual.aln	19.4801	0.10152	0.1265	0.1233	0.1036	0.1216	0.0703	0.1199	0.0659	1
OG3250_YLR087C_Anc_8.260_1_highqual.aln	18.6257	0.05769	0.0397	0.0425	0.0643	0.0566	0.0497	0.0645	0.072	1
OG3252_YLR089C_Anc_8.263_1_highqual.aln	21.653	0.05501	0.0192	0.0276	0.0072	0.0656	0.0377	0.1015	0.0675	1
OG3269_YLR106C_Anc_8.295_1_highqual.aln	34.5701	0.09848	0.1062	0.1452	0.0995	0.1016	0.1021	0.098	0.0728	1
OG327_YBR182C_Anc_8.566_1_highqual.aln	19.4526	0.27117	0.2398	0.3418	0.3018	0.484	0.1687	0.1454	0.293	1
OG3282_YLR120C_Anc_8.318_1_highqual.aln	18.6211	0.13807	0.2294	0.1036	0.1235	0.0685	0.0757	0.1381	0.1878	1
OG3296_YLR137W_Anc_8.339_1_highqual.aln	17.2304	0.19297	0.2699	0.3455	0.2362	0.2358	0.0863	0.2353	0.107	1
OG3297_YLR138W_Anc_8.341_1_highqual.aln	20.627	0.06478	0.035	0.0839	0.0256	0.0545	0.0725	0.0639	0.1024	1
OG3298_YLR139C_Anc_8.346_1_highqual.aln	30.5443	0.17554	0.1767	0.1492	0.3343	0.2634	0.031	0.2913	0.1577	1
OG3299_YLR141W_Anc_8.347_1_length.aln	17.6099	0.17241	0.1621	0.1121	0.1023	0.3015	0.0001	0.4137	0.2183	1
OG3319_YLR168C_Anc_8.388_1_highqual.aln	17.0207	0.04282	0.024	0.0155	0.1701	0.0206	0.0001	0.0551	0.0941	1
OG3360_YLR214W_Anc_7.319_1_length.aln	29.4521	0.11044	0.0972	0.0642	0.0584	0.091	0.0477	0.09	0.252	1
OG3390_YLR249W_Anc_1.391_1_highqual.aln	21.8226	0.07342	0.0611	0.0278	0.1151	0.0402	0.0835	0.0553	0.1525	0
OG3391_YLR250W_Anc_1.393_1_highqual.aln	22.4436	0.08418	0.2411	0.0088	0.0517	0.0988	0.0262	0.1726	0.053	1
OG3426_YLR291C_Anc_6.88_1_highqual.aln	21.1198	0.02411	0.0222	0.0374	0.0371	0.0001	0.007	0.0633	0.0165	1
OG3442_YLR309C_Anc_4.46_1_highqual.aln	24.3181	0.12842	0.0935	0.3106	0.1022	0.1939	0.2014	0.1243	0.0823	1
OG3470_YLR342W_Anc_4.173_1_length.aln	30.2758	0.05197	0.0266	0.0246	0.0895	0.0628	0.0663	0.0322	0.0731	1
OG3475_YLR347C_Anc_4.180_1_highqual.aln	23.1534	0.01875	0.0001	0.0139	0.0288	0.0084	0.0128	0.0243	0.0337	1
OG3478_YLR351C_Anc_4.183_1_highqual.aln	17.3959	0.04837	0.0052	0.0286	0.0443	0.1132	3.64	0.0592	0.0418	1
OG3480_YLR353W_Anc_4.186_1_highqual.aln	24.4956	0.22527	0.1796	0.19	0.0742	0.29	0.1217	0.3333	0.3007	1
OG3536_YLR413W_Anc_4.285_1_highqual.aln	20.1133	0.15566	0.0573	0.226	0.234	0.1344	0.3547	0.1642	0.1362	1
OG3556_YLR436C_Anc_4.315_1_struture.aln	29.8765	0.14132	0.0676	0.2211	0.1685	0.1237	0.0924	0.192	0.177	1
OG3578_YLR457C_Anc_7.531_1_highqual.aln	21.2601	0.12858	0.0945	0.1449	0.1024	0.1974	0.2417	0.227	0.0562	1
OG3587_YML123C_Anc_8.858_1_highqual.aln	23.5546	0.07619	0.2938	0.0765	0.0958	0.0359	0.0472	0.0728	0.0826	1
OG3639_YML069W_Anc_4.333_1_highqual.aln	28.9795	0.0221	0.0234	0.0313	2.9055	0.0169	0.0073	0.0204	0.0288	1
OG363_YBR218C_Anc_6.115_1_highqual.aln	20.4738	0.02825	0.0097	0.0219	0.0267	0.0186	0.0146	0.0419	0.0445	1
OG364_YBR220C_Anc_6.118_1_highqual.aln	22.5275	0.07667	0.0662	0.0573	0.0356	0.075	0.0177	0.1886	0.0842	1
OG3659_YML051W_Anc_1.500_1_length.aln	79.4923	0.04164	0.0257	0.0204	0.0362	0.0222	0.0151	0.5137	0.0416	1
OG3710_YMR008C_Anc_6.41_1_highqual.aln	19.1585	0.06501	0.0592	0.0388	0.4738	0.0663	0.0158	0.061	0.0842	1
OG3719_YMR015C_Anc_2.562_1_highqual.aln	20.8813	0.03822	0.015	0.0549	0.0006	0.0297	0.0587	0.0184	0.0804	1
OG371_YBR229C_Anc_6.126_1_highqual.aln	26.938	0.12701	0.1396	0.1795	0.1332	0.1408	0.0465	0.2115	0.0916	1
OG3721_YMR017W_Anc_4.78_1_highqual.aln	19.3187	0.17101	0.3207	0.173	0.1094	0.2384	0.0565	0.2647	0.1237	1
OG3727_YMR023C_Anc_2.573_1_highqual.aln	19.0053	0.13936	0.128	0.4982	0.1957	0.1507	0.0762	0.0944	0.1392	1
OG372_YBR230C_Anc_6.128_1_length.aln	23.9293	0.09187	0.1556	0.1852	0.0089	0.0657	0.0035	0.4556	0.1537	1
OG3750_YMR047C_Anc_2.610_1_highqual.aln	18.3173	0.15862	0.1309	0.3262	0.1505	0.132	0.1227	0.2199	0.139	1
OG3769_YMR068W_Anc_2.639_1_struture.aln	18.3191	0.08944	0.0435	0.2707	0.106	0.0487	0.0443	0.1465	0.1074	1
OG3770_YMR069W_Anc_2.532_1_struture.aln	19.8125	0.17479	0.2204	0.2522	0.487	0.2269	0.3104	0.1873	0.0628	1
OG3794_YMR095C_Anc_2.466_1_highqual.aln	18.7677	0.16371	0.1246	0.7781	0.121	0.2074	0.2608	0.2129	0.0638	1
OG3800_YMR101C_Anc_2.452_1_highqual.aln	21.7073	0.07973	0.2049	0.0729	0.0776	0.0494	0.0167	0.0934	0.0856	1
OG3801_YMR102C_Anc_2.450_1_highqual.aln	33.852	0.06302	0.0331	0.0633	0.0255	0.0575	0.0235	0.0977	0.1066	1
OG3802_YMR104C_Anc_2.446_1_highqual.aln	25.9383	0.08131	0.0498	0.1346	0.0599	0.0362	0.0878	0.1088	0.119	1
OG3803_YKL127W_Anc_2.445_1_highqual.aln	18.6019	0.0326	0.0211	0.0134	0.0243	0.0187	0.0383	0.0261	0.0695	1
OG3819_YMR121C_Anc_2.417_1_struture.aln	37.9212	0.10162	0.0169	0.0447	4.7846	0.2827	0.0001	0.0248	0.0414	1
OG384_YBR241C_Anc_6.155_1_highqual.aln	17.3728	0.07673	0.0542	0.0749	0.0962	0.1287	0.0105	0.1074	0.0778	1
OG386_YBR243C_Anc_6.158_1_highqual.aln	18.4757	0.04999	0.0084	0.05	0.0918	0.0864	0.0297	0.0372	0.0501	1
OG3873_YMR177W_Anc_6.248_1_highqual.aln	18.4587	0.10611	0.1399	0.1392	0.2995	0.0812	0.1671	0.0936	0.0523	1
OG3887_YMR191W_Anc_6.280_1_highqual.aln	17.8403	0.23611	0.2564	0.4247	0.1346	0.2641	0.22	0.4118	0.1145	1
OG38_YAL023C_Anc_7.76_1_highqual.aln	18.2649	0.06737	0.0153	0.0792	0.0406	0.0756	0.0584	0.0658	0.1034	1
OG3925_YMR246W_Anc_8.796_1_highqual.aln	35.3491	0.10173	0.0503	0.0538	0.0247	0.1112	0.046	0.1609	0.1576	1
OG3936_YMR259C_Anc_8.811_1_highqual.aln	22.8009	0.18092	0.1767	0.276	0.1355	0.1875	0.1625	0.2627	0.1269	1
OG3939_YMR262W_Anc_8.814_1_highqual.aln	17.7419	0.20304	0.1306	0.4778	0.1285	0.3085	0.1504	0.3485	0.1126	1
OG3943_YMR266W_Anc_8.819_1_highqual.aln	26.6453	0.10708	0.0691	0.0698	0.1129	0.0714	0.6309	0.0941	0.146	1
OG3946_YMR269W_Anc_8.823_1_highqual.aln	16.884	0.07633	0.0898	0.3908	0.1262	0.0351	0.0916	0.1895	0.0317	1
OG3972_YMR296C_Anc_5.28_1_highqual.aln	20.4242	0.06353	0.035	0.0379	0.0412	0.0596	0.0245	0.0996	0.1058	1
OG3983_YMR307W_Anc_5.13_1_highqual.aln	18.9634	0.09088	0.0325	0.0659	0.1148	0.0942	0.175	0.0785	0.1341	1
OG3995_YMR319C_Anc_8.158_1_highqual.aln	29.8988	0.09204	0.0328	0.0557	0.0648	0.095	0.1913	0.0795	0.1565	1
OG39_YAL022C_Anc_7.77_1_highqual.aln	17.1831	0.08317	0.0553	0.0576	0.0581	0.0601	0.0593	0.1882	0.0973	1
OG4028_YNL294C_Anc_3.63_1_highqual.aln	19.6137	0.11534	0.0713	0.1495	0.0614	0.1758	0.0411	0.1052	0.1814	1
OG4042_YNL279W_Anc_1.65_1_highqual.aln	19.8889	0.11092	0.0993	0.1944	0.2252	0.1228	0.0837	0.1251	0.0623	1
OG4061_YNL257C_Anc_1.100_1_highqual.aln	16.9649	0.0929	0.0727	0.0649	0.0524	0.0937	0.1303	0.1221	0.1084	1
OG406_YBR262C_Anc_1.340_1_highqual.aln	16.8574	0.18961	0.2159	0.3895	0.0706	1.4846	0.0001	0.2193	0.1413	1
OG4075_YNL243W_Anc_1.119_1_length.aln	19.4681	0.04358	0.0317	0.0213	0.0611	0.0277	0.0134	0.0773	0.0701	1
OG4080_YNL238W_Anc_2.6_1_highqual.aln	20.7516	0.09067	0.0864	0.1753	0.0294	0.1316	0.0446	0.1066	0.0829	1
OG4095_YNL220W_Anc_2.23_1_highqual.aln	17.8504	0.02372	0.012	0.045	0.0099	0.0134	0.0106	0.0092	0.0724	1
OG4097_YNL218W_Anc_2.26_1_highqual.aln	17.8411	0.07428	0.0583	0.0646	0.0228	0.0688	0.3596	0.0802	0.0863	1
OG409_YBR265W_Anc_1.315_1_highqual.aln	17.5735	0.05733	0.0278	0.0579	0.1267	0.0246	0.0701	0.0277	0.1077	1
OG4120_YNL193W_Anc_2.57_1_highqual.aln	21.5642	0.16535	0.2307	0.1209	0.1956	0.1421	0.0518	0.3871	0.1443	1
OG4129_YNL183C_Anc_2.71_1_highqual.aln	22.6424	0.04705	0.0298	0.027	0.0433	0.0491	0.0142	0.0432	0.0888	1
OG4174_YNL134C_Anc_2.133_1_highqual.aln	25.224	0.07157	0.0182	0.0447	0.0429	0.0746	0.0686	0.0575	0.1496	1
OG4183_YNL125C_Anc_2.145_1_highqual.aln	17.4857	0.10015	0.0763	0.1232	0.1678	0.1237	0.0309	0.0726	0.1266	1
OG4213_YNL091W_Anc_2.199_1_highqual.aln	19.662	0.12222	0.1318	0.2259	0.1063	0.1043	0.1734	0.1336	0.087	1
OG4220_YNL083W_Anc_2.210_1_highqual.aln	19.9909	0.10919	0.1856	0.2147	0.0882	0.0764	0.0353	0.1241	0.0852	1
OG4232_YNL071W_Anc_2.225_1_highqual.aln	19.122	0.08355	0.0998	0.0923	0.0368	0.0741	0.0113	0.1329	0.1149	1
OG4248_YNL054W_Anc_2.255_1_highqual.aln	17.2193	0.1128	0.0745	0.199	0.1241	0.1316	0.0925	0.1463	0.0856	1
OG424_YBR282W_Anc_1.304_1_highqual.aln	17.0399	0.04974	0.1047	0.0001	999	0.0321	0.0325	0.0558	0.0509	1
OG4250_YNL052W_Anc_2.258_1_highqual.aln	17.3666	0.09245	0.0287	0.64	0.1613	0.0145	0.0798	0.2855	0.0663	1
OG4252_YNL050C_Anc_2.261_1_length.aln	26.5309	0.19137	0.5204	1.2869	0.086	0.052	0.2611	0.2472	0.1261	1
OG4267_YNL026W_Anc_2.304_1_highqual.aln	17.6449	0.08965	0.114	0.2267	0.0425	0.1112	0.0559	0.1096	0.0486	1
OG4281_YNL009W_Anc_1.396_1_highqual.aln	22.9205	0.0778	0.0619	0.2189	0.0775	0.1257	0.0193	0.0825	0.0526	1
OG4302_YNR013C_Anc_6.308_1_highqual.aln	16.8121	0.06073	0.028	0.0723	0.0949	0.065	0.0219	0.0615	0.0845	1
OG4305_YNR016C_Anc_6.311_1_highqual.aln	40.0265	0.02495	0.0137	0.0233	0.0038	0.0189	0.0248	0.0184	0.0489	1
OG4319_YNR031C_Anc_6.341_1_highqual.aln	21.8451	0.04479	0.0409	0.0154	0.0352	0.0596	0.0288	0.0435	0.0596	1
OG4335_YNR046W_Anc_6.370_1_highqual.aln	27.9472	0.0628	0.0351	0.0001	2.6762	0.0179	0.0109	0.1102	0.2531	1
OG4339_YNR050C_Anc_6.376_1_highqual.aln	17.6224	0.0483	0.0057	0.0819	0.1016	0.0528	0.0822	0.0202	0.063	1
OG435_YBR294W_Anc_8.271_1_highqual.aln	24.9588	0.0776	0.0484	0.0653	0.0664	0.0742	0.3446	0.0421	0.1314	1
OG4390_YOL109W_Anc_3.71_1_struture.aln	20.1003	0.18833	0.0401	0.0001	0.2177	0.1032	0.1526	0.1883	0.5809	1
OG4398_YOL100W_Anc_3.92_1_highqual.aln	21.9357	0.13739	0.104	0.1675	0.081	0.1666	0.1202	0.2571	0.1047	1
OG4408_YOL089C_Anc_3.109_1_highqual.aln	100.415	0.11602	0.1008	0.0967	0.1651	0.1066	0.1087	0.1019	0.1148	1
OG4413_YOL084W_Anc_3.119_1_highqual.aln	28.6204	0.07823	0.0699	0.0699	0.0923	0.0313	0.0483	0.1431	0.1008	1
OG4416_YOL081W_Anc_3.124_1_highqual.aln	34.4784	0.06258	0.0366	0.0753	0.0654	0.0554	0.0499	0.0621	0.0869	1
OG4438_YOL058W_Anc_3.170_1_highqual.aln	24.8235	0.03734	0.0001	0.0184	0.0247	0.0132	0.0348	0.0493	0.0902	1
OG4441_YOL055C_Anc_3.174_1_highqual.aln	34.1515	0.08086	0.055	0.041	0.06	0.0783	0.0518	0.0417	0.1863	1
OG4450_YOL047C_Anc_7.84_1_highqual.aln	22.0184	0.12323	0.0593	0.0897	0.1505	0.0634	0.1114	0.1277	0.2354	1
OG4452_YOL044W_Anc_7.87_1_highqual.aln	20.5867	0.27281	0.244	0.2863	1.2068	0.3902	0.1276	0.3142	0.1694	1
OG4460_YOL034W_Anc_7.101_1_highqual.aln	19.7739	0.07542	0.0426	0.0982	0.0553	0.1178	0.0677	0.103	0.0638	1
OG447_YCL051W_Anc_1.15_1_highqual.aln	17.9278	0.19067	0.1452	0.2137	0.7447	0.1405	0.0791	0.2898	0.2029	1
OG4499_YOR006C_Anc_6.19_1_highqual.aln	17.0317	0.11743	0.0836	0.3432	0.0436	0.1095	0.1879	0.1767	0.0587	1
OG449_YCL049C_Anc_8.538_1_highqual.aln	18.1678	0.27289	0.1857	0.2418	0.1746	0.6037	0.2872	0.2745	0.1844	1
OG44_YAL017W_Anc_7.86_1_highqual.aln	20.9083	0.08222	0.0526	0.0737	0.073	0.0995	0.038	0.0888	0.1139	1
OG4502_YOR009W_Anc_7.161_1_struture.aln	30.8015	0.19048	0.0949	0.0503	0.5508	0.1147	0.2161	0.0948	0.4314	1
OG4518_YOR027W_Anc_5.617_1_highqual.aln	21.5469	0.06534	0.0235	0.1197	0.0385	0.0544	0.0483	0.1336	0.0601	1
OG4537_YOR049C_Anc_5.647_1_highqual.aln	20.0191	0.09799	0.0578	0.0368	0.1189	0.0872	0.1706	0.0504	0.1866	1
OG4538_YOR051C_Anc_5.650_1_highqual.aln	27.8295	0.09625	0.0667	0.0896	0.0487	0.2239	0.2179	0.1692	0.0421	1
OG454_YCL044C_Anc_1.30_1_highqual.aln	18.1661	0.06957	0.0255	0.0538	0.312	0.0741	0.0144	0.0931	0.1006	1
OG4572_YOR092W_Anc_2.192_1_highqual.aln	25.4758	0.08721	0.0528	0.0983	0.0479	0.0781	0.0254	0.0943	0.1734	1
OG457_YCL039W_Anc_1.34_1_struture.aln	19.3938	0.07473	0.0388	0.0864	0.1231	0.0929	0.0255	0.1153	0.0815	1
OG458_YCL038C_Anc_1.35_1_highqual.aln	18.9281	0.08006	0.0301	0.1071	0.087	0.0479	0.0546	0.0871	0.1324	1
OG4590_YOR112W_Anc_2.165_1_highqual.aln	17.4718	0.17316	0.233	0.3202	0.0912	0.1791	0.1749	0.1819	0.1245	1
OG4596_YOR125C_Anc_5.445_1_length.aln	18.6528	0.0996	0.0654	0.0808	0.0001	0.1402	0.0001	0.3696	0.1	1
OG4620_YOR153W_Anc_3.220_1_highqual.aln	41.7285	0.06059	0.0203	0.0714	0.0439	0.0548	0.0681	0.0959	0.0746	1
OG4628_YOR161C_Anc_5.502_1_highqual.aln	83.0954	0.05998	0.0367	0.0185	0.0195	0.0227	0.0001	0.0686	0.207	1
OG4635_YOR168W_Anc_6.51_1_highqual.aln	17.177	0.05328	0.0393	0.0745	0.0441	0.0432	0.0115	0.0848	0.0653	1
OG4637_YOR172W_Anc_6.60_1_highqual.aln	18.6862	0.20306	0.1166	0.1619	0.1855	0.233	0.1455	0.2507	0.277	1
OG4659_YOR196C_Anc_8.606_1_highqual.aln	21.8843	0.0846	0.0906	0.1892	0.0533	0.0848	0.3062	0.0842	0.038	1
OG465_YCL024W_Anc_1.52_1_struture.aln	17.8424	0.18945	0.1843	0.1984	0.3716	0.1817	0.0781	0.2869	0.1634	1
OG4661_YOR198C_Anc_8.609_1_highqual.aln	20.439	0.06065	0.0069	0.061	0.3487	0.0419	0.0228	0.0687	0.1	1
OG466_YCL018W_Anc_1.402_1_struture.aln	23.401	0.0315	0.0001	0.0001	0.0359	0.0145	0.0166	0.0243	0.0927	1
OG4686_YOR229W_Anc_8.651_1_highqual.aln	21.5379	0.05005	0.067	0.0455	0.0099	0.0641	0.029	0.1624	0.0276	1
OG4687_YOR230W_Anc_8.651_1_highqual.aln	18.9578	0.06251	0.0255	0.0448	0.0263	0.051	0.0323	0.0844	0.1237	1
OG4702_YOR246C_Anc_8.684_1_highqual.aln	18.2338	0.0469	0.0849	0.0366	0.0213	0.0617	0.0001	0.1164	0.0461	1
OG4740_YOR288C_Anc_8.750_1_highqual.aln	17.7646	0.15146	0.0872	0.1351	0.6645	0.2198	0.0699	0.1424	0.1275	1
OG4741_YOR289W_Anc_8.751_1_highqual.aln	21.3611	0.11985	0.1818	0.0849	0.0671	0.2381	0.07	0.2944	0.0504	1
OG474_YCL008C_Anc_1.412_1_highqual.aln	55.4062	0.18178	28.4549	0.0812	0.1431	0.1949	0.1006	0.2389	0.1388	1
OG4758_YOR306C_Anc_8.783_1_highqual.aln	19.6714	0.07518	0.036	0.1685	0.0362	0.0917	0.0531	0.0541	0.1191	1
OG4768_YOR317W_Anc_8.796_1_highqual.aln	16.8315	0.06799	0.0584	0.0469	0.0598	0.0393	0.0452	0.1164	0.0931	1
OG4775_YOR326W_Anc_7.68_1_highqual.aln	21.1676	0.03971	0.0219	0.0657	0.0224	0.027	0.0489	0.0476	0.0497	1
OG4777_YOR328W_Anc_8.517_1_highqual.aln	20.1886	0.08596	0.0718	0.1366	0.0549	0.0694	0.0698	0.0822	0.1177	1
OG4808_YOR363C_Anc_7.17_1_highqual.aln	26.0083	0.07932	0.0417	0.0797	0.0544	0.0636	0.1924	0.0725	0.1107	1
OG4822_YOR380W_Anc_6.279_1_highqual.aln	23.9117	0.11917	0.0592	0.0813	0.1106	0.223	0.0425	0.0919	0.1249	1
OG4847_YPL248C_Anc_6.279_1_length.aln	29.4368	0.24169	0.1755	0.2387	0.3589	0.1593	0.0808	0.5569	0.2535	1
OG4848_YPL247C_Anc_6.276_1_highqual.aln	24.8344	0.08779	0.047	0.2643	0.1781	0.0644	0.0303	0.1662	0.0703	1
OG4861_YPL233W_Anc_6.259_1_highqual.aln	17.5363	0.10575	0.1151	0.3088	0.0267	0.2098	0.0247	0.0879	0.1204	1
OG4862_YPL232W_Anc_6.258_1_highqual.aln	23.5311	0.03582	0.0001	0.0496	0.1107	0.0095	0.0199	0.0509	0.0697	1
OG4863_YPL231W_Anc_6.257_1_highqual.aln	45.1294	0.04212	0.0251	0.0293	0.0225	0.0293	0.0363	0.0359	0.087	1
OG4886_YPL208W_Anc_6.221_1_highqual.aln	16.9304	0.17428	0.1717	0.1655	0.3779	0.1984	0.4852	0.16	0.1051	1
OG488_YCR010C_Anc_1.425_1_highqual.aln	41.955	0.04592	0.0001	0.0001	0.0193	0.0224	0.0647	0.0282	0.1224	1
OG4910_YPL183W-A_Anc_6.178_1_highqual.aln	17.3873	0.15717	0.1851	0.4322	0.1204	0.1489	0.1065	0.6516	0.0259	1
OG4923_YPL170W_Anc_8.701_1_highqual.aln	20.3295	0.05102	0.0332	0.206	0.1022	0.0094	0.0001	0.1613	0.0408	1
OG4933_YPL160W_Anc_8.683_1_highqual.aln	27.6344	0.05151	0.0321	0.0292	0.0314	0.0992	0.0308	0.0505	0.0463	1
OG4936_YPL157W_Anc_8.680_1_highqual.aln	18.5921	0.10298	0.1623	0.0605	0.0133	0.2144	0.1995	0.1023	0.0541	1
OG4939_YPL154C_Anc_8.677_1_highqual.aln	18.9112	0.02815	0.0366	0.0185	0.0406	0.006	0.0225	0.0083	0.0628	1
OG4960_YPL131W_Anc_8.639_1_highqual.aln	19.7126	0.05107	0.0001	0.0001	0.0001	0.0001	0.4903	0.068	0.0952	0
OG4969_YPL122C_Anc_8.620_1_highqual.aln	25.4757	0.02287	0.013	0.0077	0.0001	0.0159	0.004	0.0211	0.0642	1
OG4985_YPL106C_Anc_8.590_1_highqual.aln	28.0513	0.05139	0.0154	0.0302	0.0928	0.0162	0.0842	0.0556	0.1003	1
OG4996_YPL095C_Anc_8.574_1_highqual.aln	19.6124	0.08788	0.0316	0.2451	0.0747	0.0762	0.0739	0.0679	0.1279	1
OG4998_YPL093W_Anc_8.571_1_highqual.aln	26.8619	0.02869	0.0144	0.0144	0.1316	0.0001	0.0281	0.0532	0.0456	1
OG5035_YPL053C_Anc_8.505_1_struture.aln	25.431	0.12397	0.1356	0.2074	0.0346	0.2234	0.015	0.1316	0.0883	1
OG5051_YPL036W_Anc_4.115_1_highqual.aln	32.0362	0.0321	0.0096	0.0226	0.0183	0.016	0.0446	0.0622	0.0453	1
OG5067_YPL020C_Anc_8.72_1_highqual.aln	21.7251	0.11909	0.1503	0.2241	0.1077	0.1678	0.0713	0.127	0.063	1
OG5068_YPL019C_Anc_8.71_1_highqual.aln	24.861	0.08022	0.0691	0.0323	0.0378	0.0988	0.0788	0.0618	0.1328	1
OG5076_YPL011C_Anc_8.77_1_highqual.aln	21.5029	0.10292	0.0314	0.1757	0.0922	0.062	0.4324	0.1536	0.1295	1
OG5079_YPL008W_Anc_8.81_1_highqual.aln	24.1031	0.13098	0.103	0.2259	0.1191	0.2045	0.2422	0.1233	0.0761	1
OG5093_YPR007C_Anc_8.104_1_highqual.aln	17.397	0.11785	0.1004	0.3716	0.1985	0.103	0.1456	0.086	0.0949	1
OG5094_YPR010C_Anc_8.113_1_highqual.aln	24.6616	0.01754	0.006	0.0303	0.0039	0.0096	0.014	0.0194	0.0366	1
OG5102_YPR018W_Anc_8.121_1_highqual.aln	23.2509	0.16895	0.1498	0.3349	0.3008	0.2155	0.0528	0.1721	0.1381	1
OG5112_YPR028W_Anc_7.434_1_highqual.aln	17.1217	0.04357	0.0001	0.1038	0.0001	0.0397	0.0575	0.1681	0.0533	1
OG5139_YPR060C_Anc_3.349_1_highqual.aln	21.7668	0.04814	0.0312	0.0132	0.0503	0.0228	0.0001	0.079	0.1113	1
OG5181_YPR107C_Anc_3.422_1_highqual.aln	17.5155	0.0107	0.0251	0.0001	2.6838	0.0196	2.543	0.0053	0.0024	1
OG5187_YPR113W_Anc_3.436_1_highqual.aln	16.873	0.06312	0.012	0.0614	0.037	0.0978	0.0116	0.0619	0.1213	1
OG5189_YPR115W_Anc_3.438_1_highqual.aln	20.0794	0.20964	0.123	0.2202	0.3161	0.2784	0.1405	0.2232	0.2041	1
OG5191_YPR117W_Anc_3.443_1_highqual.aln	27.3675	0.09791	0.0717	0.0623	0.118	0.0983	0.0728	0.1313	0.1142	1
OG5218_YPR149W_Anc_3.493_1_highqual.aln	24.8753	0.10104	0.0233	0.0001	3.4986	0.0315	0.3157	0.0552	0.2729	1
OG5222_YPR154W_Anc_3.501_1_highqual.aln	17.713	0.08795	0.0643	0.1696	0.1245	0.0694	0.0031	0.0808	0.1811	1
OG522_YCR043C_Anc_1.74_1_highqual.aln	20.8234	0.07321	0.0001	0.0489	0.0623	0.2812	0.1162	0.0344	0.0725	1
OG5233_YPR165W_Anc_7.520_1_highqual.aln	25.4465	0.0001	0.0001	0.0001	3.9364	0.0001	2.9062	0.0001	0.0001	1
OG5248_YPR181C_Anc_7.537_1_highqual.aln	24.2494	0.01557	0.003	0.021	0.0265	0.0001	0.0112	0.0342	0.0249	1
OG5259_YPR192W_Anc_4.10_1_struture.aln	17.3719	0.05702	0.0922	0.1033	0.0067	0.0222	0.0728	0.0342	0.0829	1
OG5260_YPR193C_Anc_3.331_1_highqual.aln	18.181	0.15655	0.2859	0.1379	999	0.4855	0.0992	0.1777	0.0649	1
OG5261_YPR194C_Anc_1.182_1_struture.aln	23.7641	0.06499	0.0217	0.0473	0.0498	0.1023	0.0452	0.0739	0.0942	1
OG532_YCR057C_Anc_6.325_1_highqual.aln	16.8185	0.05073	0.0412	0.0295	0.0386	0.0594	0.0159	0.0807	0.065	1
OG535_YCR061W_Anc_6.329_1_highqual.aln	20.9703	0.09078	0.0835	0.0883	0.0373	0.1257	0.0403	0.2671	0.0961	1
OG550_YCR079W_Anc_6.353_1_highqual.aln	17.1371	0.06826	0.0579	0.2072	0.0911	0.048	0.0211	0.1413	0.0569	1
OG557_YCR088W_Anc_6.366_1_highqual.aln	136.314	0.13496	0.1311	0.1379	0.0844	0.1059	0.0378	0.0632	13.9811	1
OG588_YDL214C_Anc_2.71_1_highqual.aln	24.758	0.18762	0.1991	0.3007	0.1627	0.2864	0.0645	0.2229	0.1253	1
OG592_YDL210W_Anc_8.468_1_highqual.aln	29.2771	0.05489	0.032	0.08	0.063	0.0191	0.074	0.037	0.1198	1
OG595_YDL207W_Anc_8.460_1_highqual.aln	17.9945	0.12082	0.0974	0.1418	0.116	0.1215	0.0773	0.2589	0.0745	1
OG597_YDL205C_Anc_8.456_1_highqual.aln	16.8784	0.03586	0.0045	0.0447	0.0001	0.0509	0.0266	0.0873	0.0375	1
OG660_YDL136W_Anc_7.306_1_struture.aln	19.2233	0.11919	0.0001	0.0001	0.0001	0.0001	0.7265	0.4645	0.0802	0
OG669_YDL128W_Anc_7.290_1_highqual.aln	18.7886	0.04959	0.0213	0.0316	0.0419	0.0305	0.0622	0.0222	0.1052	1
OG673_YDL124W_Anc_7.285_1_length.aln	24.4466	0.17275	0.1559	0.1686	0.0303	0.1034	0.0001	0.0967	0.4733	1
OG690_YDL106C_Anc_2.337_1_highqual.aln	17.7045	0.07906	0.0638	0.1157	0.0548	0.0877	0.0351	0.0451	0.1376	1
OG700_YDL095W_Anc_2.362_1_highqual.aln	19.2758	0.06222	0.0211	0.0544	0.0997	0.0655	0.0196	0.0712	0.09	1
OG701_YDL095W_Anc_2.362_1_highqual.aln	26.7808	0.12441	0.0481	0.2579	0.1348	0.1381	0.0766	0.1284	0.1622	1
OG728_YDL066W_Anc_4.254_1_highqual.aln	18.2483	0.03149	0.0219	0.01	0.0001	0.0097	0.0574	0.0424	0.0614	1
OG738_YDL055C_Anc_4.231_1_highqual.aln	19.331	0.02156	0.0001	0.0001	0.0001	0.0059	0.0176	0.0203	0.0616	1
OG741_YDL052C_Anc_4.226_1_highqual.aln	18.4163	0.15873	0.0197	0.2397	0.0856	0.1472	0.1402	0.1097	0.3003	1
OG752_YDL040C_Anc_3.153_1_highqual.aln	18.6239	0.11178	0.1292	0.0958	0.065	0.1276	0.0705	0.2164	0.0807	1
OG788_YDR009W_Anc_3.219_1_length.aln	32.5488	0.15638	0.0662	0.0882	0.3336	0.1221	0.0407	0.5168	0.1166	1
OG796_YDR018C_Anc_3.244_1_highqual.aln	20.7058	0.16717	0.3081	0.3299	0.1263	0.1296	0.2462	0.1789	0.0917	1
OG798_YDR020C_Anc_3.248_1_highqual.aln	24.9735	0.06761	0.0213	0.0001	0.0308	0.197	0.1497	0.0704	0.0418	1
OG803_YDR026C_Anc_3.256_1_struture.aln	25.2083	0.14659	0.202	0.2306	0.1843	0.2151	0.0733	0.1444	0.0724	1
OG811_YDR033W_Anc_3.263_1_highqual.aln	31.1603	0.11103	0.0567	0.0189	0.0371	0.0539	0.0582	0.0737	0.291	1
OG817_YDR038C_Anc_3.276_1_highqual.aln	59.7076	0.05202	0.1844	0.0223	0.038	0.0207	0.0321	0.0334	0.0839	1
OG818_YDR039C_Anc_3.276_1_length.aln	25.9188	0.06161	0.1466	0.1892	0.0454	0.0307	0.0485	0.0354	0.0892	1
OG826_YDR049W_Anc_3.293_1_highqual.aln	18.5388	0.13667	0.2553	0.1842	0.0754	0.131	0.0902	0.1282	0.123	1
OG838_YDR062W_Anc_8.177_1_highqual.aln	27.066	0.03771	0.0084	0.0184	0.0348	0.0174	0.0438	0.0372	0.0824	1
OG867_YDR091C_Anc_8.227_1_highqual.aln	19.2339	0.02499	0.0182	0.006	0.007	0.0046	0.0463	0.0288	0.0527	1
OG869_YDR093W_Anc_8.231_1_highqual.aln	22.6993	0.06928	0.0491	0.0675	0.0535	0.0454	0.072	0.0813	0.098	1
OG873_YDR099W_Anc_8.243_1_highqual.aln	43.001	0.03944	0.0177	0.4109	0.0001	0.0073	0.0001	0.0284	0.0205	1
OG879_YDR106W_Anc_8.251_1_length.aln	20.7265	0.27011	0.0521	0.5787	0.1843	0.5308	1.1011	0.2734	0.1713	1
OG888_YDR117C_Anc_8.269_1_highqual.aln	19.0339	0.12485	0.1619	0.2487	0.065	0.1771	0.0838	0.1222	0.0746	1
OG916_YDR146C_Anc_8.326_1_highqual.aln	17.3962	0.13906	0.1282	0.2289	0.2437	0.1288	0.0945	0.1918	0.0865	1
OG929_YDR160W_Anc_8.342_1_highqual.aln	21.9303	0.07876	0.0499	0.0728	0.0611	0.0779	0.034	0.0776	0.1389	1
OG932_YDR163W_Anc_8.345_1_highqual.aln	25.0004	0.27978	0.8934	0.513	0.0001	0.1748	0.8786	0.2274	0.1852	1
OG94_YBL076C_Anc_7.398_1_highqual.aln	20.3507	0.04622	0.0315	0.0611	0.0263	0.0277	0.0353	0.0534	0.082	1
OG986_YDR222W_Anc_8.432_1_length.aln	28.4856	0.08237	0.0865	0.0546	0.0611	0.055	0.2277	0.5804	0.0753	1
OG992_YDR228C_Anc_8.444_1_highqual.aln	176.694	0.09107	0.1176	0.0998	0.1759	0.0765	0.0216	0.0235	14.6665	1
										388

## Sheet: Ranked_dNdS_underH0
Genes sorted according to quality, then omega value (largest to smallest)									Genes sorted according to alphabet (by systematic name)
Orthogroup	Gene	OG Quality	Length	dN_H0	dS_H0	H0_w	dS filter		Orthogroup	Length	dN_H0	dS_H0	H0_w	dS filter
OG329	YBR184W	highqual.aln	1716	1.494	2.58738	0.57742	1		OG58_YAL001C_Anc_4.128_1_struture.aln	3498	0.22895	2.09416	0.10933	1
OG215	YBR063C	highqual.aln	1224	1.17496	2.04666	0.57409	1		OG57_YAL002W_Anc_4.129_1_highqual.aln	3825	0.2162	1.74113	0.12417	1
OG2879	YKL157W	highqual.aln	324	0.70317	1.42348	0.49398	1		OG56_YAL003W_Anc_4.130_1_highqual.aln	621	0.0773	0.42185	0.18325	0
OG1312	YEL017C-A	highqual.aln	129	0.14941	0.30775	0.48551	0		OG55_YAL005C_Anc_4.35_1_length.aln	1941	0.04664	0.83515	0.05584	0
OG991	YDR227W	highqual.aln	4335	0.88111	1.98117	0.44474	1		OG54_YAL007C_Anc_7.108_1_highqual.aln	645	0.14559	1.44926	0.10046	1
OG820	YDR042C	highqual.aln	606	0.75293	1.75129	0.42993	1		OG53_YAL008W_Anc_7.107_1_highqual.aln	606	0.25305	1.63434	0.15483	1
OG2403	YIL092W	highqual.aln	2022	0.95533	2.29158	0.41688	1		OG52_YAL009W_Anc_7.104_1_highqual.aln	777	0.07554	1.39199	0.05427	1
OG2486	YIR003W	highqual.aln	2091	0.73654	1.8253	0.40352	1		OG51_YAL010C_Anc_7.103_1_highqual.aln	1494	0.19558	1.6629	0.11761	1
OG1552	YFL012W	highqual.aln	447	0.80755	2.03901	0.39605	1		OG50_YAL011W_Anc_7.102_1_highqual.aln	2181	0.25078	2.02169	0.12404	1
OG4656	YOR193W	highqual.aln	1131	0.75127	1.90144	0.39511	1		OG49_YAL012W_Anc_7.97_1_highqual.aln	1185	0.03722	1.20233	0.03095	1
OG3707	YMR003W	highqual.aln	615	0.64543	1.65107	0.39092	1		OG48_YAL013W_Anc_7.94_1_highqual.aln	1407	0.11287	2.17188	0.05197	1
OG4256	YNL046W	highqual.aln	537	0.58132	1.50777	0.38555	1		OG47_YAL014C_Anc_7.92_1_length.aln	1005	0.24056	1.37337	0.17516	1
OG3469	YLR341W	highqual.aln	1503	0.84374	2.21235	0.38138	1		OG46_YAL015C_Anc_7.89_1_highqual.aln	1320	0.18699	1.55502	0.12025	1
OG4136	YNL176C	highqual.aln	2010	0.67932	1.79604	0.37823	1		OG45_YAL016W_Anc_7.88_1_highqual.aln	1905	0.04797	1.28273	0.0374	1
OG1882	YGR044C	highqual.aln	906	0.6546	1.74149	0.37589	1		OG44_YAL017W_Anc_7.86_1_highqual.aln	4092	0.15184	1.84675	0.08222	1
OG4901	YPL192C	highqual.aln	405	0.78812	2.11815	0.37208	1		OG43_YAL018C_Anc_7.85_1_highqual.aln	987	0.19211	1.97968	0.09704	1
OG4650	YOR186W	highqual.aln	474	0.73987	1.9966	0.37057	1		OG42_YAL019W_Anc_7.80_1_highqual.aln	3441	0.11398	1.75751	0.06486	1
OG3220	YLR053C	highqual.aln	366	0.6718	1.84863	0.3634	1		OG41_YAL020C_Anc_7.79_1_highqual.aln	1086	0.40227	2.03942	0.19725	1
OG1358	YER028C	highqual.aln	1224	0.67873	1.87384	0.36221	1		OG40_YAL021C_Anc_7.78_1_highqual.aln	2652	0.08824	1.55885	0.05661	1
OG1206	YDR469W	highqual.aln	528	0.60254	1.68106	0.35843	1		OG39_YAL022C_Anc_7.77_1_highqual.aln	1584	0.1719	2.06694	0.08317	1
OG3574	YLR453C	highqual.aln	1185	0.62158	1.75055	0.35508	1		OG38_YAL023C_Anc_7.76_1_highqual.aln	2277	0.09196	1.36494	0.06737	1
OG3403	YLR265C	highqual.aln	1074	0.71483	2.01918	0.35402	1		OG37_YAL024C_Anc_7.74_1_highqual.aln	4344	0.22197	2.00106	0.11092	1
OG605	YDL197C	highqual.aln	1764	0.73612	2.09732	0.35098	1		OG36_YAL025C_Anc_7.73_1_highqual.aln	921	0.07037	1.61135	0.04367	1
OG1670	YGL194C-A	highqual.aln	240	0.45473	1.30435	0.34862	1		OG35_YAL026C_Anc_7.72_1_highqual.aln	4065	0.0767	1.7806	0.04307	1
OG1639	YGL230C	highqual.aln	468	0.69102	2.06397	0.3348	1		OG34_YAL027W_Anc_7.70_1_highqual.aln	795	0.23036	1.844	0.12492	1
OG3133	YLL042C	highqual.aln	540	0.47352	1.42328	0.3327	1		OG33_YAL028W_Anc_7.69_1_highqual.aln	1626	0.38104	2.10279	0.18121	1
OG3844	YMR147W	highqual.aln	696	0.5976	1.80675	0.33076	1		OG32_YAL029C_Anc_7.68_1_highqual.aln	4416	0.28615	1.8736	0.15273	1
OG4163	YNL146W	highqual.aln	303	0.59733	1.83147	0.32615	1		OG31_YAL030W_Anc_7.67_1_length.aln	468	0.04836	1.80175	0.02684	1
OG5175	YPR101W	highqual.aln	585	0.58431	1.79368	0.32576	1		OG30_YAL031C_Anc_7.61_1_highqual.aln	2292	0.23051	1.77718	0.12971	1
OG5205	YPR134W	highqual.aln	819	0.60447	1.85701	0.32551	1		OG29_YAL032C_Anc_7.60_1_highqual.aln	1155	0.19312	1.76122	0.10965	1
OG1376	YER045C	highqual.aln	1593	0.669	2.06179	0.32447	1		OG28_YAL033W_Anc_7.59_1_highqual.aln	531	0.16112	1.75573	0.09177	1
OG3128	YLL049W	highqual.aln	537	0.52407	1.62344	0.32281	1		OG27_YAL034C_Anc_7.55_1_highqual.aln	1242	0.18601	1.71405	0.10852	1
OG2545	YJL181W	highqual.aln	1842	0.66102	2.05769	0.32125	1		OG26_YAL034W-A_Anc_7.53_1_highqual.aln	867	0.22126	1.98587	0.11142	1
OG333	YBR188C	highqual.aln	429	0.91249	2.84896	0.32029	1		OG25_YAL035W_Anc_7.50_1_highqual.aln	3048	0.10546	1.31645	0.08011	1
OG258	YBR108W	highqual.aln	3093	0.60026	1.87684	0.31983	1		OG24_YAL036C_Anc_7.49_1_highqual.aln	1107	0.03293	1.48774	0.02213	1
OG2044	YGR221C	highqual.aln	1938	0.64111	2.01424	0.31829	1		OG23_YAL037W_Anc_7.48_1_struture.aln	888	0.62982	2.55744	0.24627	1
OG1303	YEL025C	highqual.aln	3621	0.61769	1.94622	0.31738	1		OG22_YAL038W_Anc_7.45_1_highqual.aln	1500	0.02332	0.25658	0.0909	0
OG1114	YDR369C	highqual.aln	2700	0.72835	2.2966	0.31714	1		OG21_YAL039C_Anc_7.38_1_highqual.aln	855	0.17443	1.9362	0.09009	1
OG2696	YJR004C	highqual.aln	2205	0.52431	1.65952	0.31594	1		OG20_YAL040C_Anc_7.36_1_highqual.aln	1785	0.1466	1.32236	0.11087	1
OG3181	YLR010C	highqual.aln	480	0.47869	1.5174	0.31547	1		OG19_YAL041W_Anc_7.32_1_highqual.aln	2562	0.10971	1.75217	0.06261	1
OG1130	YDR382W	highqual.aln	333	0.07768	0.24638	0.31527	0		OG18_YAL042W_Anc_7.31_1_struture.aln	1626	0.17157	1.88539	0.091	1
OG4878	YPL216W	highqual.aln	3378	0.7564	2.40522	0.31448	1		OG17_YAL043C_Anc_7.28_1_highqual.aln	2631	0.17504	2.11589	0.08272	1
OG4760	YOR308C	highqual.aln	1821	0.71964	2.30105	0.31274	1		OG16_YAL044C_Anc_7.25_1_highqual.aln	510	0.07896	1.84101	0.04289	1
OG4479	YOL015W	highqual.aln	1758	0.66593	2.14473	0.3105	1		OG15_YAL044W-A_Anc_7.24_1_highqual.aln	330	0.10911	1.87277	0.05826	1
OG1879	YGR041W	highqual.aln	1659	0.57711	1.88637	0.30594	1		OG14_YAL046C_Anc_7.23_1_highqual.aln	354	0.21297	1.42006	0.14998	1
OG2059	YGR239C	highqual.aln	864	0.46053	1.51957	0.30306	1		OG13_YAL047C_Anc_7.21_1_highqual.aln	1923	0.29834	1.79568	0.16614	1
OG896	YDR124W	highqual.aln	1011	0.55468	1.8345	0.30236	1		OG12_YAL048C_Anc_7.19_1_highqual.aln	1986	0.07301	1.7423	0.0419	1
OG4125	YNL188W	highqual.aln	1311	0.5306	1.76169	0.30119	1		OG11_YAL049C_Anc_7.18_1_highqual.aln	738	0.21387	1.98025	0.108	1
OG2335	YIL161W	highqual.aln	780	0.59925	1.99274	0.30072	1		OG10_YAL051W_Anc_7.17_1_highqual.aln	3141	0.13844	1.81694	0.07619	1
OG2283	YHR160C	highqual.aln	855	0.81165	2.69907	0.30071	1		OG9_YAL053W_Anc_7.16_1_struture.aln	2352	0.09496	1.83289	0.05181	1
OG4894	YPL200W	highqual.aln	480	0.5982	1.99395	0.30001	1		OG8_YAL054C_Anc_7.15_1_highqual.aln	2139	0.04151	1.65631	0.02506	1
OG3669	YML037C	highqual.aln	1026	0.56069	1.88383	0.29763	1		OG7_YAL055W_Anc_7.13_1_highqual.aln	540	0.54918	2.51426	0.21842	1
OG182	YBR033W	highqual.aln	2832	0.68894	2.31704	0.29734	1		OG6_YAL056W_Anc_7.9_1_struture.aln	3066	0.2766	1.98202	0.13956	1
OG1830	YGL015C	highqual.aln	399	0.67719	2.27748	0.29734	1		OG5_YAL058W_Anc_7.5_1_highqual.aln	1506	0.407	1.76084	0.23114	1
OG2050	YGR230W	highqual.aln	411	0.76472	2.57674	0.29678	1		OG4_YAL059W_Anc_7.4_1_highqual.aln	645	0.25987	1.78539	0.14555	1
OG3876	YMR180C	highqual.aln	981	0.64958	2.1923	0.2963	1		OG3_YAL060W_Anc_7.3_1_highqual.aln	1146	0.13141	1.72498	0.07618	1
OG3038	YKR015C	highqual.aln	1731	0.59627	2.01466	0.29597	1		OG2_YAL061W_Anc_7.2_1_highqual.aln	1251	0.1055	2.05462	0.05135	1
OG2300	YHR177W	highqual.aln	1455	0.52239	1.771	0.29497	1		OG1_YAL062W_Anc_7.1_1_highqual.aln	1371	0.07903	2.14014	0.03693	1
OG591	YDL211C	highqual.aln	1149	0.55611	1.88853	0.29447	1		OG60_YAR002C-A_Anc_4.124_1_highqual.aln	657	0.13839	1.80913	0.0765	1
OG3342	YLR194C	highqual.aln	798	0.44361	1.50687	0.29439	1		OG59_YAR002W_Anc_4.125_1_highqual.aln	1641	0.43646	2.11786	0.20609	1
OG2451	YIL037C	highqual.aln	1989	0.62235	2.1226	0.2932	1		OG61_YAR003W_Anc_4.123_1_highqual.aln	1284	0.10788	1.70649	0.06322	1
OG4152	YNL158W	highqual.aln	600	0.51393	1.76927	0.29047	1		OG62_YAR007C_Anc_4.120_1_highqual.aln	1863	0.04693	1.72976	0.02713	1
OG1685	YGL176C	highqual.aln	1674	0.60654	2.09412	0.28964	1		OG63_YAR008W_Anc_4.116_1_highqual.aln	900	0.18452	1.78372	0.10345	1
OG3033	YKR010C	highqual.aln	2331	0.65539	2.26375	0.28952	1		OG64_YAR015W_Anc_3.179_1_highqual.aln	918	0.07415	1.43512	0.05167	1
OG1622	YGL249W	highqual.aln	2124	0.60615	2.09579	0.28922	1		OG65_YAR018C_Anc_3.178_1_highqual.aln	1305	0.04868	1.63868	0.02971	1
OG2163	YHR035W	highqual.aln	1914	0.56193	1.94889	0.28833	1		OG66_YAR019C_Anc_3.177_1_highqual.aln	2922	0.19011	1.60289	0.11861	1
OG298	YBR152W	highqual.aln	879	0.74495	2.61501	0.28488	1		OG154_YBL001C_Anc_3.206_1_highqual.aln	312	0.05651	1.71126	0.03302	1
OG5190	YPR116W	highqual.aln	831	0.51134	1.79591	0.28473	1		OG153_YBL002W_Anc_3.207_1_highqual.aln	393	0.01926	1.17298	0.01642	1
OG2926	YKL105C	highqual.aln	3540	0.697	2.44971	0.28452	1		OG152_YBL003C_Anc_3.208_1_highqual.aln	396	0.01422	0.99467	0.01429	1
OG3122	YKR101W	highqual.aln	2031	0.58253	2.05362	0.28366	1		OG151_YBL004W_Anc_3.211_1_highqual.aln	7557	0.1651	1.6901	0.09769	1
OG4925	YPL168W	highqual.aln	1320	0.61746	2.19136	0.28177	1		OG150_YBL005W_Anc_4.113_1_highqual.aln	3057	0.28799	2.14834	0.13405	1
OG3785	YMR086W	highqual.aln	2952	0.55607	1.98639	0.27994	1		OG149_YBL006C_Anc_4.111_1_highqual.aln	612	0.24185	2.1098	0.11463	1
OG932	YDR163W	highqual.aln	525	0.59805	2.1376	0.27978	1		OG148_YBL007C_Anc_4.108_1_struture.aln	3984	0.15484	1.69677	0.09126	1
OG1365	YER035W	highqual.aln	438	0.42541	1.52516	0.27893	1		OG147_YBL008W_Anc_4.106_1_highqual.aln	2523	0.19611	1.91514	0.1024	1
OG4736	YOR284W	highqual.aln	762	0.52101	1.87003	0.27861	1		OG146_YBL009W_Anc_4.100_1_highqual.aln	2040	0.31807	1.87344	0.16978	1
OG2763	YJR089W	highqual.aln	2922	0.61038	2.19746	0.27776	1		OG145_YBL010C_Anc_4.99_1_highqual.aln	843	0.2831	1.79033	0.15813	1
OG3208	YLR040C	highqual.aln	702	0.4367	1.57367	0.2775	1		OG144_YBL011W_Anc_4.96_1_highqual.aln	2283	0.13486	1.6708	0.08072	1
OG4477	YOL017W	highqual.aln	2181	0.56793	2.0496	0.27709	1		OG143_YBL013W_Anc_4.95_1_struture.aln	1227	0.33313	1.85332	0.17975	1
OG2267	YHR143W	highqual.aln	1116	0.46644	1.68619	0.27662	1		OG142_YBL014C_Anc_4.91_1_highqual.aln	2745	0.30479	1.80516	0.16885	1
OG4105	YNL210W	highqual.aln	855	0.54107	1.9616	0.27583	1		OG141_YBL015W_Anc_8.161_1_highqual.aln	1578	0.02347	1.61344	0.01455	1
OG1994	YGR168C	highqual.aln	1128	0.49794	1.81625	0.27416	1		OG140_YBL016W_Anc_8.162_1_highqual.aln	1059	0.05628	2.3775	0.02367	1
OG449	YCL049C	highqual.aln	954	0.47505	1.74079	0.27289	1		OG138_YBL020W_Anc_8.166_1_highqual.aln	1731	0.09645	1.62593	0.05932	1
OG4452	YOL044W	highqual.aln	1152	0.46659	1.71029	0.27281	1		OG137_YBL021C_Anc_8.167_1_highqual.aln	432	0.06461	2.14853	0.03007	1
OG503	YEL017C-A	highqual.aln	120	0.11951	0.43822	0.27271	0		OG136_YBL022C_Anc_8.168_1_highqual.aln	3486	0.11192	1.71499	0.06526	1
OG1648	YGL222C	highqual.aln	555	0.28366	1.0417	0.27231	1		OG135_YBL023C_Anc_8.170_1_highqual.aln	2604	0.04209	1.82436	0.02307	1
OG4118	YNL195C	highqual.aln	786	0.61697	2.26887	0.27193	1		OG134_YBL024W_Anc_8.171_1_highqual.aln	2058	0.06256	1.56218	0.04005	1
OG4795	YOR350C	highqual.aln	1998	0.51669	1.9036	0.27143	1		OG133_YBL025W_Anc_8.172_1_highqual.aln	435	0.1451	2.28727	0.06344	1
OG327	YBR182C	highqual.aln	1356	0.58303	2.15007	0.27117	1		OG132_YBL026W_Anc_8.174_1_struture.aln	300	0.00509	1.23386	0.00413	1
OG1617	YGL254W	highqual.aln	939	0.51938	1.91688	0.27095	1		OG131_YBL027W_Anc_3.312_1_highqual.aln	564	0.00794	0.31258	0.0254	0
OG5127	YPR046W	highqual.aln	543	0.38069	1.41059	0.26988	1		OG130_YBL028C_Anc_3.313_1_highqual.aln	318	0.20739	2.2102	0.09383	1
OG1880	YGR042W	highqual.aln	816	0.59162	2.19966	0.26896	1		OG128_YBL029C-A_Anc_3.315_1_highqual.aln	282	0.10854	1.65046	0.06576	1
OG3291	YLR132C	highqual.aln	939	0.47641	1.77259	0.26877	1		OG129_YBL029W_Anc_3.314_1_struture.aln	1200	0.15926	1.60947	0.09895	1
OG1910	YGR077C	highqual.aln	1824	0.43291	1.61215	0.26853	1		OG127_YBL030C_Anc_3.316_1_highqual.aln	954	0.05369	0.85291	0.06295	0
OG3765	YMR064W	highqual.aln	1563	0.54088	2.03016	0.26642	1		OG126_YBL031W_Anc_3.317_1_highqual.aln	1041	0.25667	1.45193	0.17678	1
OG4351	YNR068C	highqual.aln	432	0.59547	2.23752	0.26613	1		OG125_YBL032W_Anc_3.318_1_highqual.aln	1176	0.12595	2.01927	0.06237	1
OG4415	YOL082W	highqual.aln	1311	0.51975	1.95592	0.26573	1		OG124_YBL033C_Anc_3.319_1_highqual.aln	1098	0.14476	2.02954	0.07133	1
OG2812	YJR136C	highqual.aln	1329	0.4214	1.58968	0.26509	1		OG123_YBL042C_Anc_7.481_1_length.aln	2034	0.24933	3.88788	0.06413	1
OG4138	YNL173C	highqual.aln	1122	0.53815	2.03831	0.26402	1		OG122_YBL043W_Anc_7.483_1_highqual.aln	819	0.46798	2.41016	0.19417	1
OG3410	YLR273C	highqual.aln	2016	0.54856	2.08119	0.26358	1		OG121_YBL044W_Anc_6.165_1_length.aln	573	1.60601	2.20733	0.72758	1
OG1739	YGL117W	highqual.aln	795	0.55622	2.11098	0.26349	1		OG120_YBL045C_Anc_7.484_1_highqual.aln	1371	0.12555	1.61309	0.07783	1
OG4908	YPL186C	highqual.aln	912	0.5227	1.98462	0.26338	1		OG119_YBL046W_Anc_7.485_1_highqual.aln	1380	0.30721	2.21946	0.13842	1
OG4117	YNL196C	highqual.aln	912	0.59342	2.26821	0.26163	1		OG118_YBL047C_Anc_7.488_1_highqual.aln	4239	0.19976	2.08386	0.09586	1
OG1814	YGL032C	highqual.aln	261	0.47929	1.83438	0.26128	1		OG117_YBL049W_Anc_7.492_1_highqual.aln	414	0.02404	1.49204	0.01611	1
OG403	YBR259W	highqual.aln	2073	0.51693	1.98527	0.26038	1		OG116_YBL050W_Anc_7.493_1_struture.aln	876	0.04512	2.01035	0.02245	1
OG3376	YLR233C	highqual.aln	2124	0.52014	1.99924	0.26017	1		OG115_YBL051C_Anc_7.370_1_highqual.aln	2112	0.15589	1.86411	0.08363	1
OG2123	YHL009C	highqual.aln	1029	0.584	2.24568	0.26006	1		OG114_YBL052C_Anc_7.371_1_highqual.aln	2592	0.41569	2.29022	0.18151	1
OG1028	YDR273W	highqual.aln	1167	0.63234	2.43475	0.25971	1		OG113_YBL054W_Anc_7.372_1_highqual.aln	1602	0.25822	2.15268	0.11995	1
OG4718	YOR264W	highqual.aln	1770	0.56935	2.19742	0.2591	1		OG111_YBL056W_Anc_7.374_1_highqual.aln	1404	0.08705	1.96091	0.04439	1
OG1856	YGR013W	highqual.aln	1863	0.38385	1.48493	0.2585	1		OG110_YBL057C_Anc_7.376_1_highqual.aln	669	0.20564	1.82249	0.11283	1
OG1764	YGL090W	highqual.aln	1299	0.54925	2.13541	0.25721	1		OG109_YBL058W_Anc_7.377_1_highqual.aln	1284	0.21145	2.00026	0.10571	1
OG339	YBR194W	highqual.aln	396	0.64194	2.50058	0.25672	1		OG107_YBL059C-A_Anc_7.382_1_struture.aln	327	0.09705	2.19471	0.04422	1
OG4316	YNR028W	highqual.aln	930	0.53686	2.09238	0.25658	1		OG108_YBL059W_Anc_7.381_1_length.aln	726	0.36419	2.00443	0.18169	1
OG949	YDR179W-A	highqual.aln	1392	0.47241	1.84145	0.25654	1		OG106_YBL060W_Anc_7.384_1_highqual.aln	2223	0.39767	2.04161	0.19478	1
OG2810	YJR135C	highqual.aln	717	0.4523	1.7651	0.25625	1		OG105_YBL061C_Anc_7.386_1_highqual.aln	2121	0.26236	2.07422	0.12648	1
OG4348	YNR059W	highqual.aln	1740	0.48664	1.90191	0.25587	1		OG104_YBL063W_Anc_7.387_1_highqual.aln	3339	0.29084	2.10886	0.13791	1
OG4746	YOR295W	highqual.aln	717	0.5511	2.15631	0.25558	1		OG103_YBL064C_Anc_7.388_1_highqual.aln	783	0.06411	2.33534	0.02745	1
OG5156	YPR078C	highqual.aln	1125	0.55454	2.17283	0.25522	1		OG102_YBL066C_Anc_7.389_1_highqual.aln	3549	0.18149	2.05856	0.08817	1
OG2817	YJR141W	highqual.aln	1047	0.46152	1.81055	0.2549	1		OG101_YBL067C_Anc_7.390_1_highqual.aln	2253	0.26898	2.08735	0.12886	1
OG2304	YHR182W	highqual.aln	2370	0.50623	1.99062	0.25431	1		OG100_YBL068W_Anc_7.391_1_highqual.aln	978	0.03041	1.73414	0.01754	1
OG3892	YMR195W	highqual.aln	381	0.45882	1.81026	0.25346	1		OG99_YBL069W_Anc_7.393_1_highqual.aln	1287	0.11214	1.84256	0.06086	1
OG1440	YER104W	highqual.aln	657	0.42113	1.66218	0.25336	1		OG98_YBL071W-A_Anc_7.394_1_length.aln	567	0.05948	2.19936	0.02704	1
OG861	YDR085C	highqual.aln	1890	0.52876	2.08997	0.253	1		OG97_YBL072C_Anc_7.395_1_highqual.aln	600	0.03196	0.33073	0.09665	0
OG3509	YLR385C	highqual.aln	396	0.37401	1.4848	0.25189	1		OG96_YBL074C_Anc_7.396_1_highqual.aln	1191	0.36793	1.89032	0.19464	1
OG165	YBR014C	highqual.aln	612	0.49653	1.9714	0.25186	1		OG95_YBL075C_Anc_4.35_1_highqual.aln	1956	0.04972	2.0547	0.0242	1
OG3449	YLR315W	highqual.aln	468	0.4361	1.73259	0.2517	1		OG94_YBL076C_Anc_7.398_1_highqual.aln	3216	0.06639	1.43644	0.04622	1
OG5239	YPR171W	highqual.aln	1758	0.45381	1.80366	0.25161	1		OG93_YBL078C_Anc_7.400_1_highqual.aln	351	0.01162	1.51043	0.00769	1
OG3189	YLR018C	highqual.aln	918	0.37983	1.5168	0.25041	1		OG92_YBL079W_Anc_7.401_1_highqual.aln	4557	0.13876	1.91466	0.07247	1
OG5006	YPL085W	highqual.aln	6768	0.51475	2.06094	0.24976	1		OG91_YBL080C_Anc_7.403_1_highqual.aln	1623	0.2001	1.57862	0.12675	1
OG4558	YOR076C	highqual.aln	2340	0.48687	1.95669	0.24882	1		OG90_YBL081W_Anc_7.404_1_highqual.aln	1125	0.29504	1.55791	0.18938	1
OG4547	YOR062C	highqual.aln	804	0.44396	1.7844	0.2488	1		OG89_YBL082C_Anc_7.407_1_highqual.aln	1470	0.27195	1.91769	0.14181	1
OG793	YDR014W-A	highqual.aln	546	0.59412	2.38951	0.24864	1		OG88_YBL084C_Anc_7.412_1_struture.aln	2415	0.0909	1.5665	0.05803	1
OG3975	YMR299C	highqual.aln	951	0.46961	1.89435	0.2479	1		OG87_YBL085W_Anc_7.413_1_highqual.aln	2958	0.28126	2.06147	0.13644	1
OG1873	YGR035C	highqual.aln	366	0.44334	1.79056	0.2476	1		OG86_YBL086C_Anc_7.414_1_highqual.aln	1404	0.19218	2.19085	0.08772	1
OG4864	YPL230W	highqual.aln	1281	0.43714	1.77112	0.24682	1		OG85_YBL087C_Anc_7.417_1_highqual.aln	411	0.00356	0.5944	0.006	0
OG1773	YGL081W	highqual.aln	999	0.46516	1.88657	0.24656	1		OG84_YBL088C_Anc_7.418_1_highqual.aln	8367	0.28867	2.03026	0.14218	1
OG1694	YGL166W	highqual.aln	696	0.42864	1.74445	0.24572	1		OG83_YBL089W_Anc_7.420_1_highqual.aln	1377	0.22279	1.89933	0.1173	1
OG1701	YGL158W	highqual.aln	1590	0.50657	2.06192	0.24568	1		OG82_YBL090W_Anc_7.421_1_highqual.aln	531	0.16617	1.57401	0.10557	1
OG4143	YNL166C	highqual.aln	1365	0.5206	2.12527	0.24496	1		OG81_YBL091C_Anc_7.422_1_highqual.aln	1263	0.10108	1.52918	0.0661	1
OG3797	YMR098C	highqual.aln	1836	0.47741	1.95455	0.24426	1		OG80_YBL091C-A_Anc_7.423_1_struture.aln	531	0.42322	1.4635	0.28918	1
OG4480	YOL014W	highqual.aln	450	0.66555	2.72497	0.24424	1		OG79_YBL092W_Anc_7.424_1_highqual.aln	390	0.02287	0.22687	0.10079	0
OG4900	YPL193W	highqual.aln	1149	0.54761	2.24403	0.24403	1		OG78_YBL093C_Anc_7.425_1_highqual.aln	666	0.07919	1.35964	0.05824	1
OG3768	YMR067C	highqual.aln	1257	0.45972	1.88846	0.24344	1		OG77_YBL095W_Anc_7.427_1_highqual.aln	849	0.2565	2.05734	0.12467	1
OG2058	YGR238C	highqual.aln	2709	0.53895	2.21408	0.24342	1		OG76_YBL097W_Anc_7.428_1_highqual.aln	2358	0.25873	2.25063	0.11496	1
OG2717	YJR039W	highqual.aln	3390	0.46024	1.89522	0.24284	1		OG75_YBL098W_Anc_7.429_1_highqual.aln	1431	0.13589	1.67166	0.08129	1
OG1779	YGL075C	highqual.aln	1167	0.45612	1.87914	0.24273	1		OG74_YBL099W_Anc_7.432_1_highqual.aln	1641	0.01979	1.05068	0.01884	1
OG1608	YFR046C	highqual.aln	1119	0.47773	1.96983	0.24252	1		OG73_YBL101C_Anc_7.436_1_highqual.aln	3408	0.21322	2.03413	0.10482	1
OG1934	YGR102C	highqual.aln	549	0.40791	1.68232	0.24247	1		OG72_YBL102W_Anc_7.437_1_highqual.aln	645	0.08151	1.75491	0.04645	1
OG373	YBR230W-A	highqual.aln	198	0.32822	1.3549	0.24224	1		OG71_YBL103C_Anc_7.438_1_highqual.aln	1467	0.16851	1.59759	0.10548	1
OG1334	YER007W	highqual.aln	1587	0.48106	1.98857	0.24191	1		OG70_YBL104C_Anc_7.440_1_highqual.aln	3114	0.1061	2.04043	0.052	1
OG3563	YLR442C	highqual.aln	3189	0.51675	2.13843	0.24165	1		OG69_YBL106C_Anc_7.442_1_highqual.aln	3030	0.21406	2.24691	0.09527	1
OG2678	YJL020C	highqual.aln	3669	0.48797	2.021	0.24145	1		OG68_YBL107C_Anc_7.443_1_highqual.aln	591	0.29229	2.19069	0.13342	1
OG1362	YER032W	highqual.aln	2655	0.47013	1.95501	0.24047	1		OG155_YBR001C_Anc_3.205_1_highqual.aln	2340	0.09553	1.90897	0.05004	1
OG1115	YDR370C	highqual.aln	1380	0.42237	1.75855	0.24018	1		OG156_YBR002C_Anc_3.203_1_highqual.aln	858	0.08238	1.44491	0.05701	1
OG5017	YPL072W	highqual.aln	1569	0.48247	2.01551	0.23938	1		OG157_YBR003W_Anc_3.202_1_highqual.aln	1437	0.08175	1.75895	0.04648	1
OG1249	YDR515W	highqual.aln	1359	0.59966	2.51135	0.23878	1		OG158_YBR004C_Anc_3.201_1_highqual.aln	1299	0.18605	1.71524	0.10847	1
OG1980	YGR153W	highqual.aln	657	0.78038	3.26827	0.23878	1		OG159_YBR005W_Anc_3.200_1_highqual.aln	651	0.42651	1.90399	0.22401	1
OG3888	YMR192W	highqual.aln	2208	0.44949	1.8837	0.23862	1		OG160_YBR006W_Anc_3.199_1_highqual.aln	1491	0.06974	1.73806	0.04013	1
OG3751	YMR048W	highqual.aln	1014	0.4785	2.01139	0.23789	1		OG161_YBR007C_Anc_3.196_1_highqual.aln	2262	0.29321	2.00937	0.14592	1
OG4282	YNL008C	highqual.aln	2040	0.45854	1.9278	0.23786	1		OG163_YBR010W_Anc_2.298_1_highqual.aln	408	5e-05	0.52806	0.0001	0
OG1864	YGR023W	highqual.aln	2037	0.4087	1.71972	0.23766	1		OG164_YBR011C_Anc_3.191_1_highqual.aln	861	0.05877	0.86629	0.06784	0
OG1072	YDR320C	highqual.aln	2007	0.46073	1.94112	0.23735	1		OG165_YBR014C_Anc_3.189_1_highqual.aln	612	0.49653	1.9714	0.25186	1
OG4468	YOL025W	highqual.aln	2121	0.40955	1.7278	0.23704	1		OG166_YBR015C_Anc_3.188_1_highqual.aln	1809	0.26948	1.82478	0.14768	1
OG1216	YDR480W	highqual.aln	993	0.43376	1.83263	0.23669	1		OG168_YBR017C_Anc_3.181_1_highqual.aln	2757	0.08402	1.59912	0.05254	1
OG890	YDR119W	highqual.aln	2376	0.40687	1.72032	0.23651	1		OG171_YBR020W_Anc_3.219_1_length.aln	1590	0.35946	4.3636	0.08238	1
OG3887	YMR191W	highqual.aln	1119	0.42059	1.78135	0.23611	1		OG172_YBR021W_Anc_3.221_1_highqual.aln	1899	0.08541	1.55116	0.05506	1
OG4385	YOL114C	highqual.aln	606	0.44719	1.895	0.23598	1		OG173_YBR022W_Anc_3.222_1_highqual.aln	531	0.31379	1.76939	0.17735	1
OG3729	YMR025W	highqual.aln	933	0.49953	2.11928	0.23571	1		OG174_YBR023C_Anc_3.223_1_highqual.aln	3504	0.07811	1.63608	0.04774	1
OG2902	YKL133C	highqual.aln	1389	0.44364	1.88498	0.23535	1		OG175_YBR024W_Anc_3.225_1_highqual.aln	903	0.25791	1.78548	0.14445	1
OG582	YDL220C	highqual.aln	3021	0.44697	1.90004	0.23524	1		OG176_YBR025C_Anc_3.226_1_highqual.aln	1182	0.0833	1.01649	0.08195	1
OG2976	YKL050C	highqual.aln	2811	0.5391	2.29393	0.23501	1		OG177_YBR026C_Anc_3.228_1_highqual.aln	1191	0.11117	1.69394	0.06563	1
OG3603	YML107C	highqual.aln	1002	0.42061	1.78977	0.23501	1		OG178_YBR028C_Anc_3.229_1_highqual.aln	1581	0.15842	2.07794	0.07624	1
OG2276	YHR153C	highqual.aln	603	0.48926	2.08964	0.23414	1		OG179_YBR029C_Anc_3.230_1_highqual.aln	1374	0.06497	1.40357	0.04629	1
OG2280	YHR157W	highqual.aln	612	0.46515	1.9884	0.23393	1		OG180_YBR030W_Anc_3.231_1_struture.aln	1710	0.35343	2.10277	0.16808	1
OG962	YDR192C	highqual.aln	1329	0.51858	2.21705	0.2339	1		OG181_YBR031W_Anc_3.232_1_highqual.aln	1086	0.02317	0.3112	0.07447	0
OG3294	YLR135W	highqual.aln	2289	0.48333	2.06704	0.23383	1		OG182_YBR033W_Anc_2.547_1_highqual.aln	2832	0.68894	2.31704	0.29734	1
OG1241	YDR506C	highqual.aln	1827	0.41804	1.78845	0.23374	1		OG183_YBR034C_Anc_3.233_1_highqual.aln	1116	0.04298	1.65056	0.02604	1
OG1841	YGL004C	highqual.aln	1263	0.38891	1.66457	0.23364	1		OG184_YBR035C_Anc_3.236_1_highqual.aln	753	0.07033	1.54889	0.04541	1
OG3722	YMR018W	highqual.aln	1557	0.46827	2.00497	0.23356	1		OG185_YBR036C_Anc_3.227_1_highqual.aln	1230	0.12189	1.67049	0.07296	1
OG982	YDR217C	highqual.aln	3990	0.45247	1.94502	0.23263	1		OG186_YBR037C_Anc_3.225_1_highqual.aln	945	0.13219	1.91592	0.06899	1
OG5163	YPR085C	highqual.aln	1353	0.44773	1.92478	0.23261	1		OG187_YBR038W_Anc_3.224_1_highqual.aln	2892	0.03784	1.74707	0.02166	1
OG3444	YLR312C	highqual.aln	1239	0.41438	1.78437	0.23223	1		OG188_YBR039W_Anc_3.241_1_highqual.aln	933	0.05064	1.10573	0.0458	1
OG2971	YKL055C	highqual.aln	834	0.40032	1.72404	0.2322	1		OG189_YBR040W_Anc_3.242_1_struture.aln	897	0.15313	1.94223	0.07884	1
OG1687	YGL174W	highqual.aln	846	0.51304	2.21038	0.2321	1		OG190_YBR041W_Anc_3.243_1_highqual.aln	2007	0.12161	1.79724	0.06767	1
OG1442	YER106W	highqual.aln	1050	0.63657	2.74979	0.2315	1		OG191_YBR042C_Anc_3.244_1_highqual.aln	1194	0.17945	1.82588	0.09828	1
OG4394	YOL104C	highqual.aln	1056	0.44768	1.93419	0.23145	1		OG192_YBR043C_Anc_3.245_1_highqual.aln	2067	0.15763	1.67587	0.09406	1
OG4991	YPL099C	highqual.aln	546	0.48191	2.08234	0.23143	1		OG193_YBR044C_Anc_3.247_1_highqual.aln	1719	0.28923	1.80125	0.16057	1
OG1451	YER116C	highqual.aln	825	0.52856	2.2844	0.23138	1		OG194_YBR045C_Anc_3.252_1_highqual.aln	1959	0.33886	2.25786	0.15008	1
OG5060	YPL027W	highqual.aln	750	0.42132	1.82232	0.2312	1		OG195_YBR046C_Anc_3.253_1_highqual.aln	1002	0.197	2.05362	0.09593	1
OG5	YAL058W	highqual.aln	1506	0.407	1.76084	0.23114	1		OG196_YBR047W_Anc_3.254_1_highqual.aln	525	0.24237	1.82613	0.13272	1
OG5033	YPL055C	highqual.aln	1077	0.41217	1.78469	0.23095	1		OG198_YBR049C_Anc_3.256_1_struture.aln	2934	0.06713	2.31906	0.02895	1
OG4456	YOL040C	highqual.aln	426	0.05942	0.25775	0.23054	0		OG199_YBR050C_Anc_3.258_1_highqual.aln	1092	0.43804	2.2414	0.19543	1
OG2999	YKL023W	highqual.aln	879	0.52249	2.26959	0.23021	1		OG200_YBR052C_Anc_3.261_1_highqual.aln	633	0.20269	1.71875	0.11793	1
OG2563	YJL161W	highqual.aln	540	0.41268	1.79274	0.2302	1		OG201_YBR053C_Anc_3.262_1_highqual.aln	1074	0.2125	2.0995	0.10121	1
OG5084	YPL003W	highqual.aln	1470	0.41019	1.78327	0.23002	1		OG202_YBR054W_Anc_3.263_1_highqual.aln	1044	0.06884	1.35813	0.05068	1
OG1364	YER034W	highqual.aln	570	0.49067	2.13389	0.22994	1		OG203_YBR055C_Anc_3.265_1_highqual.aln	2712	0.34757	2.17323	0.15993	1
OG1199	YDR461C-A	highqual.aln	243	0.47994	2.08873	0.22978	1		OG204_YBR056W_Anc_3.266_1_highqual.aln	1503	0.17108	1.99909	0.08558	1
OG2573	YJL147C	highqual.aln	1146	0.42817	1.86374	0.22974	1		OG206_YBR057C_Anc_3.269_1_highqual.aln	1110	0.16848	1.60031	0.10528	1
OG2036	YGR212W	highqual.aln	1428	0.47738	2.08331	0.22915	1		OG207_YBR058C_Anc_3.270_1_highqual.aln	2346	0.20449	2.06852	0.09886	1
OG3209	YLR042C	highqual.aln	495	0.3704	1.61718	0.22904	1		OG208_YBR058C-A_Anc_3.272_1_highqual.aln	240	0.10996	1.40321	0.07836	1
OG1791	YGL060W	highqual.aln	2067	0.47448	2.0745	0.22872	1		OG209_YBR059C_Anc_3.273_1_highqual.aln	3363	0.19292	1.91542	0.10072	1
OG726	YDL069C	highqual.aln	690	0.48329	2.1141	0.2286	1		OG210_YBR060C_Anc_3.274_1_highqual.aln	1863	0.23767	1.9624	0.12111	1
OG2017	YGR193C	highqual.aln	1260	0.34002	1.49118	0.22802	1		OG213_YBR061C_Anc_3.277_1_highqual.aln	930	0.09342	1.70286	0.05486	1
OG3850	YMR154C	highqual.aln	2184	0.43612	1.91437	0.22781	1		OG214_YBR062C_Anc_3.279_1_length.aln	558	0.18846	1.70999	0.11021	1
OG858	YDR082W	highqual.aln	1482	0.45933	2.01896	0.22751	1		OG215_YBR063C_Anc_2.157_1_highqual.aln	1224	1.17496	2.04666	0.57409	1
OG3467	YLR337C	highqual.aln	2670	0.47962	2.10959	0.22735	1		OG216_YBR065C_Anc_3.280_1_highqual.aln	1104	0.35312	2.29896	0.1536	1
OG4794	YOR349W	highqual.aln	3075	0.39413	1.7364	0.22698	1		OG217_YBR066C_Anc_3.281_1_highqual.aln	660	0.25461	1.94489	0.13091	1
OG3029	YKR006C	highqual.aln	798	0.36434	1.60907	0.22643	1		OG218_YBR067C_Anc_7.161_1_struture.aln	654	0.18115	1.80191	0.10053	1
OG705	YDL089W	highqual.aln	1482	0.45211	2.00039	0.22601	1		OG219_YBR068C_Anc_3.284_1_highqual.aln	1827	0.15167	1.99582	0.07599	1
OG418	YBR275C	highqual.aln	5820	0.50396	2.23297	0.22569	1		OG220_YBR069C_Anc_3.285_1_highqual.aln	1866	0.17685	1.81927	0.09721	1
OG3880	YMR184W	highqual.aln	597	0.39228	1.73928	0.22554	1		OG221_YBR070C_Anc_3.289_1_highqual.aln	738	0.29603	1.44577	0.20476	1
OG3480	YLR353W	highqual.aln	1842	0.40403	1.79356	0.22527	1		OG222_YBR071W_Anc_3.290_1_highqual.aln	639	0.35082	2.0152	0.17409	1
OG2193	YHR067W	highqual.aln	840	0.41715	1.85347	0.22506	1		OG223_YBR072W_Anc_3.291_1_highqual.aln	642	0.10341	1.48371	0.0697	1
OG2211	YHR083W	highqual.aln	1038	0.38769	1.72287	0.22503	1		OG224_YBR073W_Anc_3.292_1_highqual.aln	2874	0.21589	2.16703	0.09963	1
OG2582	YJL137C	highqual.aln	1143	0.36659	1.62925	0.22501	1		OG225_YBR074W_Anc_3.295_1_highqual.aln	3057	0.29952	1.94146	0.15428	1
OG1314	YEL016C	highqual.aln	1482	0.39379	1.7524	0.22472	1		OG226_YBR076W_Anc_3.297_1_highqual.aln	1065	0.15967	1.9534	0.08174	1
OG3205	YLR035C	highqual.aln	2091	0.39712	1.76906	0.22448	1		OG227_YBR077C_Anc_3.300_1_highqual.aln	486	0.19732	2.00777	0.09828	1
OG159	YBR005W	highqual.aln	651	0.42651	1.90399	0.22401	1		OG229_YBR079C_Anc_3.303_1_highqual.aln	2913	0.10842	1.61851	0.06699	1
OG2234	YHR109W	highqual.aln	1824	0.46981	2.10327	0.22337	1		OG230_YBR080C_Anc_3.304_1_highqual.aln	2274	0.02603	1.67166	0.01557	1
OG469	YCL014W	highqual.aln	4962	0.4502	2.01572	0.22335	1		OG231_YBR081C_Anc_3.307_1_highqual.aln	4374	0.24981	2.32422	0.10748	1
OG492	YCR015C	highqual.aln	972	0.41208	1.84593	0.22324	1		OG232_YBR082C_Anc_3.308_1_highqual.aln	444	0.00339	0.69496	0.00487	0
OG4893	YPL201C	highqual.aln	1392	0.40833	1.83	0.22313	1		OG233_YBR083W_Anc_3.310_1_highqual.aln	1461	0.22104	1.71759	0.12869	1
OG3992	YMR316W	highqual.aln	1125	0.4566	2.04922	0.22282	1		OG235_YBR084C-A_Anc_3.312_1_highqual.aln	564	0.013	0.3317	0.03921	0
OG2766	YJR092W	highqual.aln	4470	0.49931	2.24499	0.22241	1		OG234_YBR084W_Anc_3.311_1_highqual.aln	2925	0.10132	1.64913	0.06144	1
OG4409	YOL088C	highqual.aln	831	0.39795	1.79033	0.22228	1		OG237_YBR085C-A_Anc_3.320_1_highqual.aln	255	0.05155	1.50489	0.03426	1
OG3184	YLR013W	highqual.aln	477	0.42799	1.92673	0.22213	1		OG236_YBR085W_Anc_3.316_1_highqual.aln	921	0.07319	1.85834	0.03938	1
OG4633	YOR166C	highqual.aln	1374	0.44789	2.01694	0.22207	1		OG238_YBR086C_Anc_3.323_1_highqual.aln	2877	0.32925	1.77164	0.18584	1
OG1067	YDR315C	highqual.aln	909	0.37995	1.71166	0.22198	1		OG239_YBR087W_Anc_3.326_1_highqual.aln	1062	0.09477	1.85614	0.05105	1
OG1868	YGR030C	highqual.aln	477	0.44594	2.01239	0.2216	1		OG240_YBR088C_Anc_3.332_1_highqual.aln	774	0.00185	1.65519	0.00112	1
OG3859	YMR163C	highqual.aln	2136	0.45439	2.05495	0.22112	1		OG241_YBR089C-A_Anc_3.333_1_highqual.aln	306	0.05937	1.74795	0.03397	1
OG2503	YIR021W	highqual.aln	1101	0.35949	1.62648	0.22102	1		OG242_YBR090C_Anc_7.328_1_length.aln	273	0.50694	0.40329	1.25701	0
OG1237	YDR501W	highqual.aln	1596	0.42745	1.93421	0.22099	1		OG243_YBR091C_Anc_3.334_1_highqual.aln	327	0.1642	1.96232	0.08368	1
OG2429	YIL063C	highqual.aln	1005	0.40835	1.84818	0.22095	1		OG245_YBR092C_Anc_4.177_1_struture.aln	1878	0.1598	1.55609	0.10269	1
OG2279	YHR156C	highqual.aln	1062	0.56356	2.55187	0.22084	1		OG244_YBR093C_Anc_1.372_1_highqual.aln	1401	0.12789	1.81467	0.07047	1
OG1011	YDR249C	highqual.aln	1119	0.41764	1.89325	0.2206	1		OG246_YBR094W_Anc_3.335_1_highqual.aln	2259	0.12901	1.78878	0.07212	1
OG3846	YMR149W	highqual.aln	858	0.29593	1.34144	0.2206	1		OG247_YBR095C_Anc_3.336_1_highqual.aln	1305	0.24195	2.21804	0.10908	1
OG542	YCR071C	highqual.aln	471	0.33796	1.53404	0.22031	1		OG248_YBR096W_Anc_3.337_1_highqual.aln	690	0.17391	1.92976	0.09012	1
OG3733	YMR029C	highqual.aln	1599	0.35937	1.63584	0.21969	1		OG249_YBR097W_Anc_3.339_1_highqual.aln	4362	0.18883	1.89761	0.09951	1
OG4937	YPL156C	highqual.aln	861	0.3918	1.78788	0.21914	1		OG250_YBR098W_Anc_3.341_1_highqual.aln	2079	0.39485	2.17478	0.18156	1
OG5021	YPL068C	highqual.aln	903	0.47185	2.15445	0.21901	1		OG251_YBR101C_Anc_3.342_1_highqual.aln	870	0.14358	1.76136	0.08152	1
OG4653	YOR189W	highqual.aln	360	0.49042	2.24332	0.21861	1		OG252_YBR102C_Anc_3.343_1_highqual.aln	2259	0.14103	1.90853	0.0739	1
OG3849	YMR153W	highqual.aln	1713	0.3862	1.76793	0.21845	1		OG253_YBR103W_Anc_3.344_1_highqual.aln	1650	0.24383	2.04056	0.11949	1
OG7	YAL055W	highqual.aln	540	0.54918	2.51426	0.21842	1		OG254_YBR104W_Anc_3.348_1_highqual.aln	987	0.08216	1.48553	0.05531	1
OG914	YDR144C	highqual.aln	1803	0.41377	1.89569	0.21827	1		OG255_YBR105C_Anc_3.353_1_struture.aln	1089	0.22497	1.85979	0.12097	1
OG3303	YLR145W	highqual.aln	666	0.44074	2.02179	0.21799	1		OG256_YBR106W_Anc_3.355_1_highqual.aln	564	0.06745	1.1514	0.05858	1
OG1022	YDR265W	highqual.aln	1011	0.35697	1.63777	0.21796	1		OG257_YBR107C_Anc_3.358_1_highqual.aln	735	0.22259	1.57892	0.14098	1
OG5226	YPR158W	highqual.aln	819	0.48532	2.23006	0.21762	1		OG258_YBR108W_Anc_3.359_1_highqual.aln	3093	0.60026	1.87684	0.31983	1
OG3465	YLR335W	highqual.aln	2202	0.45722	2.10113	0.21761	1		OG259_YBR109C_Anc_3.360_1_highqual.aln	441	0.00012	1.16405	0.0001	1
OG2317	YHR195W	highqual.aln	978	0.41335	1.89987	0.21757	1		OG260_YBR110W_Anc_3.361_1_highqual.aln	1347	0.16361	1.81877	0.08996	1
OG3453	YLR320W	highqual.aln	4395	0.40691	1.8733	0.21722	1		OG261_YBR111C_Anc_3.365_1_highqual.aln	705	0.10047	2.0611	0.04875	1
OG697	YDL099W	highqual.aln	1083	0.59911	2.76197	0.21691	1		OG262_YBR111W-A_Anc_3.366_1_struture.aln	288	0.12156	1.25871	0.09657	1
OG985	YDR221W	highqual.aln	2139	0.49487	2.28347	0.21672	1		OG263_YBR112C_Anc_3.367_1_struture.aln	3090	0.20407	1.72877	0.11804	1
OG1938	YGR106C	highqual.aln	804	0.32242	1.48985	0.21641	1		OG264_YBR114W_Anc_3.368_1_highqual.aln	2436	0.0977	1.90345	0.05133	1
OG4459	YOL036W	highqual.aln	2301	0.36806	1.70074	0.21641	1		OG265_YBR115C_Anc_3.369_1_highqual.aln	4176	0.12121	1.79747	0.06743	1
OG5018	YPL071C	highqual.aln	468	0.33833	1.56458	0.21624	1		OG266_YBR117C_Anc_3.372_1_highqual.aln	2043	0.06357	1.95413	0.03253	1
OG3591	YML119W	highqual.aln	1089	0.38118	1.76299	0.21621	1		OG268_YBR119W_Anc_3.379_1_highqual.aln	966	0.4113	2.30469	0.17846	1
OG1368	YER038C	highqual.aln	1428	0.4263	1.9726	0.21611	1		OG269_YBR120C_Anc_3.380_1_highqual.aln	486	0.20785	2.17345	0.09563	1
OG1705	YGL154C	highqual.aln	816	0.40352	1.87307	0.21543	1		OG270_YBR121C_Anc_3.381_1_highqual.aln	2001	0.04741	1.39542	0.03397	1
OG3488	YLR361C-A	highqual.aln	294	0.42975	1.99623	0.21528	1		OG271_YBR122C_Anc_3.383_1_length.aln	642	0.22385	1.41352	0.15836	1
OG3408	YLR271W	highqual.aln	825	0.63486	2.95386	0.21493	1		OG272_YBR123C_Anc_3.384_1_highqual.aln	1965	0.16585	2.17243	0.07634	1
OG1905	YGR071C	highqual.aln	2625	0.44456	2.06996	0.21477	1		OG273_YBR125C_Anc_3.385_1_highqual.aln	1179	0.06689	1.57311	0.04252	1
OG3254	YLR091W	highqual.aln	900	0.35098	1.63453	0.21473	1		OG274_YBR126C_Anc_3.386_1_highqual.aln	1485	0.028	1.68042	0.01666	1
OG1647	YGL223C	highqual.aln	1257	0.39778	1.85338	0.21463	1		OG275_YBR127C_Anc_3.388_1_highqual.aln	1551	0.01465	0.84987	0.01724	0
OG2677	YJL023C	highqual.aln	1041	0.42657	1.98758	0.21462	1		OG276_YBR128C_Anc_3.389_1_highqual.aln	1032	0.24453	1.55978	0.15677	1
OG3430	YLR297W	highqual.aln	390	0.36064	1.68148	0.21448	1		OG277_YBR129C_Anc_3.392_1_highqual.aln	1047	0.17109	1.98171	0.08633	1
OG3078	YKR058W	highqual.aln	2469	0.43936	2.05439	0.21386	1		OG278_YBR130C_Anc_3.393_1_highqual.aln	1290	0.26272	1.73923	0.15105	1
OG4165	YNL144C	highqual.aln	2250	0.43518	2.04036	0.21329	1		OG279_YBR131W_Anc_3.396_1_struture.aln	2160	0.33428	1.97495	0.16926	1
OG2966	YKL060C	highqual.aln	1077	0.06089	0.28595	0.21295	0		OG280_YBR132C_Anc_3.397_1_highqual.aln	1794	0.09035	1.76361	0.05123	1
OG3881	YMR185W	highqual.aln	2997	0.39518	1.85576	0.21295	1		OG281_YBR133C_Anc_3.399_1_highqual.aln	2490	0.18157	1.61704	0.11229	1
OG4369	YOL131W	highqual.aln	327	0.59815	2.8091	0.21293	1		OG282_YBR135W_Anc_3.400_1_highqual.aln	456	0.02031	1.63714	0.01241	1
OG760	YDL027C	highqual.aln	1272	0.35909	1.68925	0.21257	1		OG284_YBR137W_Anc_3.132_1_highqual.aln	537	0.12212	2.24788	0.05433	1
OG3942	YMR265C	highqual.aln	1413	0.39104	1.83974	0.21255	1		OG285_YBR138C_Anc_3.131_1_highqual.aln	1581	0.22403	1.91424	0.11704	1
OG1794	YGL057C	highqual.aln	867	0.46971	2.21132	0.21241	1		OG286_YBR139W_Anc_3.127_1_highqual.aln	1536	0.13194	2.3809	0.05541	1
OG4064	YNL254C	highqual.aln	1236	0.37028	1.74489	0.21221	1		OG287_YBR140C_Anc_3.124_1_highqual.aln	9375	0.14418	2.10632	0.06845	1
OG2823	YJR147W	highqual.aln	1071	0.42259	1.99635	0.21168	1		OG288_YBR141C_Anc_3.123_1_highqual.aln	1014	0.30016	1.87689	0.15992	1
OG4414	YOL083W	highqual.aln	1251	0.56446	2.67372	0.21111	1		OG289_YBR142W_Anc_3.122_1_highqual.aln	2499	0.16373	2.23611	0.07322	1
OG4673	YOR214C	highqual.aln	708	0.37028	1.75424	0.21108	1		OG290_YBR143C_Anc_3.121_1_highqual.aln	1311	0.0218	1.69914	0.01283	1
OG3597	YML113W	highqual.aln	801	0.26062	1.23653	0.21076	1		OG291_YBR145W_Anc_3.118_1_highqual.aln	1053	0.09846	2.24642	0.04383	1
OG4616	YOR149C	highqual.aln	1545	0.37009	1.75788	0.21053	1		OG292_YBR146W_Anc_3.117_1_highqual.aln	834	0.12137	1.68038	0.07223	1
OG2134	YHR006W	highqual.aln	1638	0.35669	1.69491	0.21045	1		OG293_YBR147W_Anc_3.105_1_highqual.aln	924	0.24649	1.53755	0.16031	1
OG3043	YKR020W	highqual.aln	492	0.3881	1.84574	0.21027	1		OG294_YBR148W_Anc_3.106_1_highqual.aln	1863	0.52718	2.66574	0.19776	1
OG4225	YNL078W	highqual.aln	1347	0.44341	2.10943	0.21021	1		OG295_YBR149W_Anc_3.108_1_highqual.aln	1032	0.10824	1.61319	0.0671	1
OG315	YBR168W	highqual.aln	1239	0.36886	1.75544	0.21013	1		OG296_YBR150C_Anc_3.109_1_highqual.aln	3447	0.28221	2.20682	0.12788	1
OG5189	YPR115W	highqual.aln	3492	0.44986	2.14592	0.20964	1		OG297_YBR151W_Anc_3.110_1_highqual.aln	948	0.19079	2.2306	0.08553	1
OG4274	YNL020C	highqual.aln	1950	0.36107	1.72586	0.20921	1		OG298_YBR152W_Anc_3.112_1_highqual.aln	879	0.74495	2.61501	0.28488	1
OG1808	YGL038C	highqual.aln	1449	0.35599	1.70335	0.209	1		OG299_YBR153W_Anc_3.113_1_highqual.aln	741	0.28128	2.08241	0.13508	1
OG3730	YMR026C	highqual.aln	1203	0.31943	1.52886	0.20894	1		OG300_YBR154C_Anc_3.114_1_highqual.aln	645	0.01637	1.29079	0.01269	1
OG2282	YHR159W	highqual.aln	1536	0.42158	2.01812	0.2089	1		OG301_YBR155W_Anc_8.506_1_highqual.aln	1155	0.1512	2.0277	0.07457	1
OG3535	YLR412W	highqual.aln	843	0.36338	1.74031	0.2088	1		OG302_YBR156C_Anc_8.507_1_length.aln	2106	0.36729	2.23278	0.1645	1
OG3364	YLR219W	highqual.aln	2271	0.36482	1.74913	0.20857	1		OG303_YBR157C_Anc_8.508_1_highqual.aln	765	0.20716	1.9141	0.10823	1
OG4102	YNL213C	highqual.aln	642	0.30367	1.45676	0.20846	1		OG304_YBR158W_Anc_8.510_1_highqual.aln	1680	0.221	1.91295	0.11553	1
OG2798	YJR122W	highqual.aln	1491	0.40423	1.94486	0.20785	1		OG305_YBR159W_Anc_8.512_1_highqual.aln	1041	0.1222	1.72044	0.07103	1
OG1214	YDR478W	highqual.aln	609	0.58571	2.81894	0.20778	1		OG306_YBR160W_Anc_8.513_1_highqual.aln	894	0.01756	1.64938	0.01064	1
OG1570	YFR008W	highqual.aln	687	0.33697	1.62232	0.20771	1		OG307_YBR161W_Anc_8.514_1_highqual.aln	1137	0.19362	1.97495	0.09804	1
OG654	YDL142C	highqual.aln	849	0.31093	1.4988	0.20746	1		OG308_YBR162C_Anc_8.515_1_highqual.aln	1401	0.1134	1.74743	0.0649	1
OG3110	YKR090W	highqual.aln	2226	0.42846	2.06623	0.20736	1		OG310_YBR163W_Anc_8.518_1_highqual.aln	1761	0.33322	2.30112	0.14481	1
OG1002	YDR239C	highqual.aln	2397	0.44485	2.14549	0.20734	1		OG311_YBR164C_Anc_8.597_1_highqual.aln	549	0.01036	1.55316	0.00667	1
OG3932	YMR255W	highqual.aln	594	0.44061	2.12648	0.2072	1		OG312_YBR165W_Anc_8.596_1_highqual.aln	831	0.29535	1.70442	0.17329	1
OG2694	YJR002W	highqual.aln	1827	0.32335	1.56402	0.20674	1		OG313_YBR166C_Anc_8.595_1_highqual.aln	1365	0.11148	1.8611	0.0599	1
OG2182	YHR056C	highqual.aln	2667	0.33268	1.60984	0.20666	1		OG314_YBR167C_Anc_8.593_1_highqual.aln	420	0.29919	1.67347	0.17878	1
OG2937	YKL093W	highqual.aln	1023	0.34748	1.68316	0.20644	1		OG315_YBR168W_Anc_8.592_1_highqual.aln	1239	0.36886	1.75544	0.21013	1
OG3716	YMR013C	highqual.aln	1557	0.29725	1.44221	0.20611	1		OG316_YBR169C_Anc_8.590_1_highqual.aln	2079	0.11965	2.11366	0.05661	1
OG59	YAR002W	highqual.aln	1641	0.43646	2.11786	0.20609	1		OG317_YBR170C_Anc_8.589_1_highqual.aln	1740	0.15836	1.8562	0.08532	1
OG1514	YFL050C	highqual.aln	2682	0.45706	2.21907	0.20597	1		OG318_YBR171W_Anc_8.588_1_highqual.aln	618	0.08442	1.66263	0.05077	1
OG2348	YIL149C	highqual.aln	5055	0.52141	2.5409	0.20521	1		OG319_YBR172C_Anc_8.587_1_highqual.aln	2265	0.38194	2.02423	0.18869	1
OG1406	YER071C	highqual.aln	417	0.41326	2.01668	0.20492	1		OG320_YBR173C_Anc_8.586_1_highqual.aln	444	0.1251	1.44594	0.08652	1
OG4038	YNL283C	highqual.aln	1524	0.29945	1.46134	0.20491	1		OG321_YBR175W_Anc_8.585_1_highqual.aln	1008	0.10223	1.73937	0.05878	1
OG2528	YJL203W	highqual.aln	855	0.42248	2.062	0.20489	1		OG322_YBR176W_Anc_8.583_1_highqual.aln	936	0.15809	1.88762	0.08375	1
OG4298	YNR009W	highqual.aln	750	0.28178	1.37557	0.20485	1		OG323_YBR177C_Anc_8.574_1_highqual.aln	1359	0.15446	1.79184	0.0862	1
OG221	YBR070C	highqual.aln	738	0.29603	1.44577	0.20476	1		OG324_YBR179C_Anc_8.573_1_highqual.aln	2565	0.17271	1.85851	0.09293	1
OG2562	YJL162C	highqual.aln	1752	0.4472	2.18569	0.2046	1		OG325_YBR180W_Anc_8.570_1_highqual.aln	1716	0.19795	2.02735	0.09764	1
OG4585	YOR107W	highqual.aln	1077	0.5485	2.68618	0.20419	1		OG326_YBR181C_Anc_8.567_1_highqual.aln	708	0.0258	0.32892	0.07842	0
OG1683	YGL179C	highqual.aln	1710	0.35903	1.75921	0.20409	1		OG327_YBR182C_Anc_8.566_1_highqual.aln	1356	0.58303	2.15007	0.27117	1
OG2719	YJR041C	highqual.aln	3633	0.37502	1.83766	0.20408	1		OG328_YBR183W_Anc_8.564_1_highqual.aln	951	0.13874	1.7367	0.07989	1
OG5025	YPL064C	highqual.aln	963	0.4105	2.01234	0.20399	1		OG329_YBR184W_Anc_8.637_1_highqual.aln	1716	1.494	2.58738	0.57742	1
OG3058	YKR036C	highqual.aln	1989	0.39836	1.95537	0.20373	1		OG330_YBR185C_Anc_8.561_1_highqual.aln	834	0.16931	2.01059	0.08421	1
OG1758	YGL096W	highqual.aln	837	0.44732	2.20222	0.20312	1		OG331_YBR186W_Anc_8.558_1_struture.aln	1821	0.2426	2.07731	0.11679	1
OG4637	YOR172W	highqual.aln	2481	0.43	2.11764	0.20306	1		OG332_YBR187W_Anc_8.557_1_highqual.aln	852	0.29456	2.43075	0.12118	1
OG3939	YMR262W	highqual.aln	939	0.30044	1.47967	0.20304	1		OG333_YBR188C_Anc_8.556_1_highqual.aln	429	0.91249	2.84896	0.32029	1
OG1003	YDR240C	highqual.aln	1476	0.38442	1.90001	0.20232	1		OG335_YBR191W_Anc_8.553_1_highqual.aln	486	0.01222	0.33393	0.03659	0
OG1923	YGR091W	highqual.aln	1542	0.39485	1.95578	0.20189	1		OG337_YBR192W_Anc_8.552_1_highqual.aln	1131	0.0513	2.11649	0.02424	1
OG4542	YOR057W	highqual.aln	1203	0.42182	2.08948	0.20188	1		OG338_YBR193C_Anc_8.551_1_highqual.aln	681	0.15533	1.79477	0.08655	1
OG2277	YHR154W	highqual.aln	3267	0.39671	1.96626	0.20176	1		OG339_YBR194W_Anc_8.550_1_highqual.aln	396	0.64194	2.50058	0.25672	1
OG1633	YGL237C	highqual.aln	822	0.29231	1.45284	0.2012	1		OG340_YBR195C_Anc_8.548_1_highqual.aln	1272	0.15434	1.69136	0.09125	1
OG1399	YER064C	highqual.aln	1557	0.41511	2.06801	0.20073	1		OG341_YBR196C_Anc_8.547_1_highqual.aln	1662	0.02466	0.87721	0.02811	1
OG5054	YPL033C	highqual.aln	846	0.40419	2.01722	0.20037	1		OG342_YBR197C_Anc_8.546_1_length.aln	750	0.50062	2.15703	0.23209	1
OG4830	YPL267W	highqual.aln	639	0.41367	2.06825	0.20001	1		OG343_YBR198C_Anc_8.544_1_highqual.aln	2409	0.07764	1.81959	0.04267	1
OG3561	YLR440C	highqual.aln	2133	0.36619	1.83107	0.19999	1		OG344_YBR199W_Anc_8.541_1_highqual.aln	1398	0.33479	2.34367	0.14285	1
OG4388	YOL111C	highqual.aln	669	0.28508	1.4255	0.19999	1		OG345_YBR200W_Anc_8.539_1_highqual.aln	1674	0.12243	1.92785	0.06351	1
OG3919	YMR240C	highqual.aln	1344	0.45232	2.26494	0.19971	1		OG347_YBR201C-A_Anc_8.532_1_highqual.aln	201	0.27968	1.85373	0.15087	1
OG3957	YMR281W	highqual.aln	915	0.33097	1.65849	0.19956	1		OG346_YBR201W_Anc_8.535_1_highqual.aln	633	0.15222	1.58543	0.09601	1
OG4600	YOR129C	highqual.aln	2730	0.40967	2.0543	0.19942	1		OG348_YBR202W_Anc_8.531_1_highqual.aln	2535	0.06685	1.70846	0.03913	1
OG2045	YGR222W	highqual.aln	891	0.41055	2.06286	0.19902	1		OG349_YBR203W_Anc_8.526_1_highqual.aln	2781	0.21835	1.89697	0.11511	1
OG3853	YMR157C	highqual.aln	765	0.36061	1.81254	0.19895	1		OG350_YBR204C_Anc_8.524_1_highqual.aln	1128	0.33384	1.70504	0.1958	1
OG4526	YOR037W	highqual.aln	1098	0.38231	1.92189	0.19892	1		OG351_YBR205W_Anc_8.523_1_highqual.aln	1299	0.1664	1.58658	0.10488	1
OG3330	YLR181C	highqual.aln	1008	0.38048	1.91377	0.19881	1		OG352_YBR207W_Anc_8.521_1_highqual.aln	1407	0.13759	1.73377	0.07936	1
OG622	YDL179W	highqual.aln	933	0.34769	1.74904	0.19879	1		OG353_YBR208C_Anc_8.520_1_struture.aln	5505	0.09556	1.79977	0.0531	1
OG2470	YIL014W	highqual.aln	1890	0.35186	1.7701	0.19878	1		OG354_YBR209W_Anc_3.548_1_length.aln	459	0.55058	0.74677	0.73727	0
OG1469	YER137C	highqual.aln	504	0.46345	2.33279	0.19867	1		OG355_YBR210W_Anc_6.102_1_highqual.aln	429	0.20182	1.85661	0.1087	1
OG3224	YLR057W	highqual.aln	2571	0.33301	1.67674	0.1986	1		OG356_YBR211C_Anc_6.103_1_highqual.aln	972	0.22828	1.98509	0.115	1
OG3958	YMR282C	highqual.aln	1749	0.38667	1.94784	0.19851	1		OG357_YBR212W_Anc_6.104_1_struture.aln	2232	0.22274	1.81206	0.12292	1
OG3404	YLR266C	highqual.aln	2124	0.38801	1.95494	0.19847	1		OG358_YBR213W_Anc_6.105_1_highqual.aln	822	0.17968	1.96116	0.09162	1
OG1542	YFL023W	highqual.aln	2463	0.4737	2.38985	0.19821	1		OG359_YBR214W_Anc_6.107_1_highqual.aln	1596	0.08343	1.57461	0.05299	1
OG917	YDR147W	highqual.aln	1632	0.35428	1.78783	0.19816	1		OG360_YBR215W_Anc_6.111_1_highqual.aln	1896	0.36039	2.20873	0.16317	1
OG294	YBR148W	highqual.aln	1863	0.52718	2.66574	0.19776	1		OG361_YBR216C_Anc_6.112_1_highqual.aln	2025	0.3204	1.92061	0.16682	1
OG1931	YGR099W	highqual.aln	2085	0.39847	2.01507	0.19774	1		OG362_YBR217W_Anc_6.113_1_highqual.aln	579	0.18839	2.29068	0.08224	1
OG4520	YOR030W	highqual.aln	1863	0.36723	1.85762	0.19769	1		OG363_YBR218C_Anc_6.115_1_highqual.aln	3540	0.04448	1.5744	0.02825	1
OG1761	YGL093W	highqual.aln	2775	0.42485	2.14946	0.19765	1		OG364_YBR220C_Anc_6.118_1_highqual.aln	1686	0.13812	1.80162	0.07667	1
OG3350	YLR204W	highqual.aln	336	0.28151	1.42487	0.19757	1		OG365_YBR221C_Anc_6.119_1_highqual.aln	1098	0.04973	1.20292	0.04134	1
OG714	YDL081C	highqual.aln	318	0.08764	0.44369	0.19752	0		OG366_YBR222C_Anc_6.120_1_highqual.aln	1632	0.07911	2.14812	0.03683	1
OG2383	YIL113W	highqual.aln	627	0.36547	1.85062	0.19749	1		OG367_YBR223C_Anc_6.121_1_highqual.aln	1713	0.35923	2.01179	0.17856	1
OG1450	YER115C	highqual.aln	573	0.36931	1.87026	0.19747	1		OG368_YBR225W_Anc_6.123_1_highqual.aln	2727	0.23062	1.82633	0.12627	1
OG41	YAL020C	highqual.aln	1086	0.40227	2.03942	0.19725	1		OG369_YBR227C_Anc_6.124_1_highqual.aln	1584	0.13163	2.15617	0.06105	1
OG913	YDR143C	highqual.aln	1944	0.38553	1.95644	0.19705	1		OG370_YBR228W_Anc_6.125_1_highqual.aln	912	0.26009	2.13642	0.12174	1
OG2940	YKL090W	highqual.aln	1326	0.36796	1.87093	0.19667	1		OG371_YBR229C_Anc_6.126_1_highqual.aln	2868	0.2438	1.91953	0.12701	1
OG4393	YOL105C	highqual.aln	1776	0.37324	1.90409	0.19602	1		OG372_YBR230C_Anc_6.128_1_length.aln	486	0.22928	2.49573	0.09187	1
OG2089	YGR283C	highqual.aln	1032	0.3855	1.96701	0.19598	1		OG373_YBR230W-A_Anc_6.133_1_highqual.aln	198	0.32822	1.3549	0.24224	1
OG350	YBR204C	highqual.aln	1128	0.33384	1.70504	0.1958	1		OG374_YBR231C_Anc_6.138_1_struture.aln	1047	0.36529	3.85308	0.0948	1
OG3816	YMR118C	highqual.aln	588	0.38734	1.97857	0.19577	1		OG375_YBR233W_Anc_6.139_1_highqual.aln	1284	0.16928	1.95871	0.08642	1
OG2164	YHR036W	highqual.aln	1422	0.27683	1.41424	0.19575	1		OG376_YBR233W-A_Anc_6.142_1_highqual.aln	288	0.14682	2.04186	0.07191	1
OG5137	YPR057W	highqual.aln	1026	0.4309	2.2022	0.19567	1		OG377_YBR234C_Anc_6.143_1_highqual.aln	1152	0.10302	1.58935	0.06482	1
OG2979	YKL047W	highqual.aln	1554	0.3394	1.73505	0.19562	1		OG378_YBR235W_Anc_6.146_1_highqual.aln	3363	0.10274	1.98567	0.05174	1
OG2275	YHR152W	highqual.aln	561	0.33352	1.70506	0.1956	1		OG379_YBR236C_Anc_6.147_1_highqual.aln	1308	0.13571	2.15297	0.06304	1
OG967	YDR198C	highqual.aln	1449	0.36698	1.87644	0.19557	1		OG380_YBR237W_Anc_6.148_1_highqual.aln	2550	0.22941	2.32501	0.09867	1
OG3045	YKR022C	highqual.aln	975	0.48092	2.46013	0.19549	1		OG381_YBR238C_Anc_6.150_1_struture.aln	2202	0.06015	1.77148	0.03395	1
OG199	YBR050C	highqual.aln	1092	0.43804	2.2414	0.19543	1		OG382_YBR239C_Anc_6.152_1_struture.aln	1590	0.10793	1.80441	0.05981	1
OG1059	YDR307W	highqual.aln	2115	0.35771	1.83123	0.19534	1		OG383_YBR240C_Anc_6.154_1_highqual.aln	1362	0.15151	1.79561	0.08438	1
OG1810	YGL036W	highqual.aln	2949	0.33767	1.72864	0.19534	1		OG384_YBR241C_Anc_6.155_1_highqual.aln	1467	0.15637	2.03778	0.07673	1
OG3098	YKR078W	highqual.aln	1845	0.368	1.88729	0.19499	1		OG385_YBR242W_Anc_6.157_1_highqual.aln	714	0.18242	1.5797	0.11547	1
OG106	YBL060W	highqual.aln	2223	0.39767	2.04161	0.19478	1		OG386_YBR243C_Anc_6.158_1_highqual.aln	1344	0.08782	1.75683	0.04999	1
OG96	YBL074C	highqual.aln	1191	0.36793	1.89032	0.19464	1		OG387_YBR244W_Anc_6.160_1_highqual.aln	486	0.13857	2.19973	0.06299	1
OG4944	YPL149W	highqual.aln	882	0.38745	1.99261	0.19444	1		OG388_YBR245C_Anc_6.161_1_highqual.aln	3387	0.06606	1.91676	0.03446	1
OG2478	YIL005W	highqual.aln	2103	0.3426	1.76415	0.1942	1		OG389_YBR246W_Anc_6.162_1_highqual.aln	1161	0.26626	2.13819	0.12452	1
OG2565	YJL157C	highqual.aln	2598	0.35515	1.82881	0.1942	1		OG390_YBR247C_Anc_6.165_1_highqual.aln	1449	0.10698	1.8403	0.05813	1
OG122	YBL043W	highqual.aln	819	0.46798	2.41016	0.19417	1		OG391_YBR248C_Anc_6.167_1_highqual.aln	1656	0.10842	1.9182	0.05652	1
OG4101	YNL214W	highqual.aln	603	0.40384	2.08143	0.19402	1		OG392_YBR249C_Anc_6.168_1_highqual.aln	1110	0.05052	1.07124	0.04716	1
OG1850	YGR006W	highqual.aln	759	0.36148	1.86349	0.19398	1		OG393_YBR250W_Anc_6.169_1_highqual.aln	1569	0.22156	2.21597	0.09998	1
OG1019	YDR262W	highqual.aln	831	0.3402	1.75404	0.19395	1		OG394_YBR251W_Anc_7.170_1_highqual.aln	921	0.05352	1.88246	0.02843	1
OG3455	YLR323C	highqual.aln	777	0.41692	2.15148	0.19378	1		OG395_YBR252W_Anc_7.173_1_highqual.aln	441	0.10226	1.80755	0.05657	1
OG580	YDL223C	highqual.aln	3990	0.60744	3.13522	0.19375	1		OG396_YBR253W_Anc_7.174_1_highqual.aln	363	0.15863	1.5645	0.10139	1
OG5066	YPL021W	highqual.aln	561	0.38321	1.97984	0.19356	1		OG397_YBR254C_Anc_7.176_1_highqual.aln	534	0.1087	1.9354	0.05616	1
OG2954	YKL074C	highqual.aln	1584	0.38598	1.99416	0.19355	1		OG399_YBR255C-A_Anc_7.178_1_length.aln	450	0.06629	1.38019	0.04803	1
OG2876	YKL162C	highqual.aln	1203	0.31917	1.65011	0.19343	1		OG398_YBR255W_Anc_7.177_1_highqual.aln	2097	0.21558	2.17829	0.09897	1
OG3546	YLR424W	highqual.aln	2208	0.41523	2.14754	0.19335	1		OG400_YBR256C_Anc_7.181_1_highqual.aln	714	0.13566	2.10148	0.06455	1
OG921	YDR151C	highqual.aln	1002	0.345	1.78564	0.19321	1		OG401_YBR257W_Anc_1.346_1_highqual.aln	840	0.22365	1.90924	0.11714	1
OG3271	YLR108C	highqual.aln	1464	0.39401	2.03951	0.19319	1		OG402_YBR258C_Anc_1.345_1_highqual.aln	426	0.36218	1.97976	0.18294	1
OG4846	YPL249C	highqual.aln	3096	0.36619	1.89703	0.19303	1		OG403_YBR259W_Anc_1.344_1_highqual.aln	2073	0.51693	1.98527	0.26038	1
OG3296	YLR137W	highqual.aln	1101	0.28581	1.48108	0.19297	1		OG404_YBR260C_Anc_1.342_1_highqual.aln	1998	0.09748	1.94255	0.05018	1
OG3138	YLL036C	highqual.aln	1512	0.39218	2.03329	0.19288	1		OG405_YBR261C_Anc_1.341_1_highqual.aln	696	0.11889	1.91437	0.0621	1
OG3169	YLL003W	highqual.aln	2838	0.35879	1.86222	0.19267	1		OG406_YBR262C_Anc_1.340_1_highqual.aln	318	0.26654	1.40573	0.18961	1
OG495	YCR018C	highqual.aln	669	0.55062	2.86051	0.19249	1		OG407_YBR263W_Anc_1.339_1_highqual.aln	1470	0.06459	1.25499	0.05146	1
OG1195	YDR458C	highqual.aln	2010	0.46019	2.39503	0.19214	1		OG408_YBR264C_Anc_1.338_1_highqual.aln	597	0.24245	1.41188	0.17172	1
OG3505	YLR381W	highqual.aln	2214	0.33674	1.75398	0.19199	1		OG409_YBR265W_Anc_1.315_1_highqual.aln	960	0.09861	1.7202	0.05733	1
OG1221	YDR485C	highqual.aln	2463	0.46702	2.43277	0.19197	1		OG410_YBR267W_Anc_1.316_1_highqual.aln	1182	0.16845	1.60358	0.10505	1
OG3895	YMR198W	highqual.aln	1797	0.34814	1.81414	0.1919	1		OG411_YBR268W_Anc_1.318_1_highqual.aln	315	0.23762	1.9562	0.12147	1
OG668	YDL129W	highqual.aln	876	0.32662	1.70214	0.19189	1		OG412_YBR269C_Anc_1.320_1_highqual.aln	450	0.27257	1.85169	0.1472	1
OG1179	YDR439W	highqual.aln	1062	0.40173	2.09451	0.1918	1		OG413_YBR270C_Anc_1.323_1_highqual.aln	1635	0.1917	2.14194	0.0895	1
OG2345	YIL152W	highqual.aln	768	0.30551	1.59295	0.19179	1		OG414_YBR271W_Anc_1.325_1_highqual.aln	1260	0.33764	1.8411	0.18339	1
OG1066	YDR314C	highqual.aln	2088	0.3943	2.05885	0.19152	1		OG415_YBR272C_Anc_1.333_1_highqual.aln	1485	0.31807	1.75745	0.18098	1
OG2272	YHR149C	highqual.aln	2253	0.40597	2.12259	0.19126	1		OG416_YBR273C_Anc_1.335_1_highqual.aln	1314	0.29058	1.87355	0.15509	1
OG2656	YJL054W	highqual.aln	1515	0.33797	1.76781	0.19118	1		OG417_YBR274W_Anc_1.336_1_highqual.aln	1581	0.14776	1.7423	0.08481	1
OG1196	YDR459C	highqual.aln	1164	0.34066	1.78315	0.19104	1		OG418_YBR275C_Anc_1.337_1_highqual.aln	5820	0.50396	2.23297	0.22569	1
OG447	YCL051W	highqual.aln	1776	0.30981	1.62486	0.19067	1		OG419_YBR276C_Anc_1.312_1_highqual.aln	2421	0.31378	1.89707	0.1654	1
OG4036	YNL286W	highqual.aln	876	0.41554	2.18	0.19061	1		OG420_YBR278W_Anc_1.311_1_struture.aln	621	0.4331	2.29404	0.18879	1
OG1946	YGR117C	highqual.aln	1503	0.38289	2.00935	0.19055	1		OG421_YBR279W_Anc_1.309_1_highqual.aln	1401	0.18537	1.85587	0.09989	1
OG4463	YOL031C	highqual.aln	1356	0.34143	1.79208	0.19052	1		OG422_YBR280C_Anc_1.307_1_struture.aln	1926	0.19747	2.12346	0.09299	1
OG4731	YOR278W	highqual.aln	825	0.40239	2.11352	0.19039	1		OG423_YBR281C_Anc_1.306_1_highqual.aln	2634	0.10497	1.81891	0.05771	1
OG4932	YPL161C	highqual.aln	1953	0.43606	2.29172	0.19028	1		OG424_YBR282W_Anc_1.304_1_highqual.aln	438	0.10444	2.0997	0.04974	1
OG406	YBR262C	highqual.aln	318	0.26654	1.40573	0.18961	1		OG425_YBR283C_Anc_1.303_1_highqual.aln	1470	0.06907	1.65515	0.04173	1
OG1712	YGL146C	highqual.aln	948	0.37025	1.95306	0.18958	1		OG426_YBR284W_Anc_1.302_1_highqual.aln	2418	0.33631	2.03313	0.16541	1
OG90	YBL081W	highqual.aln	1125	0.29504	1.55791	0.18938	1		OG427_YBR285W_Anc_1.299_1_highqual.aln	435	0.2905	1.70175	0.17071	1
OG1908	YGR075C	highqual.aln	747	0.24866	1.31378	0.18927	1		OG428_YBR286W_Anc_1.298_1_highqual.aln	1623	0.1072	1.63548	0.06555	1
OG1726	YGL131C	highqual.aln	4224	0.40704	2.15247	0.1891	1		OG429_YBR287W_Anc_1.296_1_highqual.aln	1290	0.08529	1.71418	0.04976	1
OG4902	YPL191C	highqual.aln	1080	0.39849	2.10952	0.1889	1		OG430_YBR288C_Anc_2.522_1_highqual.aln	1452	0.16802	1.94713	0.08629	1
OG1433	YER096W	highqual.aln	1635	0.35367	1.87429	0.18869	1		OG431_YBR289W_Anc_2.523_1_highqual.aln	2883	0.18674	2.05644	0.09081	1
OG319	YBR172C	highqual.aln	2265	0.38194	2.02423	0.18869	1		OG432_YBR290W_Anc_2.524_1_highqual.aln	1068	0.13109	2.11794	0.06189	1
OG1975	YGR147C	highqual.aln	864	0.35112	1.86137	0.18863	1		OG433_YBR291C_Anc_2.525_1_highqual.aln	897	0.06991	1.67814	0.04166	1
OG1720	YGL138C	highqual.aln	1041	0.49208	2.61096	0.18847	1		OG434_YBR293W_Anc_8.272_1_length.aln	1695	0.15796	1.94743	0.08111	1
OG1869	YGR031W	highqual.aln	1026	0.32426	1.72132	0.18838	1		OG435_YBR294W_Anc_8.271_1_highqual.aln	2595	0.18942	2.44083	0.0776	1
OG1398	YER063W	highqual.aln	657	0.38866	2.06593	0.18813	1		OG479_YCL001W_Anc_1.417_1_highqual.aln	564	0.10114	1.33403	0.07582	1
OG4929	YPL164C	highqual.aln	2187	0.36114	1.92099	0.18799	1		OG478_YCL002C_Anc_1.416_1_highqual.aln	789	0.21836	1.71631	0.12722	1
OG1510	YER180C	highqual.aln	801	0.33325	1.77461	0.18779	1		OG477_YCL004W_Anc_1.415_1_highqual.aln	1563	0.19253	1.73859	0.11074	1
OG3720	YMR016C	highqual.aln	2454	0.37659	2.00543	0.18778	1		OG476_YCL005W_Anc_1.414_1_highqual.aln	783	0.23172	1.45744	0.15899	1
OG588	YDL214C	highqual.aln	2112	0.37291	1.98757	0.18762	1		OG475_YCL005W-A_Anc_1.413_1_length.aln	219	0.0249	0.64919	0.03835	0
OG3111	YKR091W	highqual.aln	786	0.3529	1.88305	0.18741	1		OG474_YCL008C_Anc_1.412_1_highqual.aln	1200	0.26123	1.43709	0.18178	1
OG1743	YGL113W	highqual.aln	2016	0.35165	1.88026	0.18702	1		OG473_YCL009C_Anc_1.411_1_highqual.aln	927	0.04273	1.37211	0.03114	1
OG4604	YOR134W	highqual.aln	1236	0.38294	2.04766	0.18701	1		OG472_YCL010C_Anc_1.409_1_highqual.aln	867	0.13481	1.5739	0.08566	1
OG4087	YNL230C	highqual.aln	1146	0.29344	1.56951	0.18697	1		OG471_YCL011C_Anc_1.408_1_highqual.aln	1305	0.10804	1.49529	0.07225	1
OG4785	YOR338W	highqual.aln	1104	0.30097	1.60968	0.18697	1		OG470_YCL012C_Anc_1.407_1_length.aln	450	0.18451	2.25688	0.08176	1
OG3052	YKR029C	highqual.aln	2262	0.37146	1.98837	0.18682	1		OG469_YCL014W_Anc_1.406_1_highqual.aln	4962	0.4502	2.01572	0.22335	1
OG1724	YGL134W	highqual.aln	1344	0.37927	2.0305	0.18679	1		OG468_YCL016C_Anc_1.405_1_highqual.aln	1140	0.17367	1.55871	0.11142	1
OG2733	YJR055W	highqual.aln	495	0.45316	2.42848	0.1866	1		OG467_YCL017C_Anc_1.403_1_highqual.aln	1491	0.05104	1.47902	0.03451	1
OG5097	YPR013C	highqual.aln	951	0.30609	1.64054	0.18658	1		OG466_YCL018W_Anc_1.402_1_struture.aln	1092	0.03915	1.24277	0.0315	1
OG948	YDR179C	highqual.aln	495	0.39033	2.09666	0.18617	1		OG465_YCL024W_Anc_1.52_1_struture.aln	3222	0.402	2.12188	0.18945	1
OG4672	YOR213C	highqual.aln	774	0.34596	1.8587	0.18613	1		OG464_YCL025C_Anc_1.50_1_highqual.aln	1899	0.10009	1.71694	0.05829	1
OG5220	YPR152C	highqual.aln	1422	0.43437	2.33362	0.18613	1		OG463_YCL026C-B_Anc_1.49_1_highqual.aln	579	0.45983	5.11146	0.08996	1
OG3970	YMR294W	highqual.aln	1170	0.42821	2.30104	0.18609	1		OG462_YCL026C-B_Anc_1.49_1_highqual.aln	579	0.11043	1.65898	0.06656	1
OG2682	YJL013C	highqual.aln	1614	0.39058	2.10038	0.18596	1		OG459_YCL037C_Anc_1.36_1_length.aln	1323	0.25162	1.29592	0.19416	1
OG238	YBR086C	highqual.aln	2877	0.32925	1.77164	0.18584	1		OG458_YCL038C_Anc_1.35_1_highqual.aln	1584	0.15094	1.8854	0.08006	1
OG1489	YER158C	highqual.aln	1755	0.34639	1.86424	0.18581	1		OG457_YCL039W_Anc_1.34_1_struture.aln	2370	0.14597	1.9533	0.07473	1
OG2379	YIL117C	highqual.aln	984	0.47413	2.55424	0.18562	1		OG456_YCL040W_Anc_1.33_1_highqual.aln	1500	0.03124	2.57093	0.01215	1
OG1455	YER120W	highqual.aln	738	0.1644	0.8858	0.1856	1		OG455_YCL043C_Anc_1.31_1_highqual.aln	1581	0.12946	1.75716	0.07367	1
OG2587	YJL132W	highqual.aln	2508	0.34606	1.86615	0.18544	1		OG454_YCL044C_Anc_1.30_1_highqual.aln	1392	0.12593	1.8101	0.06957	1
OG1441	YER105C	highqual.aln	4182	0.37154	2.00714	0.18511	1		OG453_YCL045C_Anc_1.29_1_highqual.aln	2457	0.29634	1.66308	0.17819	1
OG5022	YPL067C	highqual.aln	600	0.34926	1.88694	0.18509	1		OG452_YCL047C_Anc_1.27_1_highqual.aln	825	0.19631	1.69991	0.11548	1
OG1257	YDR524C	highqual.aln	1455	0.28695	1.55066	0.18505	1		OG451_YCL048W_Anc_1.25_1_highqual.aln	1389	0.16661	1.88358	0.08845	1
OG687	YDL109C	highqual.aln	1968	0.32396	1.75417	0.18468	1		OG450_YCL048W-A_Anc_1.22_1_length.aln	276	0.31347	1.19649	0.26199	1
OG1569	YFR007W	highqual.aln	1059	0.30572	1.65622	0.18459	1		OG449_YCL049C_Anc_8.538_1_highqual.aln	954	0.47505	1.74079	0.27289	1
OG1628	YGL243W	highqual.aln	1203	0.39133	2.12061	0.18454	1		OG448_YCL050C_Anc_1.17_1_highqual.aln	963	0.09559	1.25469	0.07619	1
OG3747	YMR042W	highqual.aln	573	0.37478	2.03152	0.18448	1		OG447_YCL051W_Anc_1.15_1_highqual.aln	1776	0.30981	1.62486	0.19067	1
OG1601	YFR039C	highqual.aln	1536	0.39312	2.13502	0.18413	1		OG446_YCL052C_Anc_1.14_1_highqual.aln	1251	0.25105	1.76682	0.14209	1
OG2606	YJL110C	highqual.aln	1662	0.40079	2.18027	0.18383	1		OG445_YCL054W_Anc_1.13_1_highqual.aln	2529	0.0704	1.50903	0.04665	1
OG2208	YHR080C	highqual.aln	4179	0.44414	2.41819	0.18366	1		OG444_YCL055W_Anc_1.12_1_highqual.aln	1089	0.04613	1.91847	0.02404	1
OG3515	YLR390W-A	highqual.aln	798	0.28264	1.53927	0.18362	1		OG443_YCL056C_Anc_1.10_1_highqual.aln	432	0.25811	1.64336	0.15706	1
OG3601	YML109W	highqual.aln	2967	0.3579	1.95024	0.18351	1		OG441_YCL057C-A_Anc_1.8_1_highqual.aln	291	0.12169	1.24167	0.098	1
OG4986	YPL105C	highqual.aln	2634	0.3961	2.15865	0.18349	1		OG442_YCL057W_Anc_1.9_1_highqual.aln	2136	0.12942	1.72622	0.07498	1
OG414	YBR271W	highqual.aln	1260	0.33764	1.8411	0.18339	1		OG440_YCL058W-A_Anc_1.7_1_highqual.aln	339	0.27539	1.66444	0.16545	1
OG2783	NOSGD	highqual.aln	234	0.42387	2.31169	0.18336	1		OG439_YCL059C_Anc_1.6_1_highqual.aln	948	0.04167	1.58707	0.02626	1
OG4172	YNL136W	highqual.aln	1365	0.5114	2.79007	0.18329	1		OG438_YCL061C_Anc_1.5_1_highqual.aln	3657	0.44967	2.70956	0.16596	1
OG56	YAL003W	highqual.aln	621	0.0773	0.42185	0.18325	0		OG437_YCL063W_Anc_1.4_1_highqual.aln	1278	0.2041	1.68003	0.12149	1
OG3372	YLR227C	highqual.aln	1479	0.32628	1.78108	0.18319	1		OG436_YCL064C_Anc_1.3_1_highqual.aln	1083	0.15968	1.91801	0.08325	1
OG2878	YKL159C	highqual.aln	660	0.30836	1.68338	0.18318	1		OG481_YCR002C_Anc_1.419_1_highqual.aln	966	0.03004	1.63731	0.01835	1
OG1747	YGL108C	highqual.aln	423	0.36051	1.97014	0.18299	1		OG482_YCR003W_Anc_1.420_1_highqual.aln	549	0.24677	1.42945	0.17263	1
OG1659	YGL208W	highqual.aln	1329	0.35503	1.94042	0.18297	1		OG483_YCR004C_Anc_1.421_1_highqual.aln	747	0.10807	1.62575	0.06648	1
OG5072	YPL015C	highqual.aln	1230	0.27724	1.51539	0.18295	1		OG484_YCR005C_Anc_1.422_1_highqual.aln	1380	0.05404	1.69643	0.03186	1
OG402	YBR258C	highqual.aln	426	0.36218	1.97976	0.18294	1		OG486_YCR008W_Anc_1.423_1_highqual.aln	1845	0.1219	1.90094	0.06413	1
OG3821	NOSGD	highqual.aln	366	0.29229	1.60021	0.18266	1		OG487_YCR009C_Anc_1.424_1_highqual.aln	795	0.00545	1.7258	0.00316	1
OG1462	YER128W	highqual.aln	624	0.31094	1.70303	0.18258	1		OG488_YCR010C_Anc_1.425_1_highqual.aln	849	0.08787	1.91377	0.04592	1
OG1029	YDR275W	highqual.aln	720	0.31111	1.70407	0.18257	1		OG489_YCR011C_Anc_1.427_1_highqual.aln	3186	0.09582	1.80864	0.05298	1
OG1686	YGL175C	highqual.aln	1041	0.35096	1.9232	0.18249	1		OG490_YCR012W_Anc_1.428_1_highqual.aln	1248	0.02484	0.28783	0.0863	0
OG736	YDL057W	highqual.aln	984	0.34771	1.90871	0.18217	1		OG491_YCR014C_Anc_1.429_1_highqual.aln	1758	0.35896	2.09849	0.17106	1
OG1032	YDR279W	highqual.aln	1101	0.38832	2.1323	0.18211	1		OG492_YCR015C_Anc_1.430_1_highqual.aln	972	0.41208	1.84593	0.22324	1
OG931	YDR162C	highqual.aln	720	0.2899	1.59258	0.18203	1		OG493_YCR016W_Anc_1.431_1_highqual.aln	873	0.28811	2.08975	0.13787	1
OG1888	YGR053C	highqual.aln	849	0.38967	2.14129	0.18198	1		OG494_YCR017C_Anc_1.434_1_highqual.aln	2865	0.17116	1.87148	0.09146	1
OG3878	YMR182C	highqual.aln	648	0.23638	1.29894	0.18198	1		OG495_YCR018C_Anc_2.395_1_highqual.aln	669	0.55062	2.86051	0.19249	1
OG1363	YER033C	highqual.aln	3336	0.42929	2.36115	0.18181	1		OG496_YCR019W_Anc_1.440_1_highqual.aln	1092	0.30746	2.05239	0.1498	1
OG474	YCL008C	highqual.aln	1200	0.26123	1.43709	0.18178	1		OG497_YCR020C_Anc_1.439_1_highqual.aln	645	0.22851	1.94639	0.1174	1
OG2262	YHR138C	highqual.aln	342	0.30028	1.65233	0.18173	1		OG498_YCR020C-A_Anc_1.438_1_highqual.aln	264	0.23261	2.01153	0.11564	1
OG1178	YDR438W	highqual.aln	1179	0.29651	1.6327	0.18161	1		OG499_YCR020W-B_Anc_1.437_1_highqual.aln	234	0.34618	2.05676	0.16832	1
OG4953	YPL139C	highqual.aln	1383	0.31587	1.73925	0.18161	1		OG500_YCR021C_Anc_8.794_1_highqual.aln	999	0.17761	1.47426	0.12048	1
OG3701	YML005W	highqual.aln	1371	0.37333	2.05594	0.18159	1		OG501_YCR023C_Anc_1.451_1_highqual.aln	1833	0.16249	1.80454	0.09005	1
OG250	YBR098W	highqual.aln	2079	0.39485	2.17478	0.18156	1		OG502_YCR024C_Anc_1.449_1_highqual.aln	1476	0.21075	1.84815	0.11403	1
OG114	YBL052C	highqual.aln	2592	0.41569	2.29022	0.18151	1		OG505_YCR026C_Anc_1.444_1_highqual.aln	2262	0.28916	1.95604	0.14783	1
OG3734	YMR030W	highqual.aln	1179	0.36269	1.99833	0.1815	1		OG506_YCR027C_Anc_1.443_1_highqual.aln	627	0.14871	2.21038	0.06728	1
OG4311	YNR022C	highqual.aln	417	0.34819	1.91838	0.1815	1		OG507_YCR028C_Anc_1.155_1_highqual.aln	1557	0.12345	1.8313	0.06741	1
OG974	YDR207C	highqual.aln	2721	0.26411	1.45525	0.18149	1		OG508_YCR028C-A_Anc_1.153_1_highqual.aln	408	0.0885	1.57905	0.05604	1
OG1383	YER051W	highqual.aln	1479	0.35266	1.9441	0.1814	1		OG509_YCR030C_Anc_1.151_1_highqual.aln	2619	0.19286	1.82127	0.1059	1
OG3401	YLR263W	highqual.aln	2544	0.36627	2.02005	0.18131	1		OG510_YCR031C_Anc_1.146_1_highqual.aln	411	0.00672	0.4996	0.01345	0
OG2845	YKL195W	highqual.aln	1263	0.40741	2.2479	0.18124	1		OG512_YCR033W_Anc_1.141_1_highqual.aln	3699	0.37865	2.114	0.17912	1
OG4612	YOR144C	highqual.aln	2376	0.38006	2.09726	0.18122	1		OG513_YCR034W_Anc_1.140_1_highqual.aln	1041	0.07165	1.28724	0.05566	1
OG33	YAL028W	highqual.aln	1626	0.38104	2.10279	0.18121	1		OG515_YCR036W_Anc_1.138_1_highqual.aln	1002	0.31445	2.63973	0.11912	1
OG1644	YGL226W	highqual.aln	369	0.2634	1.45364	0.1812	1		OG516_YCR037C_Anc_1.136_1_highqual.aln	3018	0.10538	2.28571	0.0461	1
OG2473	YIL010W	highqual.aln	651	0.28183	1.55565	0.18116	1		OG517_YCR038C_Anc_1.134_1_struture.aln	1950	0.37627	1.878	0.20036	1
OG415	YBR272C	highqual.aln	1485	0.31807	1.75745	0.18098	1		OG518_YCR039C_Anc_1.122_1_length.aln	735	1e-05	0	999	0
OG5039	YPL049C	highqual.aln	1398	0.33856	1.8707	0.18098	1		OG520_YCR041W_Anc_8.17_1_length.aln	492	0.15502	0.16515	0.93868	0
OG3936	YMR259C	highqual.aln	4263	0.33903	1.874	0.18092	1		OG521_YCR042C_Anc_1.76_1_highqual.aln	4242	0.22506	2.84701	0.07905	1
OG2105	YHL027W	highqual.aln	1929	0.33935	1.87606	0.18089	1		OG522_YCR043C_Anc_1.74_1_highqual.aln	381	0.16075	2.19554	0.07321	1
OG1847	YGR003W	highqual.aln	2238	0.32964	1.82276	0.18085	1		OG523_YCR044C_Anc_1.72_1_highqual.aln	1167	0.19963	2.0891	0.09556	1
OG1327	YEL001C	highqual.aln	675	0.33067	1.83002	0.18069	1		OG524_YCR045C_Anc_6.313_1_highqual.aln	1692	0.09375	2.27217	0.04126	1
OG3366	YLR221C	highqual.aln	732	0.36287	2.00857	0.18066	1		OG525_YCR046C_Anc_6.315_1_highqual.aln	510	0.15616	2.16388	0.07217	1
OG1160	YDR416W	highqual.aln	2589	0.35942	1.99137	0.18049	1		OG526_YCR047C_Anc_6.316_1_highqual.aln	825	0.05152	2.32241	0.02219	1
OG2662	YJL049W	highqual.aln	1461	0.41513	2.30519	0.18008	1		OG527_YCR048W_Anc_6.317_1_struture.aln	2052	0.1438	2.47945	0.058	1
OG1226	YDR490C	highqual.aln	2298	0.30623	1.70116	0.18001	1		OG528_YCR051W_Anc_6.319_1_highqual.aln	741	0.15679	1.8912	0.0829	1
OG1640	YGL229C	highqual.aln	2508	0.3222	1.79141	0.17986	1		OG529_YCR052W_Anc_6.322_1_highqual.aln	1497	0.2687	1.72933	0.15538	1
OG3852	YMR156C	highqual.aln	738	0.36979	2.05689	0.17978	1		OG530_YCR053W_Anc_6.323_1_highqual.aln	1542	0.04993	1.24189	0.0402	1
OG4710	YOR255W	highqual.aln	840	0.38679	2.15164	0.17976	1		OG531_YCR054C_Anc_6.324_1_highqual.aln	1692	0.23207	1.88893	0.12286	1
OG4720	YOR266W	highqual.aln	1287	0.35066	1.95299	0.17955	1		OG532_YCR057C_Anc_6.325_1_highqual.aln	2781	0.07999	1.57678	0.05073	1
OG2364	YIL132C	highqual.aln	699	0.25627	1.42786	0.17948	1		OG533_YCR059C_Anc_6.327_1_highqual.aln	777	0.09737	2.58272	0.0377	1
OG3592	YML118W	highqual.aln	1527	0.36148	2.01655	0.17926	1		OG534_YCR060W_Anc_6.328_1_highqual.aln	354	0.34801	1.94834	0.17862	1
OG512	YCR033W	highqual.aln	3699	0.37865	2.114	0.17912	1		OG535_YCR061W_Anc_6.329_1_highqual.aln	1956	0.21839	2.40585	0.09078	1
OG3440	YLR307C-A	highqual.aln	261	0.28648	1.59981	0.17907	1		OG536_YCR063W_Anc_6.330_1_highqual.aln	471	0.10447	1.8067	0.05783	1
OG4644	YOR179C	highqual.aln	570	0.48787	2.72641	0.17894	1		OG537_YCR065W_Anc_6.331_1_highqual.aln	1752	0.18852	1.57107	0.12	1
OG4748	YOR297C	highqual.aln	615	0.29638	1.65738	0.17882	1		OG539_YCR067C_Anc_6.333_1_length.aln	4227	0.58282	1.78654	0.32623	1
OG314	YBR167C	highqual.aln	420	0.29919	1.67347	0.17878	1		OG540_YCR068W_Anc_6.335_1_highqual.aln	1560	0.22927	1.73414	0.13221	1
OG534	YCR060W	highqual.aln	354	0.34801	1.94834	0.17862	1		OG541_YCR069W_Anc_6.336_1_highqual.aln	972	0.4151	2.42993	0.17083	1
OG367	YBR223C	highqual.aln	1713	0.35923	2.01179	0.17856	1		OG542_YCR071C_Anc_6.339_1_highqual.aln	471	0.33796	1.53404	0.22031	1
OG268	YBR119W	highqual.aln	966	0.4113	2.30469	0.17846	1		OG543_YCR072C_Anc_6.340_1_highqual.aln	1545	0.04054	1.51585	0.02674	1
OG2414	YIL077C	highqual.aln	966	0.36118	2.02683	0.1782	1		OG544_YCR073C_Anc_6.341_1_highqual.aln	4239	0.34668	2.21998	0.15616	1
OG453	YCL045C	highqual.aln	2457	0.29634	1.66308	0.17819	1		OG545_YCR073W-A_Anc_6.345_1_highqual.aln	945	0.07098	1.79845	0.03947	1
OG2327	NOSGD	highqual.aln	2391	0.33782	1.89715	0.17807	1		OG546_YCR075C_Anc_6.346_1_highqual.aln	780	0.21459	1.91173	0.11225	1
OG4084	YNL233W	highqual.aln	2736	0.40254	2.26153	0.17799	1		OG547_YCR075W-A_Anc_6.348_1_highqual.aln	225	0.23896	2.38144	0.10034	1
OG735	YDL058W	highqual.aln	5430	0.41069	2.30939	0.17784	1		OG548_YCR076C_Anc_6.349_1_highqual.aln	750	0.30238	1.79731	0.16824	1
OG173	YBR022W	highqual.aln	531	0.31379	1.76939	0.17735	1		OG549_YCR077C_Anc_6.350_1_highqual.aln	2472	0.09299	1.4567	0.06384	1
OG1973	NOSGD	highqual.aln	636	0.20025	1.13034	0.17716	1		OG550_YCR079W_Anc_6.353_1_highqual.aln	1326	0.1191	1.74485	0.06826	1
OG1697	YGL162W	highqual.aln	936	0.32918	1.86141	0.17685	1		OG551_YCR081W_Anc_6.356_1_struture.aln	4314	0.16743	1.82537	0.09172	1
OG126	YBL031W	highqual.aln	1041	0.25667	1.45193	0.17678	1		OG552_YCR082W_Anc_6.358_1_highqual.aln	384	0.26375	1.75755	0.15007	1
OG1978	YGR150C	highqual.aln	2703	0.36596	2.07107	0.1767	1		OG553_YCR083W_Anc_6.359_1_highqual.aln	387	0.15297	1.82518	0.08381	1
OG882	YDR109C	highqual.aln	2196	0.39127	2.21526	0.17662	1		OG554_YCR084C_Anc_6.363_1_highqual.aln	2169	0.0566	1.43483	0.03945	1
OG112	NOSGD	highqual.aln	1254	0.30791	1.74353	0.1766	1		OG555_YCR086W_Anc_6.364_1_highqual.aln	570	0.10196	1.91531	0.05323	1
OG2978	YKL048C	highqual.aln	1929	0.3592	2.03407	0.17659	1		OG556_YCR087C-A_Anc_6.365_1_length.aln	552	0.20092	2.53028	0.07941	1
OG2097	YHL035C	highqual.aln	4806	0.37304	2.11337	0.17651	1		OG557_YCR088W_Anc_6.366_1_highqual.aln	1827	0.21079	1.56186	0.13496	1
OG2903	YKL132C	highqual.aln	1311	0.34193	1.93717	0.17651	1		OG559_YCR090C_Anc_6.368_1_highqual.aln	546	0.22159	2.12218	0.10442	1
OG1156	YDR411C	highqual.aln	1029	0.26733	1.51534	0.17642	1		OG560_YCR091W_Anc_6.371_1_length.aln	2223	0.49684	2.19452	0.2264	1
OG1260	YDR528W	highqual.aln	1272	0.32949	1.86882	0.17631	1		OG561_YCR092C_Anc_6.372_1_highqual.aln	3150	0.24934	2.05463	0.12135	1
OG1825	YGL020C	highqual.aln	705	0.25691	1.46062	0.17589	1		OG562_YCR093W_Anc_6.373_1_highqual.aln	6801	0.12507	1.80698	0.06922	1
OG4412	YOL086C	highqual.aln	1044	0.05734	0.32616	0.17582	0		OG563_YCR094W_Anc_6.374_1_highqual.aln	1173	0.16176	2.10309	0.07691	1
OG3335	YLR187W	highqual.aln	3087	0.32968	1.87735	0.17561	1		OG564_YCR095C_Anc_6.377_1_highqual.aln	1095	0.15864	2.21323	0.07168	1
OG1158	YDR414C	highqual.aln	1086	0.27367	1.55856	0.17559	1		OG780_YDL001W_Anc_3.209_1_highqual.aln	1293	0.05878	1.76691	0.03326	1
OG3298	YLR139C	highqual.aln	1944	0.29553	1.68358	0.17554	1		OG779_YDL002C_Anc_3.210_1_highqual.aln	609	0.09865	1.75304	0.05628	1
OG3835	YMR137C	highqual.aln	2061	0.35855	2.04352	0.17546	1		OG778_YDL003W_Anc_3.212_1_highqual.aln	1701	0.31921	2.25922	0.14129	1
OG2020	YGR196C	highqual.aln	2685	0.4514	2.57286	0.17545	1		OG777_YDL004W_Anc_3.213_1_highqual.aln	486	0.10133	1.60505	0.06313	1
OG5008	YPL083C	highqual.aln	1470	0.37657	2.14696	0.1754	1		OG776_YDL005C_Anc_3.214_1_highqual.aln	1521	0.33972	2.0839	0.16302	1
OG4549	YOR064C	highqual.aln	657	0.37023	2.11098	0.17538	1		OG775_YDL006W_Anc_3.215_1_highqual.aln	843	0.06056	1.63362	0.03707	1
OG1015	YDR253C	highqual.aln	579	0.29967	1.70997	0.17525	1		OG774_YDL007W_Anc_3.216_1_highqual.aln	1311	0.00526	1.52043	0.00346	1
OG4069	YNL249C	highqual.aln	1707	0.35355	2.01756	0.17524	1		OG773_YDL008W_Anc_3.190_1_highqual.aln	495	0.15067	2.00862	0.07501	1
OG5147	YPR068C	highqual.aln	1431	0.34106	1.9468	0.17519	1		OG772_YDL010W_Anc_3.189_1_highqual.aln	699	0.27812	1.65617	0.16793	1
OG1691	YGL170C	highqual.aln	1245	0.41675	2.38045	0.17507	1		OG770_YDL013W_Anc_3.186_1_highqual.aln	1896	0.18392	1.7616	0.1044	1
OG2958	YKL068W	highqual.aln	3156	0.38122	2.18006	0.17487	1		OG769_YDL014W_Anc_3.185_1_struture.aln	1035	0.00989	0.8531	0.01159	0
OG2645	YJL065C	highqual.aln	504	0.26597	1.52237	0.17471	1		OG768_YDL015C_Anc_3.184_1_highqual.aln	930	0.11134	1.5209	0.07321	1
OG1678	YGL185C	highqual.aln	1137	0.33672	1.92779	0.17467	1		OG767_YDL017W_Anc_3.183_1_highqual.aln	1521	0.05467	1.8449	0.02963	1
OG4510	YOR019W	highqual.aln	2214	0.39926	2.28581	0.17467	1		OG766_YDL018C_Anc_3.182_1_highqual.aln	675	0.16836	1.50848	0.11161	1
OG2095	YHL038C	highqual.aln	1974	0.35996	2.06229	0.17454	1		OG765_YDL019C_Anc_3.175_1_highqual.aln	3897	0.17247	1.83346	0.09407	1
OG657	YDL139C	highqual.aln	717	0.37562	2.15273	0.17449	1		OG764_YDL020C_Anc_3.173_1_highqual.aln	1662	0.23707	2.14786	0.11037	1
OG4562	YOR080W	highqual.aln	2250	0.3565	2.04495	0.17433	1		OG763_YDL021W_Anc_3.172_1_highqual.aln	933	0.10276	1.71408	0.05995	1
OG4886	YPL208W	highqual.aln	1866	0.33666	1.93174	0.17428	1		OG762_YDL022W_Anc_3.169_1_highqual.aln	1173	0.021	1.19785	0.01753	1
OG1951	YGR122W	highqual.aln	1206	0.37656	2.16077	0.17427	1		OG761_YDL025C_Anc_3.167_1_struture.aln	1872	0.17194	1.82429	0.09425	1
OG4346	YNR057C	highqual.aln	747	0.14396	0.8262	0.17424	0		OG760_YDL027C_Anc_3.164_1_highqual.aln	1272	0.35909	1.68925	0.21257	1
OG222	YBR071W	highqual.aln	639	0.35082	2.0152	0.17409	1		OG759_YDL028C_Anc_3.162_1_highqual.aln	2307	0.14679	2.20135	0.06668	1
OG4043	YNL278W	highqual.aln	3285	0.33088	1.90357	0.17382	1		OG758_YDL029W_Anc_3.161_1_highqual.aln	1173	0.01816	1.47043	0.01235	1
OG3273	YLR110C	highqual.aln	408	0.05325	0.30642	0.1738	0		OG757_YDL030W_Anc_3.160_1_highqual.aln	1593	0.31072	1.84644	0.16828	1
OG4083	YNL234W	highqual.aln	1299	0.41472	2.38686	0.17375	1		OG756_YDL031W_Anc_3.159_1_highqual.aln	3030	0.1085	1.77132	0.06125	1
OG3596	YML114C	highqual.aln	1542	0.28139	1.61981	0.17372	1		OG755_YDL033C_Anc_3.158_1_highqual.aln	1344	0.19428	1.82843	0.10625	1
OG3949	YMR273C	highqual.aln	3063	0.3623	2.08792	0.17352	1		OG754_YDL035C_Anc_3.156_1_highqual.aln	3042	0.32887	2.09587	0.15691	1
OG4249	YNL053W	highqual.aln	1473	0.24538	1.41593	0.1733	1		OG753_YDL036C_Anc_3.154_1_highqual.aln	1413	0.29581	2.09516	0.14119	1
OG312	YBR165W	highqual.aln	831	0.29535	1.70442	0.17329	1		OG752_YDL040C_Anc_3.153_1_highqual.aln	2568	0.19469	1.7417	0.11178	1
OG3141	YLL033W	highqual.aln	780	0.31166	1.79944	0.1732	1		OG751_YDL042C_Anc_3.151_1_highqual.aln	1701	0.20996	1.75365	0.11973	1
OG4590	YOR112W	highqual.aln	2304	0.31019	1.79137	0.17316	1		OG750_YDL043C_Anc_3.150_1_highqual.aln	798	0.29317	2.4586	0.11924	1
OG895	YDR123C	highqual.aln	912	0.32451	1.87419	0.17315	1		OG749_YDL044C_Anc_3.147_1_highqual.aln	1338	0.36285	2.1615	0.16787	1
OG4949	YPL144W	highqual.aln	450	0.39059	2.2562	0.17312	1		OG748_YDL045C_Anc_3.146_1_highqual.aln	918	0.12	1.63925	0.0732	1
OG631	YDL169C	highqual.aln	672	0.36864	2.12946	0.17311	1		OG747_YDL045W-A_Anc_3.145_1_length.aln	285	0.03838	3.02364	0.01269	1
OG3487	YLR361C	highqual.aln	1743	0.36558	2.11233	0.17307	1		OG746_YDL046W_Anc_3.143_1_highqual.aln	519	0.16326	2.11699	0.07712	1
OG2982	YKL043W	highqual.aln	1113	0.30425	1.759	0.17297	1		OG745_YDL047W_Anc_3.142_1_highqual.aln	933	0.00453	1.70597	0.00266	1
OG3165	YLL007C	highqual.aln	2001	0.29958	1.73202	0.17297	1		OG744_YDL048C_Anc_4.222_1_highqual.aln	1515	0.17643	1.73531	0.10167	1
OG2923	YKL108W	highqual.aln	1452	0.39675	2.29409	0.17294	1		OG743_YDL049C_Anc_4.223_1_highqual.aln	807	0.18938	1.7793	0.10643	1
OG4553	YOR069W	highqual.aln	2058	0.3144	1.82079	0.17267	1		OG742_YDL051W_Anc_4.224_1_highqual.aln	831	0.07458	1.5478	0.04819	1
OG677	YDL120W	highqual.aln	522	0.25725	1.48996	0.17266	1		OG741_YDL052C_Anc_4.226_1_highqual.aln	909	0.22352	1.40817	0.15873	1
OG482	YCR003W	highqual.aln	549	0.24677	1.42945	0.17263	1		OG740_YDL053C_Anc_4.228_1_highqual.aln	570	0.27155	2.0886	0.13002	1
OG2548	YJL178C	highqual.aln	819	0.27177	1.57483	0.17257	1		OG739_YDL054C_Anc_4.229_1_highqual.aln	1464	0.16633	1.78288	0.0933	1
OG3782	YMR081C	highqual.aln	1071	0.31582	1.83296	0.1723	1		OG738_YDL055C_Anc_4.231_1_highqual.aln	1083	0.0215	0.99734	0.02156	1
OG4555	YOR073W	highqual.aln	1809	0.28859	1.67698	0.17209	1		OG737_YDL056W_Anc_4.232_1_highqual.aln	2550	0.16237	1.9167	0.08471	1
OG4685	YOR228C	highqual.aln	906	0.29939	1.74003	0.17206	1		OG736_YDL057W_Anc_4.233_1_highqual.aln	984	0.34771	1.90871	0.18217	1
OG1275	YEL057C	highqual.aln	702	0.33485	1.94942	0.17177	1		OG735_YDL058W_Anc_4.238_1_highqual.aln	5430	0.41069	2.30939	0.17784	1
OG408	YBR264C	highqual.aln	597	0.24245	1.41188	0.17172	1		OG734_YDL059C_Anc_4.239_1_highqual.aln	720	0.22827	1.7296	0.13198	1
OG2297	YHR174W	highqual.aln	1311	0.04437	0.25849	0.17164	0		OG733_YDL060W_Anc_4.244_1_highqual.aln	2376	0.14568	1.82379	0.07988	1
OG1154	YDR409W	highqual.aln	2919	0.3445	2.00973	0.17142	1		OG732_YDL061C_Anc_4.245_1_highqual.aln	168	0.00845	0.38291	0.02208	0
OG3817	YMR119W	highqual.aln	1908	0.33465	1.95353	0.17131	1		OG731_YDL063C_Anc_4.248_1_highqual.aln	1860	0.20817	2.03748	0.10217	1
OG4532	YOR044W	highqual.aln	474	0.33377	1.9489	0.17126	1		OG730_YDL064W_Anc_4.249_1_struture.aln	471	0.02028	1.16295	0.01744	1
OG1699	YGL160W	highqual.aln	1716	0.3056	1.78533	0.17118	1		OG729_YDL065C_Anc_4.250_1_length.aln	1176	0.30029	2.2175	0.13542	1
OG3192	YLR021W	highqual.aln	543	0.2946	1.72173	0.1711	1		OG728_YDL066W_Anc_4.254_1_highqual.aln	1287	0.04394	1.39536	0.03149	1
OG2186	YHR060W	highqual.aln	576	0.36245	2.11853	0.17109	1		OG727_YDL067C_Anc_4.257_1_highqual.aln	177	0.04207	1.023	0.04113	1
OG491	YCR014C	highqual.aln	1758	0.35896	2.09849	0.17106	1		OG726_YDL069C_Anc_4.260_1_highqual.aln	690	0.48329	2.1141	0.2286	1
OG2143	YHR015W	highqual.aln	2028	0.37815	2.21131	0.17101	1		OG725_YDL070W_Anc_4.262_1_struture.aln	1941	0.22018	1.13595	0.19383	1
OG3721	YMR017W	highqual.aln	1254	0.41155	2.40661	0.17101	1		OG723_YDL072C_Anc_4.263_1_highqual.aln	609	0.09627	1.65483	0.05817	1
OG3486	YLR360W	highqual.aln	1317	0.35831	2.09545	0.17099	1		OG722_YDL073W_Anc_4.267_1_highqual.aln	2967	0.33498	1.96291	0.17065	1
OG5048	YPL039W	highqual.aln	951	0.30692	1.7961	0.17088	1		OG721_YDL074C_Anc_4.268_1_highqual.aln	2100	0.18515	2.00827	0.09219	1
OG2835	YKL208W	highqual.aln	822	0.36292	2.12389	0.17087	1		OG720_YDL075W_Anc_4.270_1_struture.aln	339	0.02174	0.24228	0.08974	0
OG3451	YLR318W	highqual.aln	2805	0.33672	1.97105	0.17083	1		OG719_YDL076C_Anc_4.271_1_highqual.aln	894	0.29748	1.82713	0.16281	1
OG541	YCR069W	highqual.aln	972	0.4151	2.42993	0.17083	1		OG718_YDL077C_Anc_4.274_1_highqual.aln	3150	0.1916	1.98025	0.09676	1
OG942	YDR173C	highqual.aln	1071	0.32471	1.90113	0.1708	1		OG717_YDL078C_Anc_2.392_1_highqual.aln	1029	0.09906	1.56555	0.06328	1
OG3105	YKR085C	highqual.aln	585	0.24957	1.46169	0.17074	1		OG716_YDL079C_Anc_2.391_1_length.aln	1605	0.21145	1.70092	0.12431	1
OG427	YBR285W	highqual.aln	435	0.2905	1.70175	0.17071	1		OG715_YDL080C_Anc_2.390_1_highqual.aln	1878	0.05123	1.71865	0.02981	1
OG722	YDL073W	highqual.aln	2967	0.33498	1.96291	0.17065	1		OG714_YDL081C_Anc_2.388_1_highqual.aln	318	0.08764	0.44369	0.19752	0
OG2514	YIR032C	highqual.aln	585	0.26163	1.53356	0.1706	1		OG713_YDL082W_Anc_2.387_1_struture.aln	597	0.03142	0.55509	0.0566	0
OG4927	YPL166W	highqual.aln	633	0.36436	2.13646	0.17054	1		OG712_YDL083C_Anc_2.386_1_highqual.aln	429	0.00339	0.42839	0.00791	0
OG706	YDL088C	highqual.aln	1608	0.39003	2.28734	0.17052	1		OG711_YDL084W_Anc_2.384_1_highqual.aln	1338	0.01454	1.18669	0.01225	1
OG3112	YKR092C	highqual.aln	1518	0.3345	1.96218	0.17047	1		OG710_YDL085W_Anc_2.382_1_length.aln	1710	0.11992	2.10218	0.05704	1
OG841	YDR065W	highqual.aln	1116	0.38028	2.23069	0.17047	1		OG708_YDL086W_Anc_2.379_1_highqual.aln	819	0.03862	1.76165	0.02192	1
OG1324	YEL004W	highqual.aln	1026	0.28452	1.66929	0.17044	1		OG707_YDL087C_Anc_2.370_1_highqual.aln	831	0.11388	1.67236	0.0681	1
OG5070	YPL017C	highqual.aln	1659	0.36591	2.14738	0.1704	1		OG706_YDL088C_Anc_2.369_1_highqual.aln	1608	0.39003	2.28734	0.17052	1
OG4577	YOR097C	highqual.aln	525	0.33716	1.97938	0.17034	1		OG705_YDL089W_Anc_2.368_1_highqual.aln	1482	0.45211	2.00039	0.22601	1
OG1041	YDR288W	highqual.aln	930	0.27318	1.60451	0.17026	1		OG704_YDL090C_Anc_2.366_1_highqual.aln	1308	0.2489	1.82992	0.13601	1
OG2003	YGR177C	highqual.aln	1638	0.28295	1.66189	0.17026	1		OG703_YDL091C_Anc_2.365_1_highqual.aln	1365	0.21786	2.2494	0.09685	1
OG1567	YFR005C	highqual.aln	1347	0.28601	1.68026	0.17022	1		OG702_YDL092W_Anc_2.364_1_highqual.aln	465	0.21272	1.66976	0.1274	1
OG2037	YGR213C	highqual.aln	951	0.36155	2.12419	0.1702	1		OG701_YDL095W_Anc_2.362_1_highqual.aln	2244	0.25168	2.0229	0.12441	1
OG3332	YLR183C	highqual.aln	1497	0.33438	1.96675	0.17001	1		OG700_YDL095W_Anc_2.362_1_highqual.aln	2727	0.08884	1.42792	0.06222	1
OG885	YDR113C	highqual.aln	1137	0.34711	2.04188	0.17	1		OG699_YDL097C_Anc_2.361_1_highqual.aln	1302	0.05075	1.69378	0.02996	1
OG1995	YGR169C	highqual.aln	1266	0.29613	1.74325	0.16987	1		OG698_YDL098C_Anc_2.359_1_highqual.aln	591	0.33447	2.50251	0.13365	1
OG4655	YOR191W	highqual.aln	4875	0.38337	2.25778	0.1698	1		OG697_YDL099W_Anc_2.356_1_highqual.aln	1083	0.59911	2.76197	0.21691	1
OG146	YBL009W	highqual.aln	2040	0.31807	1.87344	0.16978	1		OG696_YDL100C_Anc_2.355_1_highqual.aln	1065	0.03971	1.53734	0.02583	1
OG3945	YMR268C	highqual.aln	1362	0.34639	2.04118	0.1697	1		OG695_YDL101C_Anc_2.352_1_highqual.aln	1545	0.11333	1.93961	0.05843	1
OG3793	YMR094W	highqual.aln	1521	0.30939	1.82328	0.16969	1		OG694_YDL102W_Anc_2.351_1_highqual.aln	3291	0.04965	2.06905	0.024	1
OG1605	YFR043C	highqual.aln	714	0.4247	2.50308	0.16967	1		OG693_YDL103C_Anc_2.348_1_highqual.aln	1431	0.16339	1.86954	0.0874	1
OG4945	YPL148C	highqual.aln	567	0.34428	2.02937	0.16965	1		OG692_YDL104C_Anc_2.343_1_highqual.aln	1350	0.23527	2.10882	0.11156	1
OG2438	YIL050W	highqual.aln	858	0.30931	1.82331	0.16964	1		OG691_YDL105W_Anc_2.342_1_highqual.aln	1269	0.21762	1.97907	0.10996	1
OG4690	YOR233W	highqual.aln	2445	0.324	1.91118	0.16953	1		OG690_YDL106C_Anc_2.337_1_highqual.aln	1692	0.15779	1.99588	0.07906	1
OG3761	YMR060C	highqual.aln	1008	0.34137	2.01481	0.16943	1		OG689_YDL107W_Anc_2.333_1_highqual.aln	1053	0.31412	2.27331	0.13818	1
OG2506	YIR024C	highqual.aln	648	0.38188	2.25473	0.16937	1		OG688_YDL108W_Anc_2.332_1_length.aln	918	0.03169	1.81408	0.01747	1
OG2774	YJR099W	highqual.aln	714	0.32645	1.92811	0.16931	1		OG687_YDL109C_Anc_2.330_1_highqual.aln	1968	0.32396	1.75417	0.18468	1
OG1475	YER144C	highqual.aln	2475	0.33554	1.98244	0.16926	1		OG686_YDL110C_Anc_2.328_1_highqual.aln	450	0.10385	1.68821	0.06152	1
OG4713	YOR258W	highqual.aln	654	0.35418	2.09538	0.16903	1		OG684_YDL112W_Anc_2.325_1_highqual.aln	4308	0.31786	1.97551	0.1609	1
OG2444	YIL044C	highqual.aln	915	0.23679	1.40114	0.169	1		OG683_YDL113C_Anc_2.324_1_highqual.aln	1950	0.1766	1.99474	0.08853	1
OG3926	YMR247C	highqual.aln	4704	0.33894	2.00606	0.16896	1		OG682_YDL114W_Anc_2.323_1_highqual.aln	927	0.3246	2.08302	0.15583	1
OG5102	YPR018W	highqual.aln	1839	0.35989	2.13018	0.16895	1		OG681_YDL115C_Anc_2.322_1_struture.aln	1128	0.24678	2.40059	0.1028	1
OG2616	YJL099W	highqual.aln	2241	0.27188	1.61005	0.16887	1		OG680_YDL116W_Anc_2.320_1_highqual.aln	2184	0.19873	1.87806	0.10582	1
OG142	YBL014C	highqual.aln	2745	0.30479	1.80516	0.16885	1		OG679_YDL117W_Anc_2.319_1_highqual.aln	2664	0.14779	1.88625	0.07835	1
OG787	YDR007W	highqual.aln	675	0.29414	1.74592	0.16847	1		OG678_YDL119C_Anc_2.313_1_highqual.aln	921	0.13326	1.78896	0.07449	1
OG3875	YMR179W	highqual.aln	2316	0.3555	2.11128	0.16838	1		OG677_YDL120W_Anc_2.309_1_highqual.aln	522	0.25725	1.48996	0.17266	1
OG499	YCR020W-B	highqual.aln	234	0.34618	2.05676	0.16832	1		OG676_YDL121C_Anc_2.308_1_highqual.aln	447	0.2857	2.28856	0.12484	1
OG1969	YGR142W	highqual.aln	1239	0.46609	2.76926	0.16831	1		OG675_YDL122W_Anc_2.307_1_highqual.aln	2481	0.17525	1.85039	0.09471	1
OG4560	YOR078W	highqual.aln	654	0.40183	2.38779	0.16829	1		OG674_YDL123W_Anc_7.282_1_highqual.aln	420	0.18958	1.57191	0.12061	1
OG3125	YLL054C	highqual.aln	2568	0.37135	2.20674	0.16828	1		OG673_YDL124W_Anc_7.285_1_length.aln	1029	0.41345	2.39334	0.17275	1
OG757	YDL030W	highqual.aln	1593	0.31072	1.84644	0.16828	1		OG672_YDL125C_Anc_7.287_1_struture.aln	474	0.04947	1.63018	0.03035	1
OG1035	YDR282C	highqual.aln	1281	0.32713	1.94438	0.16825	1		OG671_YDL126C_Anc_7.288_1_highqual.aln	2508	0.01725	1.45392	0.01187	1
OG548	YCR076C	highqual.aln	750	0.30238	1.79731	0.16824	1		OG670_YDL127W_Anc_7.289_1_highqual.aln	930	0.26343	1.83391	0.14364	1
OG3178	YLR007W	highqual.aln	1008	0.27634	1.64267	0.16823	1		OG669_YDL128W_Anc_7.290_1_highqual.aln	1233	0.07881	1.58927	0.04959	1
OG3301	YLR143W	highqual.aln	2088	0.36371	2.16207	0.16822	1		OG668_YDL129W_Anc_7.292_1_highqual.aln	876	0.32662	1.70214	0.19189	1
OG1065	YDR313C	highqual.aln	879	0.28139	1.67316	0.16818	1		OG667_YDL130W_Anc_7.293_1_highqual.aln	318	0.08812	0.66529	0.13246	0
OG2264	YHR140W	highqual.aln	729	0.3486	2.07448	0.16804	1		OG666_YDL130W-A_Anc_7.294_1_length.aln	258	0.13518	1.62816	0.08303	1
OG772	YDL010W	highqual.aln	699	0.27812	1.65617	0.16793	1		OG665_YDL131W_Anc_7.295_1_highqual.aln	1320	0.05821	1.6219	0.03589	1
OG3517	YLR393W	highqual.aln	837	0.24136	1.43763	0.16789	1		OG664_YDL132W_Anc_7.296_1_highqual.aln	2445	0.0617	2.06303	0.02991	1
OG749	YDL044C	highqual.aln	1338	0.36285	2.1615	0.16787	1		OG663_YDL133W_Anc_7.297_1_highqual.aln	1326	0.15985	1.94368	0.08224	1
OG3901	YMR204C	highqual.aln	1353	0.36366	2.16683	0.16783	1		OG662_YDL134C_Anc_7.302_1_highqual.aln	1107	0.03644	1.77303	0.02055	1
OG4060	YNL258C	highqual.aln	2382	0.32651	1.9456	0.16782	1		OG661_YDL135C_Anc_7.303_1_highqual.aln	606	0.03226	1.63855	0.01969	1
OG3170	YLL002W	highqual.aln	1317	0.28206	1.68093	0.1678	1		OG660_YDL136W_Anc_7.306_1_struture.aln	372	0.04458	0.37398	0.11919	0
OG3313	YLR154C	highqual.aln	330	0.38335	2.28546	0.16773	1		OG659_YDL137W_Anc_7.307_1_highqual.aln	543	0.01041	1.21481	0.00857	1
OG1835	YGL010W	highqual.aln	531	0.27566	1.6442	0.16766	1		OG658_YDL138W_Anc_7.309_1_highqual.aln	2319	0.21276	1.84645	0.11522	1
OG613	YDL189W	highqual.aln	1392	0.34256	2.0434	0.16764	1		OG657_YDL139C_Anc_7.312_1_highqual.aln	717	0.37562	2.15273	0.17449	1
OG4783	YOR336W	highqual.aln	4095	0.34801	2.07679	0.16757	1		OG655_YDL141W_Anc_7.315_1_highqual.aln	2070	0.13386	1.83752	0.07285	1
OG4189	YNL118C	highqual.aln	2997	0.34427	2.05537	0.1675	1		OG654_YDL142C_Anc_7.316_1_highqual.aln	849	0.31093	1.4988	0.20746	1
OG4498	YOR005C	highqual.aln	2850	0.30339	1.81377	0.16727	1		OG653_YDL143W_Anc_7.317_1_highqual.aln	1584	0.03158	1.41596	0.0223	1
OG4934	YPL159C	highqual.aln	765	0.26898	1.60803	0.16727	1		OG652_YDL144C_Anc_7.320_1_highqual.aln	1068	0.18513	2.01811	0.09173	1
OG4892	YPL202C	highqual.aln	1251	0.35022	2.09443	0.16722	1		OG651_YDL145C_Anc_7.322_1_highqual.aln	3603	0.07014	1.51317	0.04635	1
OG796	YDR018C	highqual.aln	1293	0.30312	1.81331	0.16717	1		OG650_YDL146W_Anc_7.324_1_highqual.aln	1473	0.17387	1.74993	0.09936	1
OG877	YDR104C	highqual.aln	4086	0.3504	2.09735	0.16707	1		OG649_YDL147W_Anc_7.326_1_highqual.aln	1335	0.077	1.71457	0.04491	1
OG4241	YNL063W	highqual.aln	948	0.32308	1.93578	0.1669	1		OG648_YDL148C_Anc_7.327_1_highqual.aln	2430	0.19141	2.09917	0.09118	1
OG2439	YIL049W	highqual.aln	759	0.24252	1.45324	0.16688	1		OG647_YDL149W_Anc_7.328_1_highqual.aln	3072	0.19933	2.1286	0.09364	1
OG361	YBR216C	highqual.aln	2025	0.3204	1.92061	0.16682	1		OG646_YDL150W_Anc_7.329_1_highqual.aln	1272	0.2089	1.91739	0.10895	1
OG2664	YJL047C	highqual.aln	2547	0.32581	1.95408	0.16673	1		OG645_YDL153C_Anc_7.330_1_highqual.aln	1839	0.20766	2.06776	0.10043	1
OG4764	YOR313C	highqual.aln	1050	0.31374	1.88189	0.16671	1		OG644_YDL154W_Anc_7.331_1_struture.aln	2715	0.33835	2.29919	0.14716	1
OG4519	YOR028C	highqual.aln	906	0.35054	2.10358	0.16664	1		OG643_YDL155W_Anc_7.332_1_highqual.aln	1287	0.17669	1.69975	0.10395	1
OG2542	YJL185C	highqual.aln	879	0.30569	1.83498	0.16659	1		OG642_YDL156W_Anc_7.333_1_highqual.aln	1569	0.12615	2.11731	0.05958	1
OG2251	YHR127W	highqual.aln	768	0.41788	2.50937	0.16653	1		OG641_YDL157C_Anc_7.334_1_highqual.aln	354	0.11386	1.57502	0.07229	1
OG1611	YFR049W	highqual.aln	369	0.26318	1.58193	0.16637	1		OG640_YDL159W_Anc_7.335_1_highqual.aln	1575	0.12689	1.83854	0.06902	1
OG3687	YML019W	highqual.aln	996	0.27078	1.62783	0.16635	1		OG639_YDL160C_Anc_7.336_1_highqual.aln	1524	0.03553	1.44209	0.02464	1
OG3718	YMR014W	highqual.aln	1569	0.36475	2.19432	0.16623	1		OG638_YDL160C-A_Anc_7.341_1_highqual.aln	243	0.326	2.44067	0.13357	1
OG1700	YGL159W	highqual.aln	1134	0.36068	2.17044	0.16618	1		OG637_YDL161W_Anc_7.342_1_struture.aln	1890	0.09976	2.39656	0.04163	1
OG13	YAL047C	highqual.aln	1923	0.29834	1.79568	0.16614	1		OG636_YDL164C_Anc_7.343_1_highqual.aln	2535	0.1537	2.10755	0.07293	1
OG2654	YJL056C	highqual.aln	2745	0.312	1.87954	0.166	1		OG635_YDL165W_Anc_7.347_1_highqual.aln	573	0.01754	1.12303	0.01562	1
OG438	YCL061C	highqual.aln	3657	0.44967	2.70956	0.16596	1		OG634_YDL166C_Anc_7.348_1_highqual.aln	618	0.11199	1.94902	0.05746	1
OG1180	YDR440W	highqual.aln	1773	0.32213	1.94299	0.16579	1		OG633_YDL167C_Anc_7.349_1_highqual.aln	2406	0.27737	1.8557	0.14947	1
OG1288	YEL042W	highqual.aln	1557	0.33278	2.00967	0.16559	1		OG632_YDL168W_Anc_7.350_1_highqual.aln	1158	0.08558	2.18752	0.03912	1
OG440	YCL058W-A	highqual.aln	339	0.27539	1.66444	0.16545	1		OG631_YDL169C_Anc_7.355_1_highqual.aln	672	0.36864	2.12946	0.17311	1
OG3322	YLR173W	highqual.aln	1824	0.26213	1.58454	0.16543	1		OG630_YDL170W_Anc_7.360_1_highqual.aln	1587	0.14837	1.97302	0.0752	1
OG426	YBR284W	highqual.aln	2418	0.33631	2.03313	0.16541	1		OG629_YDL171C_Anc_7.361_1_highqual.aln	6435	0.04311	1.54548	0.0279	1
OG419	YBR276C	highqual.aln	2421	0.31378	1.89707	0.1654	1		OG628_YDL173W_Anc_7.362_1_struture.aln	912	0.19682	2.15577	0.0913	1
OG4120	YNL193W	highqual.aln	1701	0.30821	1.86397	0.16535	1		OG627_YDL174C_Anc_7.364_1_struture.aln	1833	0.10402	2.00963	0.05176	1
OG3753	YMR052W	highqual.aln	612	0.33473	2.02596	0.16522	1		OG626_YDL175C_Anc_7.281_1_highqual.aln	1032	0.17729	1.91348	0.09265	1
OG5099	YPR015C	highqual.aln	747	0.19968	1.20865	0.16521	1		OG625_YDL176W_Anc_7.283_1_highqual.aln	2127	0.15152	1.85867	0.08152	1
OG3855	YMR159C	highqual.aln	453	0.32232	1.95179	0.16514	1		OG624_YDL177C_Anc_7.284_1_highqual.aln	522	0.23812	1.91915	0.12408	1
OG1104	YDR358W	highqual.aln	1674	0.35669	2.16037	0.16511	1		OG623_YDL178W_Anc_7.286_1_highqual.aln	1593	0.09617	2.05479	0.0468	1
OG4312	YNR023W	highqual.aln	1701	0.307	1.86058	0.165	1		OG622_YDL179W_Anc_7.289_1_highqual.aln	933	0.34769	1.74904	0.19879	1
OG3672	YML034W	highqual.aln	2178	0.35269	2.13853	0.16492	1		OG621_YDL180W_Anc_7.291_1_highqual.aln	1653	0.25467	1.59959	0.15921	1
OG1423	YER088C	highqual.aln	2106	0.29008	1.75954	0.16486	1		OG620_YDL181W_Anc_7.294_1_highqual.aln	255	0.05	1.20735	0.04141	1
OG3009	YKL014C	highqual.aln	5301	0.30091	1.82547	0.16484	1		OG619_YDL182W_Anc_7.295_1_highqual.aln	1296	0.03836	1.6102	0.02382	1
OG876	YDR103W	highqual.aln	2784	0.36285	2.20158	0.16481	1		OG618_YDL183C_Anc_7.298_1_highqual.aln	1011	0.21835	2.0273	0.1077	1
OG5046	YPL041C	highqual.aln	660	0.26709	1.62215	0.16465	1		OG616_YDL185C-A_Anc_3.394_1_length.aln	138	0.1821	0.34336	0.53034	0
OG3316	YLR165C	highqual.aln	762	0.37428	2.27394	0.16459	1		OG617_YDL185W_Anc_7.300_1_length.aln	3213	0.02258	1.01814	0.02217	1
OG3640	YML068W	highqual.aln	1647	0.30655	1.86286	0.16456	1		OG615_YDL186W_Anc_7.301_1_highqual.aln	930	0.23635	2.04659	0.11548	1
OG3903	YMR206W	highqual.aln	957	0.29124	1.76985	0.16456	1		OG614_YDL188C_Anc_7.302_1_highqual.aln	1134	0.06747	1.81562	0.03716	1
OG596	YDL206W	highqual.aln	2307	0.32165	1.95523	0.16451	1		OG613_YDL189W_Anc_7.304_1_highqual.aln	1392	0.34256	2.0434	0.16764	1
OG5080	YPL007C	highqual.aln	1764	0.27178	1.65293	0.16442	1		OG612_YDL190C_Anc_7.305_1_highqual.aln	2883	0.07779	1.84264	0.04222	1
OG2991	YKL033W	highqual.aln	3243	0.31637	1.92454	0.16439	1		OG611_YDL191W_Anc_7.306_1_length.aln	360	0.06529	0.45321	0.14407	0
OG2332	YHR209W	highqual.aln	876	0.2914	1.77287	0.16437	1		OG610_YDL192W_Anc_7.307_1_highqual.aln	543	0.0078	0.61445	0.0127	0
OG3030	YKR007W	highqual.aln	570	0.28972	1.76314	0.16432	1		OG609_YDL193W_Anc_7.308_1_highqual.aln	1116	0.14468	1.47692	0.09796	1
OG2374	YIL122W	highqual.aln	1059	0.27458	1.67149	0.16428	1		OG608_YDL194W_Anc_7.309_1_highqual.aln	2700	0.20926	1.99362	0.10497	1
OG2911	YKL122C	highqual.aln	510	0.25987	1.58267	0.1642	1		OG607_YDL195W_Anc_7.310_1_highqual.aln	3840	0.158	1.44419	0.1094	1
OG3097	YKR077W	highqual.aln	1200	0.28705	1.7486	0.16416	1		OG606_YDL196W_Anc_7.345_1_length.aln	363	0.64208	0.62829	1.02194	0
OG2452	YIL036W	highqual.aln	1914	0.3666	2.23345	0.16414	1		OG605_YDL197C_Anc_8.443_1_highqual.aln	1764	0.73612	2.09732	0.35098	1
OG3988	YMR312W	highqual.aln	822	0.26967	1.64314	0.16412	1		OG604_YDL198C_Anc_8.445_1_highqual.aln	900	0.05211	1.37416	0.03792	1
OG2804	YJR129C	highqual.aln	1026	0.33319	2.03371	0.16383	1		OG603_YDL199C_Anc_8.446_1_highqual.aln	2061	0.24058	1.91125	0.12588	1
OG1992	YGR166W	highqual.aln	1683	0.30051	1.83563	0.16371	1		OG602_YDL200C_Anc_8.447_1_highqual.aln	576	0.33647	2.27455	0.14793	1
OG3794	YMR095C	highqual.aln	672	0.25878	1.58074	0.16371	1		OG601_YDL201W_Anc_8.448_1_highqual.aln	858	0.0645	1.77313	0.03638	1
OG3461	YLR329W	highqual.aln	792	0.3321	2.02874	0.1637	1		OG600_YDL202W_Anc_8.449_1_highqual.aln	753	0.24921	1.84619	0.13499	1
OG5114	YPR030W	highqual.aln	3399	0.3587	2.19277	0.16358	1		OG599_YDL203C_Anc_8.452_1_highqual.aln	1872	0.22534	1.98497	0.11352	1
OG4008	YNL316C	highqual.aln	1002	0.28914	1.7677	0.16357	1		OG598_YDL204W_Anc_8.454_1_highqual.aln	1260	0.34571	2.17727	0.15878	1
OG3928	YMR251W	highqual.aln	1098	0.33999	2.07894	0.16354	1		OG597_YDL205C_Anc_8.456_1_highqual.aln	981	0.05172	1.44245	0.03586	1
OG2085	YGR268C	highqual.aln	594	0.25818	1.57995	0.16341	1		OG596_YDL206W_Anc_8.458_1_highqual.aln	2307	0.32165	1.95523	0.16451	1
OG1536	YFL029C	highqual.aln	1107	0.31263	1.91378	0.16336	1		OG595_YDL207W_Anc_8.460_1_highqual.aln	1614	0.22444	1.85769	0.12082	1
OG360	YBR215W	highqual.aln	1896	0.36039	2.20873	0.16317	1		OG594_YDL208W_Anc_8.465_1_highqual.aln	519	0.0154	1.35276	0.01139	1
OG2126	YHL006C	highqual.aln	450	0.28589	1.75256	0.16313	1		OG593_YDL209C_Anc_8.466_1_highqual.aln	1050	0.27837	2.06917	0.13453	1
OG1815	YGL031C	highqual.aln	465	0.05331	0.32692	0.16306	0		OG592_YDL210W_Anc_8.468_1_highqual.aln	1713	0.09973	1.81709	0.05489	1
OG776	YDL005C	highqual.aln	1521	0.33972	2.0839	0.16302	1		OG591_YDL211C_Anc_2.79_1_highqual.aln	1149	0.55611	1.88853	0.29447	1
OG4559	YOR077W	highqual.aln	705	0.28048	1.72077	0.163	1		OG590_YDL212W_Anc_2.77_1_highqual.aln	630	0.17269	1.69323	0.10199	1
OG4523	YOR034C	highqual.aln	2247	0.28881	1.7721	0.16297	1		OG589_YDL213C_Anc_2.72_1_highqual.aln	681	0.11217	1.89406	0.05922	1
OG719	YDL076C	highqual.aln	894	0.29748	1.82713	0.16281	1		OG588_YDL214C_Anc_2.71_1_highqual.aln	2112	0.37291	1.98757	0.18762	1
OG4615	YOR148C	highqual.aln	570	0.42284	2.59735	0.1628	1		OG587_YDL215C_Anc_2.68_1_highqual.aln	3276	0.04656	1.96385	0.02371	1
OG1914	YGR081C	highqual.aln	633	0.33782	2.07514	0.16279	1		OG586_YDL216C_Anc_2.67_1_highqual.aln	1323	0.28048	2.29212	0.12237	1
OG3070	YKR050W	highqual.aln	3051	0.28405	1.74611	0.16267	1		OG585_YDL217C_Anc_2.65_1_highqual.aln	663	0.02903	2.22306	0.01306	1
OG3065	YKR044W	highqual.aln	1329	0.26614	1.63731	0.16254	1		OG584_YDL218W_Anc_2.61_1_highqual.aln	975	0.20375	2.15973	0.09434	1
OG1641	YGL228W	highqual.aln	1830	0.30347	1.86733	0.16251	1		OG583_YDL219W_Anc_2.59_1_struture.aln	450	0.10933	1.98827	0.05499	1
OG4003	YNL322C	highqual.aln	978	0.27364	1.68564	0.16233	1		OG582_YDL220C_Anc_2.56_1_highqual.aln	3021	0.44697	1.90004	0.23524	1
OG4828	YPL269W	highqual.aln	1989	0.29954	1.84541	0.16232	1		OG581_YDL222C_Anc_2.55_1_struture.aln	933	0.14266	1.8565	0.07684	1
OG4259	YNL042W	highqual.aln	1203	0.26563	1.63732	0.16223	1		OG580_YDL223C_Anc_2.54_1_highqual.aln	3990	0.60744	3.13522	0.19375	1
OG843	YDR068W	highqual.aln	1041	0.43389	2.67799	0.16202	1		OG579_YDL224C_Anc_2.52_1_highqual.aln	1959	0.17453	1.66415	0.10488	1
OG1230	YDR494W	highqual.aln	1098	0.32623	2.0161	0.16181	1		OG578_YDL225W_Anc_2.51_1_highqual.aln	1653	0.11972	1.95609	0.0612	1
OG3074	YKR054C	highqual.aln	12288	0.31158	1.9261	0.16177	1		OG577_YDL226C_Anc_2.46_1_highqual.aln	1071	0.16703	2.05683	0.08121	1
OG908	YDR138W	highqual.aln	2295	0.3764	2.3267	0.16177	1		OG576_YDL229W_Anc_2.41_1_highqual.aln	1839	0.01674	0.46672	0.03586	0
OG3934	YMR257C	highqual.aln	2400	0.31193	1.92891	0.16171	1		OG575_YDL230W_Anc_2.39_1_highqual.aln	1017	0.14939	2.31597	0.0645	1
OG4581	YOR101W	highqual.aln	948	0.34896	2.15795	0.16171	1		OG574_YDL231C_Anc_2.38_1_highqual.aln	3381	0.14591	1.78087	0.08193	1
OG2030	YGR206W	highqual.aln	303	0.23513	1.4545	0.16165	1		OG573_YDL232W_Anc_2.37_1_highqual.aln	108	0.13415	1.32398	0.10133	1
OG1624	YGL247W	highqual.aln	594	0.33433	2.07022	0.1615	1		OG572_YDL233W_Anc_2.32_1_highqual.aln	1446	0.24472	1.72172	0.14214	1
OG1013	YDR251W	highqual.aln	2580	0.31192	1.93179	0.16147	1		OG571_YDL234C_Anc_2.30_1_highqual.aln	2247	0.14494	1.85509	0.07813	1
OG2551	YJL174W	highqual.aln	831	0.26714	1.65458	0.16145	1		OG570_YDL235C_Anc_2.27_1_highqual.aln	501	0.09223	1.52899	0.06032	1
OG2870	YKL168C	highqual.aln	2187	0.34674	2.14768	0.16145	1		OG569_YDL236W_Anc_2.25_1_highqual.aln	1032	0.10384	1.87637	0.05534	1
OG1202	YDR464W	highqual.aln	4512	0.34335	2.12683	0.16144	1		OG568_YDL237W_Anc_2.21_1_highqual.aln	1170	0.25047	1.8351	0.13649	1
OG4313	YNR024W	highqual.aln	570	0.42371	2.62512	0.16141	1		OG567_YDL238C_Anc_2.20_1_highqual.aln	1497	0.25431	1.91114	0.13307	1
OG1925	YGR093W	highqual.aln	1524	0.32067	1.98703	0.16138	1		OG566_YDL239C_Anc_2.16_1_length.aln	2418	0.47009	2.74489	0.17126	1
OG3172	YLR001C	highqual.aln	2595	0.28998	1.79775	0.1613	1		OG565_YDL240W_Anc_2.2_1_highqual.aln	3069	0.13892	2.02505	0.0686	1
OG4294	YNR004W	highqual.aln	522	0.30354	1.88229	0.16126	1		OG781_YDR001C_Anc_3.205_1_highqual.aln	2256	0.04323	1.84996	0.02337	1
OG4993	YPL097W	highqual.aln	1479	0.29132	1.80822	0.16111	1		OG782_YDR002W_Anc_3.204_1_highqual.aln	603	0.06736	1.22846	0.05483	1
OG5115	YPR031W	highqual.aln	2247	0.29072	1.80493	0.16107	1		OG783_YDR003W_Anc_3.200_1_highqual.aln	630	0.22116	2.00476	0.11032	1
OG684	YDL112W	highqual.aln	4308	0.31786	1.97551	0.1609	1		OG784_YDR004W_Anc_3.198_1_highqual.aln	1383	0.18936	1.74106	0.10876	1
OG2448	YIL040W	highqual.aln	414	0.23656	1.47048	0.16087	1		OG785_YDR005C_Anc_3.197_1_length.aln	1209	0.10697	2.00624	0.05332	1
OG1189	YDR451C	highqual.aln	1074	0.27828	1.73102	0.16076	1		OG786_YDR006C_Anc_3.195_1_highqual.aln	2748	0.12265	1.43449	0.0855	1
OG1218	YDR482C	highqual.aln	423	0.23155	1.44042	0.16075	1		OG787_YDR007W_Anc_3.192_1_highqual.aln	675	0.29414	1.74592	0.16847	1
OG4184	YNL124W	highqual.aln	1584	0.28226	1.7563	0.16071	1		OG788_YDR009W_Anc_3.219_1_length.aln	1605	0.47014	3.0064	0.15638	1
OG1801	YGL047W	highqual.aln	681	0.31371	1.95279	0.16065	1		OG789_YDR012W_Anc_3.232_1_highqual.aln	1086	0.02576	0.37381	0.06891	0
OG193	YBR044C	highqual.aln	1719	0.28923	1.80125	0.16057	1		OG790_YDR013W_Anc_3.234_1_highqual.aln	624	0.07523	2.24546	0.0335	1
OG3042	YKR019C	highqual.aln	1845	0.28887	1.79922	0.16055	1		OG791_YDR014W_Anc_3.235_1_struture.aln	2328	0.48249	2.26922	0.21263	1
OG4994	YPL096C-A	highqual.aln	204	0.18289	1.13969	0.16047	1		OG793_YDR014W-A_Anc_3.238_1_highqual.aln	546	0.59412	2.38951	0.24864	1
OG2284	YHR161C	highqual.aln	1923	0.29176	1.81822	0.16046	1		OG794_YDR016C_Anc_3.239_1_highqual.aln	279	0.16622	2.23372	0.07441	1
OG1858	YGR015C	highqual.aln	996	0.27009	1.68467	0.16032	1		OG795_YDR017C_Anc_3.240_1_highqual.aln	3207	0.25319	1.79588	0.14099	1
OG293	YBR147W	highqual.aln	924	0.24649	1.53755	0.16031	1		OG796_YDR018C_Anc_3.244_1_highqual.aln	1293	0.30312	1.81331	0.16717	1
OG2421	YIL071C	highqual.aln	1353	0.29186	1.8214	0.16024	1		OG797_YDR019C_Anc_3.246_1_highqual.aln	1317	0.1466	1.94122	0.07552	1
OG1630	YGL241W	highqual.aln	3060	0.31103	1.94153	0.1602	1		OG798_YDR020C_Anc_3.248_1_highqual.aln	699	0.14068	2.08085	0.06761	1
OG1096	YDR349C	highqual.aln	1794	0.28433	1.77538	0.16015	1		OG799_YDR021W_Anc_3.249_1_highqual.aln	1197	0.05565	1.78442	0.03118	1
OG1711	YGL147C	highqual.aln	573	0.08549	0.53413	0.16005	0		OG800_YDR022C_Anc_3.250_1_highqual.aln	591	0.34021	2.24904	0.15127	1
OG1069	YDR317W	highqual.aln	1245	0.33334	2.0839	0.15996	1		OG801_YDR023W_Anc_3.251_1_highqual.aln	1386	0.04528	1.47226	0.03076	1
OG203	YBR055C	highqual.aln	2712	0.34757	2.17323	0.15993	1		OG197_YDR025W_Anc_3.255_1_highqual.aln	468	0.00951	0.32778	0.02901	0
OG288	YBR141C	highqual.aln	1014	0.30016	1.87689	0.15992	1		OG802_YDR025W_Anc_3.255_1_length.aln	468	0.00707	0.51659	0.01369	0
OG3836	YMR138W	highqual.aln	573	0.25673	1.60542	0.15992	1		OG803_YDR026C_Anc_3.256_1_struture.aln	1719	0.3358	2.29067	0.14659	1
OG5082	YPL005W	highqual.aln	1818	0.29249	1.82915	0.1599	1		OG805_YDR027C_Anc_3.257_1_highqual.aln	2694	0.17201	1.981	0.08683	1
OG3463	YLR332W	highqual.aln	1197	0.32188	2.01542	0.15971	1		OG806_YDR028C_Anc_3.258_1_highqual.aln	3120	0.26012	2.05121	0.12681	1
OG3126	YLL051C	highqual.aln	2148	0.30441	1.90632	0.15968	1		OG808_YDR030C_Anc_3.259_1_highqual.aln	1524	0.31899	2.24578	0.14204	1
OG898	YDR126W	highqual.aln	1011	0.23404	1.46704	0.15953	1		OG809_YDR031W_Anc_3.260_1_highqual.aln	363	0.15176	1.68531	0.09005	1
OG4652	YOR188W	highqual.aln	3510	0.33847	2.12217	0.15949	1		OG810_YDR032C_Anc_3.261_1_highqual.aln	594	0.01701	1.54368	0.01102	1
OG1913	YGR080W	highqual.aln	1005	0.25979	1.62893	0.15948	1		OG811_YDR033W_Anc_3.263_1_highqual.aln	972	0.11651	1.04931	0.11103	1
OG2768	YJR094C	highqual.aln	1134	0.34788	2.18246	0.1594	1		OG812_YDR034C_Anc_3.264_1_highqual.aln	2391	0.14091	1.87304	0.07523	1
OG1184	YDR446W	highqual.aln	918	0.3353	2.10445	0.15933	1		OG814_YDR035W_Anc_3.268_1_highqual.aln	1110	0.04063	1.41175	0.02878	1
OG1540	YFL025C	highqual.aln	3090	0.28558	1.793	0.15928	1		OG815_YDR036C_Anc_3.271_1_highqual.aln	1500	0.17769	1.60735	0.11055	1
OG621	YDL180W	highqual.aln	1653	0.25467	1.59959	0.15921	1		OG817_YDR038C_Anc_3.276_1_highqual.aln	3621	0.1172	2.25291	0.05202	1
OG1140	YDR393W	highqual.aln	1374	0.26827	1.68661	0.15906	1		OG818_YDR039C_Anc_3.276_1_length.aln	3273	0.14491	2.35206	0.06161	1
OG476	YCL005W	highqual.aln	783	0.23172	1.45744	0.15899	1		OG819_YDR041W_Anc_3.278_1_highqual.aln	609	0.17488	1.93583	0.09034	1
OG598	YDL204W	highqual.aln	1260	0.34571	2.17727	0.15878	1		OG820_YDR042C_Anc_5.640_1_highqual.aln	606	0.75293	1.75129	0.42993	1
OG741	YDL052C	highqual.aln	909	0.22352	1.40817	0.15873	1		OG821_YDR043C_Anc_3.281_1_highqual.aln	696	0.16221	2.20256	0.07365	1
OG3019	YKL005C	highqual.aln	1827	0.33385	2.10471	0.15862	1		OG822_YDR044W_Anc_3.282_1_highqual.aln	984	0.02689	1.19876	0.02243	1
OG3750	YMR047C	highqual.aln	3372	0.31243	1.96971	0.15862	1		OG823_YDR045C_Anc_3.283_1_highqual.aln	330	0.01196	1.39045	0.0086	1
OG3257	YLR094C	highqual.aln	1521	0.28288	1.78502	0.15847	1		OG824_YDR046C_Anc_3.284_1_highqual.aln	1812	0.09915	1.72837	0.05737	1
OG1071	YDR319C	highqual.aln	822	0.23683	1.49618	0.15829	1		OG825_YDR047W_Anc_3.294_1_highqual.aln	1089	0.08036	1.6243	0.04947	1
OG145	YBL010C	highqual.aln	843	0.2831	1.79033	0.15813	1		OG826_YDR049W_Anc_3.293_1_highqual.aln	1908	0.30691	2.24556	0.13667	1
OG3073	YKR053C	highqual.aln	1221	0.28051	1.77449	0.15808	1		OG827_YDR050C_Anc_3.288_1_highqual.aln	834	0.03747	0.2741	0.13671	0
OG1963	YGR134W	highqual.aln	3405	0.30133	1.90686	0.15802	1		OG828_YDR051C_Anc_3.287_1_highqual.aln	1002	0.05791	1.95069	0.02969	1
OG1211	YDR475C	highqual.aln	2892	0.31035	1.96684	0.15779	1		OG829_YDR052C_Anc_3.299_1_highqual.aln	2148	0.21642	1.74678	0.1239	1
OG4774	YOR324C	highqual.aln	1812	0.29042	1.84105	0.15775	1		OG830_YDR054C_Anc_3.301_1_highqual.aln	891	0.02102	1.59865	0.01315	1
OG4382	YOL117W	highqual.aln	1953	0.3256	2.06512	0.15767	1		OG831_YDR055W_Anc_3.302_1_highqual.aln	1359	0.15685	1.80954	0.08668	1
OG4597	YOR126C	highqual.aln	714	0.30753	1.95099	0.15763	1		OG832_YDR056C_Anc_3.305_1_highqual.aln	615	0.27939	1.92128	0.14542	1
OG3474	YLR346C	highqual.aln	303	0.34191	2.16945	0.1576	1		OG833_YDR057W_Anc_3.306_1_struture.aln	1845	0.32652	1.95087	0.16737	1
OG4265	YNL029C	highqual.aln	1743	0.31746	2.01459	0.15758	1		OG834_YDR058C_Anc_1.101_1_highqual.aln	978	0.11492	2.27557	0.0505	1
OG3766	YMR065W	highqual.aln	1608	0.28814	1.8289	0.15755	1		OG835_YDR059C_Anc_3.308_1_struture.aln	444	0.00322	1.57531	0.00204	1
OG2013	YGR188C	highqual.aln	3105	0.30304	1.92711	0.15725	1		OG836_YDR060W_Anc_3.309_1_struture.aln	3255	0.14581	2.0263	0.07196	1
OG4910	YPL183W-A	highqual.aln	279	0.30613	1.94775	0.15717	1		OG837_YDR061W_Anc_8.176_1_highqual.aln	1620	0.2022	1.83371	0.11027	1
OG2014	YGR189C	highqual.aln	1674	0.28258	1.79809	0.15716	1		OG838_YDR062W_Anc_8.177_1_highqual.aln	1683	0.07155	1.89729	0.03771	1
OG443	YCL056C	highqual.aln	432	0.25811	1.64336	0.15706	1		OG839_YDR063W_Anc_8.178_1_highqual.aln	447	0.14188	1.93615	0.07328	1
OG2110	YHL022C	highqual.aln	1194	0.29739	1.89377	0.15704	1		OG840_YDR064W_Anc_8.179_1_struture.aln	453	0.01381	0.41408	0.03334	0
OG754	YDL035C	highqual.aln	3042	0.32887	2.09587	0.15691	1		OG841_YDR065W_Anc_8.180_1_highqual.aln	1116	0.38028	2.23069	0.17047	1
OG4496	YOR003W	highqual.aln	1446	0.30917	1.97147	0.15682	1		OG842_YDR067C_Anc_8.186_1_highqual.aln	672	0.13776	1.84667	0.0746	1
OG276	YBR128C	highqual.aln	1032	0.24453	1.55978	0.15677	1		OG843_YDR068W_Anc_8.187_1_highqual.aln	1041	0.43389	2.67799	0.16202	1
OG3665	YML043C	highqual.aln	1545	0.28462	1.81758	0.15659	1		OG844_YDR069C_Anc_8.188_1_highqual.aln	2790	0.16699	1.99599	0.08366	1
OG4916	YPL177C	highqual.aln	939	0.27853	1.77879	0.15658	1		OG845_YDR070C_Anc_8.189_1_highqual.aln	279	0.28748	2.08174	0.1381	1
OG5260	YPR193C	highqual.aln	477	0.31783	2.03023	0.15655	1		OG846_YDR071C_Anc_8.190_1_highqual.aln	573	0.07483	1.54757	0.04835	1
OG2679	YJL019W	highqual.aln	2073	0.25929	1.65633	0.15654	1		OG847_YDR072C_Anc_8.193_1_highqual.aln	1587	0.2229	1.80051	0.1238	1
OG1234	YDR498C	highqual.aln	1194	0.29169	1.86387	0.1565	1		OG848_YDR073W_Anc_8.194_1_highqual.aln	507	0.20333	1.6257	0.12507	1
OG3405	YLR267W	highqual.aln	1710	0.29122	1.86427	0.15621	1		OG849_YDR074W_Anc_8.195_1_highqual.aln	2694	0.03733	1.87188	0.01994	1
OG544	YCR073C	highqual.aln	4239	0.34668	2.21998	0.15616	1		OG850_YDR075W_Anc_8.199_1_highqual.aln	924	0.02133	2.00998	0.01061	1
OG2434	YIL055C	highqual.aln	1923	0.29346	1.88015	0.15609	1		OG851_YDR076W_Anc_8.200_1_highqual.aln	1224	0.21101	1.90231	0.11092	1
OG1283	YEL048C	highqual.aln	456	0.28662	1.83651	0.15607	1		OG852_YDR077W_Anc_8.201_1_length.aln	1146	0.23034	1.82958	0.1259	1
OG3868	YMR172W	highqual.aln	2226	0.32609	2.09142	0.15592	1		OG853_YDR078C_Anc_8.203_1_highqual.aln	669	0.25444	1.94947	0.13052	1
OG3822	YMR124W	highqual.aln	2943	0.3584	2.2992	0.15588	1		OG855_YDR079C-A_Anc_8.211_1_highqual.aln	216	0.03004	1.60128	0.01876	1
OG682	YDL114W	highqual.aln	927	0.3246	2.08302	0.15583	1		OG854_YDR079W_Anc_8.209_1_highqual.aln	333	0.03807	1.47985	0.02573	1
OG2610	YJL105W	highqual.aln	1746	0.29465	1.89121	0.1558	1		OG856_YDR080W_Anc_8.212_1_highqual.aln	3012	0.20653	2.11599	0.09761	1
OG3536	YLR413W	highqual.aln	2025	0.28439	1.82702	0.15566	1		OG857_YDR081C_Anc_8.213_1_highqual.aln	2895	0.13494	1.97843	0.06821	1
OG3253	YLR090W	highqual.aln	1386	0.27027	1.73707	0.15559	1		OG858_YDR082W_Anc_8.214_1_highqual.aln	1482	0.45933	2.01896	0.22751	1
OG2145	YHR017W	highqual.aln	1173	0.27777	1.78632	0.1555	1		OG859_YDR083W_Anc_8.215_1_highqual.aln	1182	0.15943	1.90185	0.08383	1
OG4643	YOR178C	highqual.aln	2460	0.34087	2.19291	0.15544	1		OG860_YDR084C_Anc_8.216_1_highqual.aln	600	0.09415	1.67243	0.05629	1
OG1105	YDR359C	highqual.aln	3018	0.31777	2.04451	0.15543	1		OG861_YDR085C_Anc_8.217_1_highqual.aln	1890	0.52876	2.08997	0.253	1
OG4598	YOR127W	highqual.aln	3072	0.33487	2.15488	0.1554	1		OG862_YDR086C_Anc_8.220_1_highqual.aln	240	0.04915	1.12318	0.04376	1
OG529	YCR052W	highqual.aln	1497	0.2687	1.72933	0.15538	1		OG863_YDR087C_Anc_8.221_1_highqual.aln	861	0.228	1.7285	0.1319	1
OG4491	YOL003C	highqual.aln	1197	0.27576	1.77601	0.15527	1		OG864_YDR088C_Anc_8.222_1_highqual.aln	1149	0.30432	2.36794	0.12852	1
OG3242	YLR079W	highqual.aln	963	0.22893	1.47475	0.15524	1		OG865_YDR089W_Anc_8.223_1_highqual.aln	2610	0.26669	2.19625	0.12143	1
OG1038	YDR285W	highqual.aln	2631	0.3237	2.08561	0.15521	1		OG866_YDR090C_Anc_3.105_1_highqual.aln	930	0.23616	2.03955	0.11579	1
OG4073	YNL245C	highqual.aln	555	0.29185	1.88127	0.15514	1		OG867_YDR091C_Anc_8.227_1_highqual.aln	1824	0.03025	1.21045	0.02499	1
OG416	YBR273C	highqual.aln	1314	0.29058	1.87355	0.15509	1		OG868_YDR092W_Anc_8.230_1_struture.aln	459	0.02572	1.56029	0.01648	1
OG2809	YJR134C	highqual.aln	2127	0.35222	2.27132	0.15507	1		OG869_YDR093W_Anc_8.231_1_highqual.aln	4863	0.1328	1.91687	0.06928	1
OG53	YAL008W	highqual.aln	606	0.25305	1.63434	0.15483	1		OG870_YDR096W_Anc_8.234_1_highqual.aln	2802	0.21693	2.06766	0.10492	1
OG3624	YML083C	highqual.aln	1302	0.3032	1.9616	0.15457	1		OG871_YDR097C_Anc_8.235_1_highqual.aln	3777	0.17256	2.30101	0.07499	1
OG2660	YJL051W	highqual.aln	2496	0.25449	1.64768	0.15446	1		OG872_YDR098C_Anc_8.240_1_struture.aln	870	0.13604	1.6708	0.08142	1
OG225	YBR074W	highqual.aln	3057	0.29952	1.94146	0.15428	1		OG873_YDR099W_Anc_8.243_1_highqual.aln	852	0.04819	1.22182	0.03944	1
OG4865	YPL229W	highqual.aln	702	0.23238	1.50807	0.15409	1		OG874_YDR100W_Anc_8.244_1_highqual.aln	429	0.12326	1.58118	0.07795	1
OG3290	YLR131C	highqual.aln	2322	0.2949	1.91405	0.15407	1		OG875_YDR101C_Anc_8.245_1_highqual.aln	1779	0.08268	1.61197	0.05129	1
OG1434	YER098W	highqual.aln	2277	0.33354	2.16631	0.15397	1		OG876_YDR103W_Anc_8.247_1_highqual.aln	2784	0.36285	2.20158	0.16481	1
OG3745	YMR040W	highqual.aln	501	0.25299	1.64397	0.15389	1		OG877_YDR104C_Anc_8.248_1_highqual.aln	4086	0.3504	2.09735	0.16707	1
OG972	YDR205W	highqual.aln	2181	0.2671	1.73662	0.1538	1		OG878_YDR105C_Anc_8.250_1_highqual.aln	1422	0.04499	1.6953	0.02654	1
OG2386	YIL110W	highqual.aln	1131	0.29157	1.89714	0.15369	1		OG879_YDR106W_Anc_8.251_1_length.aln	1152	0.60067	2.22378	0.27011	1
OG1798	YGL050W	highqual.aln	819	0.26812	1.74513	0.15364	1		OG880_YDR107C_Anc_8.254_1_highqual.aln	2070	0.20025	1.78675	0.11208	1
OG216	YBR065C	highqual.aln	1104	0.35312	2.29896	0.1536	1		OG881_YDR108W_Anc_8.255_1_highqual.aln	2094	0.14881	1.84192	0.08079	1
OG5194	YPR120C	highqual.aln	1344	0.26968	1.75565	0.1536	1		OG882_YDR109C_Anc_8.257_1_highqual.aln	2196	0.39127	2.21526	0.17662	1
OG2952	YKL077W	highqual.aln	1176	0.30445	1.9831	0.15352	1		OG883_YDR110W_Anc_8.262_1_highqual.aln	1944	0.14079	2.28028	0.06174	1
OG2839	YKL204W	highqual.aln	1920	0.21996	1.43445	0.15334	1		OG884_YDR111C_Anc_8.263_1_highqual.aln	1521	0.16895	1.99181	0.08482	1
OG4449	YOL048C	highqual.aln	1029	0.25983	1.6947	0.15332	1		OG885_YDR113C_Anc_8.265_1_highqual.aln	1137	0.34711	2.04188	0.17	1
OG5053	YPL034W	highqual.aln	327	0.35928	2.34531	0.15319	1		OG886_YDR115W_Anc_8.267_1_highqual.aln	315	0.18319	1.87419	0.09774	1
OG2631	YJL083W	highqual.aln	1923	0.32339	2.11207	0.15312	1		OG887_YDR116C_Anc_8.268_1_highqual.aln	855	0.16865	2.31046	0.073	1
OG4913	YPL180W	highqual.aln	2418	0.34159	2.23201	0.15304	1		OG888_YDR117C_Anc_8.269_1_highqual.aln	1695	0.2554	2.04556	0.12485	1
OG2572	YJL148W	highqual.aln	705	0.28055	1.83475	0.15291	1		OG889_YDR118W_Anc_8.270_1_struture.aln	1959	0.35821	1.90534	0.188	1
OG4664	YOR205C	highqual.aln	1791	0.31983	2.09157	0.15291	1		OG890_YDR119W_Anc_8.272_1_highqual.aln	2376	0.40687	1.72032	0.23651	1
OG1840	YGL005C	highqual.aln	840	0.31275	2.04548	0.1529	1		OG891_YDR119W-A_Anc_8.273_1_highqual.aln	201	0.12323	1.96501	0.06271	1
OG3784	YMR084W	highqual.aln	786	0.31446	2.05704	0.15287	1		OG892_YDR120C_Anc_8.274_1_highqual.aln	1710	0.09536	2.00364	0.0476	1
OG5242	YPR174C	highqual.aln	666	0.22539	1.47445	0.15287	1		OG893_YDR121W_Anc_8.275_1_highqual.aln	633	0.25414	1.89128	0.13438	1
OG1956	YGR127W	highqual.aln	939	0.25579	1.67368	0.15283	1		OG894_YDR122W_Anc_8.279_1_highqual.aln	3279	0.18204	2.01767	0.09022	1
OG32	YAL029C	highqual.aln	4416	0.28615	1.8736	0.15273	1		OG895_YDR123C_Anc_8.280_1_highqual.aln	912	0.32451	1.87419	0.17315	1
OG4204	YNL100W	highqual.aln	708	0.29642	1.94498	0.1524	1		OG896_YDR124W_Anc_8.282_1_highqual.aln	1011	0.55468	1.8345	0.30236	1
OG5209	YPR139C	highqual.aln	900	0.27235	1.78772	0.15234	1		OG897_YDR125C_Anc_8.284_1_highqual.aln	1371	0.24627	2.13129	0.11555	1
OG5063	YPL024W	highqual.aln	750	0.19788	1.299	0.15233	1		OG898_YDR126W_Anc_8.286_1_highqual.aln	1011	0.23404	1.46704	0.15953	1
OG4543	YOR058C	highqual.aln	2655	0.29677	1.94829	0.15232	1		OG899_YDR127W_Anc_8.287_1_highqual.aln	4764	0.07674	1.69526	0.04527	1
OG2665	YJL046W	highqual.aln	1230	0.35268	2.31755	0.15218	1		OG900_YDR128W_Anc_8.288_1_highqual.aln	3456	0.14043	1.97586	0.07107	1
OG1061	YDR309C	highqual.aln	1158	0.30748	2.02137	0.15211	1		OG901_YDR129C_Anc_8.290_1_highqual.aln	1926	0.04644	1.75263	0.0265	1
OG1562	YFL001W	highqual.aln	1332	0.25843	1.69893	0.15211	1		OG902_YDR130C_Anc_8.297_1_highqual.aln	897	0.30143	2.26548	0.13306	1
OG928	YDR159W	highqual.aln	3930	0.35271	2.32075	0.15198	1		OG903_YDR131C_Anc_8.298_1_highqual.aln	1671	0.31366	2.06653	0.15178	1
OG4551	YOR066W	highqual.aln	1941	0.29706	1.95488	0.15196	1		OG904_YDR132C_Anc_8.299_1_highqual.aln	1497	0.28593	2.13931	0.13366	1
OG1412	YER077C	highqual.aln	1962	0.29879	1.96679	0.15192	1		OG906_YDR135C_Anc_4.52_1_highqual.aln	4548	0.10312	2.04862	0.05034	1
OG4926	YPL167C	highqual.aln	4518	0.30947	2.03753	0.15188	1		OG907_YDR137W_Anc_8.304_1_highqual.aln	1989	0.29328	2.08428	0.14071	1
OG1594	NOSGD	highqual.aln	126	0.01537	0.10121	0.15184	0		OG908_YDR138W_Anc_8.306_1_highqual.aln	2295	0.3764	2.3267	0.16177	1
OG903	YDR131C	highqual.aln	1671	0.31366	2.06653	0.15178	1		OG910_YDR140W_Anc_8.312_1_highqual.aln	666	0.21728	1.79371	0.12114	1
OG1943	YGR112W	highqual.aln	1167	0.28874	1.90388	0.15166	1		OG911_YDR141C_Anc_8.313_1_highqual.aln	5109	0.13743	1.86766	0.07359	1
OG1098	YDR351W	highqual.aln	2598	0.2803	1.84843	0.15164	1		OG912_YDR142C_Anc_8.316_1_highqual.aln	1131	0.14766	2.02497	0.07292	1
OG5126	YPR045C	highqual.aln	1410	0.24212	1.59698	0.15161	1		OG913_YDR143C_Anc_8.317_1_highqual.aln	1944	0.38553	1.95644	0.19705	1
OG4740	YOR288C	highqual.aln	963	0.2999	1.98002	0.15146	1		OG914_YDR144C_Anc_8.318_1_highqual.aln	1803	0.41377	1.89569	0.21827	1
OG1538	YFL027C	highqual.aln	1491	0.28622	1.88986	0.15145	1		OG915_YDR145W_Anc_8.323_1_struture.aln	1806	0.18329	2.21555	0.08273	1
OG800	YDR022C	highqual.aln	591	0.34021	2.24904	0.15127	1		OG916_YDR146C_Anc_8.326_1_highqual.aln	2130	0.27945	2.00955	0.13906	1
OG2055	YGR235C	highqual.aln	699	0.29512	1.95187	0.1512	1		OG917_YDR147W_Anc_8.328_1_highqual.aln	1632	0.35428	1.78783	0.19816	1
OG4372	YOL128C	highqual.aln	1134	0.22124	1.4635	0.15117	1		OG918_YDR148C_Anc_8.329_1_highqual.aln	1401	0.17131	1.70931	0.10022	1
OG1706	YGL153W	highqual.aln	1026	0.28773	1.90469	0.15107	1		OG920_YDR150W_Anc_8.331_1_length.aln	7602	0.50411	2.25424	0.22363	1
OG278	YBR130C	highqual.aln	1290	0.26272	1.73923	0.15105	1		OG921_YDR151C_Anc_8.333_1_highqual.aln	1002	0.345	1.78564	0.19321	1
OG2320	YHR198C	highqual.aln	963	0.26649	1.76554	0.15094	1		OG922_YDR152W_Anc_8.334_1_highqual.aln	816	0.16873	1.75568	0.09611	1
OG1108	YDR363W	highqual.aln	1386	0.39298	2.60368	0.15093	1		OG923_YDR153C_Anc_8.335_1_struture.aln	1542	0.10932	1.87744	0.05823	1
OG2501	YIR018W	highqual.aln	777	0.30517	2.02281	0.15087	1		OG924_YDR155C_Anc_8.336_1_highqual.aln	486	0.02622	0.77133	0.034	0
OG347	YBR201C-A	highqual.aln	201	0.27968	1.85373	0.15087	1		OG925_YDR156W_Anc_8.337_1_length.aln	417	0.1747	2.14251	0.08154	1
OG1047	YDR295C	highqual.aln	2022	0.29734	1.97096	0.15086	1		OG927_YDR158W_Anc_8.338_1_highqual.aln	1095	0.03817	1.35956	0.02807	1
OG1716	YGL142C	highqual.aln	1848	0.26715	1.77119	0.15083	1		OG928_YDR159W_Anc_8.340_1_highqual.aln	3930	0.35271	2.32075	0.15198	1
OG3635	YML073C	highqual.aln	528	0.04936	0.32737	0.15077	0		OG929_YDR160W_Anc_8.342_1_highqual.aln	2556	0.16016	2.03353	0.07876	1
OG4245	YNL058C	highqual.aln	1065	0.30062	1.99449	0.15073	1		OG930_YDR161W_Anc_8.343_1_highqual.aln	1161	0.16517	1.98695	0.08313	1
OG4426	YOL070C	highqual.aln	1593	0.28424	1.88622	0.15069	1		OG931_YDR162C_Anc_8.344_1_highqual.aln	720	0.2899	1.59258	0.18203	1
OG934	YDR165W	highqual.aln	1341	0.29495	1.95729	0.15069	1		OG932_YDR163W_Anc_8.345_1_highqual.aln	525	0.59805	2.1376	0.27978	1
OG3083	YKR063C	highqual.aln	1506	0.30797	2.04414	0.15066	1		OG933_YDR164C_Anc_8.351_1_highqual.aln	2172	0.12586	1.92388	0.06542	1
OG2624	YJL091C	highqual.aln	1470	0.24277	1.61187	0.15062	1		OG934_YDR165W_Anc_8.355_1_highqual.aln	1341	0.29495	1.95729	0.15069	1
OG4494	YOR001W	highqual.aln	2322	0.31431	2.08808	0.15053	1		OG935_YDR166C_Anc_8.357_1_highqual.aln	2970	0.1622	2.00115	0.08105	1
OG4791	YOR346W	highqual.aln	2964	0.27246	1.81052	0.15048	1		OG936_YDR167W_Anc_8.360_1_highqual.aln	627	0.12945	1.84032	0.07034	1
OG1745	YGL111W	highqual.aln	1404	0.30694	2.04243	0.15028	1		OG937_YDR168W_Anc_8.361_1_highqual.aln	1518	0.17419	1.84292	0.09452	1
OG4421	YOL076W	highqual.aln	2412	0.25784	1.71634	0.15023	1		OG938_YDR169C_Anc_8.363_1_highqual.aln	1548	0.15743	1.87362	0.08403	1
OG194	YBR045C	highqual.aln	1959	0.33886	2.25786	0.15008	1		OG939_YDR170C_Anc_8.368_1_highqual.aln	6480	0.09127	1.75517	0.052	1
OG552	YCR082W	highqual.aln	384	0.26375	1.75755	0.15007	1		OG940_YDR171W_Anc_8.369_1_struture.aln	1146	0.27486	2.24746	0.1223	1
OG2625	YJL090C	highqual.aln	2298	0.30578	2.03785	0.15005	1		OG941_YDR172W_Anc_8.370_1_highqual.aln	2061	0.08947	1.55367	0.05759	1
OG14	YAL046C	highqual.aln	354	0.21297	1.42006	0.14998	1		OG942_YDR173C_Anc_8.371_1_highqual.aln	1071	0.32471	1.90113	0.1708	1
OG2197	YHR071W	highqual.aln	687	0.31743	2.11684	0.14996	1		OG943_YDR174W_Anc_8.372_1_highqual.aln	738	0.0336	1.34866	0.02491	1
OG3749	YMR044W	highqual.aln	1560	0.3122	2.08219	0.14994	1		OG944_YDR175C_Anc_8.373_1_highqual.aln	969	0.21149	2.0443	0.10345	1
OG3668	YML038C	highqual.aln	1326	0.27316	1.82348	0.1498	1		OG945_YDR176W_Anc_8.374_1_highqual.aln	2106	0.23903	2.14825	0.11127	1
OG496	YCR019W	highqual.aln	1092	0.30746	2.05239	0.1498	1		OG946_YDR177W_Anc_8.375_1_highqual.aln	645	0.02713	1.59372	0.01702	1
OG2142	YHR014W	highqual.aln	894	0.30212	2.01788	0.14972	1		OG947_YDR178W_Anc_8.377_1_highqual.aln	543	0.14286	1.66056	0.08603	1
OG1125	YDR379W	highqual.aln	3045	0.32916	2.20173	0.1495	1		OG948_YDR179C_Anc_8.378_1_highqual.aln	495	0.39033	2.09666	0.18617	1
OG633	YDL167C	highqual.aln	2406	0.27737	1.8557	0.14947	1		OG949_YDR179W-A_Anc_8.379_1_highqual.aln	1392	0.47241	1.84145	0.25654	1
OG4375	YOL125W	highqual.aln	1434	0.33742	2.26069	0.14925	1		OG950_YDR180W_Anc_8.381_1_highqual.aln	4479	0.27055	1.86788	0.14484	1
OG1713	YGL145W	highqual.aln	2124	0.29929	2.00652	0.14916	1		OG951_YDR181C_Anc_8.382_1_struture.aln	1461	0.42706	2.00074	0.21345	1
OG2906	YKL128C	highqual.aln	954	0.26717	1.79133	0.14914	1		OG952_YDR182W_Anc_8.383_1_highqual.aln	1479	0.26346	1.82456	0.1444	1
OG3046	YKR023W	highqual.aln	1605	0.33242	2.22954	0.1491	1		OG954_YDR183C-A_Anc_3.484_1_length.aln	270	0.74914	0.69864	1.07227	0
OG3501	YLR376C	highqual.aln	777	0.27847	1.86777	0.14909	1		OG953_YDR183W_Anc_8.385_1_highqual.aln	690	0.29978	2.62576	0.11417	1
OG3260	YLR097C	highqual.aln	1041	0.28326	1.90007	0.14908	1		OG955_YDR184C_Anc_8.387_1_highqual.aln	888	0.20105	1.69968	0.11828	1
OG4512	YOR020W-A	highqual.aln	270	0.37759	2.53447	0.14898	1		OG956_YDR185C_Anc_8.388_1_highqual.aln	537	0.1358	1.70568	0.07962	1
OG4048	YNL272C	highqual.aln	2373	0.28079	1.88857	0.14868	1		OG957_YDR186C_Anc_8.390_1_struture.aln	3678	0.18181	2.25919	0.08048	1
OG4971	YPL120W	highqual.aln	1701	0.30355	2.04225	0.14864	1		OG958_YDR188W_Anc_8.393_1_struture.aln	1707	0.03706	1.9657	0.01886	1
OG2758	YJR083C	highqual.aln	945	0.32574	2.19259	0.14856	1		OG959_YDR189W_Anc_8.394_1_highqual.aln	1998	0.07542	1.73019	0.04359	1
OG3421	YLR287C	highqual.aln	1068	0.30611	2.06223	0.14844	1		OG960_YDR190C_Anc_8.395_1_highqual.aln	1389	0.04195	1.76043	0.02383	1
OG2929	YKL101W	highqual.aln	4623	0.31243	2.10759	0.14824	1		OG961_YDR191W_Anc_8.396_1_highqual.aln	1125	0.15711	1.78685	0.08793	1
OG4529	YOR040W	highqual.aln	903	0.31206	2.10641	0.14815	1		OG962_YDR192C_Anc_8.398_1_highqual.aln	1329	0.51858	2.21705	0.2339	1
OG4334	YNR045W	highqual.aln	1572	0.25648	1.73143	0.14813	1		OG963_YDR194C_Anc_8.402_1_highqual.aln	1998	0.15254	2.07346	0.07357	1
OG602	YDL200C	highqual.aln	576	0.33647	2.27455	0.14793	1		OG964_YDR195W_Anc_8.403_1_highqual.aln	1644	0.20643	1.57791	0.13082	1
OG505	YCR026C	highqual.aln	2262	0.28916	1.95604	0.14783	1		OG965_YDR196C_Anc_8.404_1_highqual.aln	738	0.15651	1.91296	0.08182	1
OG166	YBR015C	highqual.aln	1809	0.26948	1.82478	0.14768	1		OG966_YDR197W_Anc_8.405_1_highqual.aln	1230	0.28588	2.00444	0.14262	1
OG4870	YPL224C	highqual.aln	1461	0.30531	2.06807	0.14763	1		OG967_YDR198C_Anc_8.406_1_highqual.aln	1449	0.36698	1.87644	0.19557	1
OG4127	YNL186W	highqual.aln	2514	0.28685	1.94363	0.14759	1		OG968_YDR200C_Anc_8.408_1_highqual.aln	1824	0.24395	1.83384	0.13303	1
OG2202	YHR075C	highqual.aln	1200	0.28009	1.89955	0.14745	1		OG969_YDR201W_Anc_8.409_1_highqual.aln	507	0.17245	1.80372	0.09561	1
OG2187	YHR061C	highqual.aln	960	0.25106	1.70463	0.14728	1		OG970_YDR202C_Anc_8.410_1_highqual.aln	1053	0.12031	1.79051	0.0672	1
OG2484	YIR001C	highqual.aln	750	0.27578	1.87269	0.14726	1		OG971_YDR204W_Anc_8.411_1_highqual.aln	1005	0.15917	1.59934	0.09952	1
OG412	YBR269C	highqual.aln	450	0.27257	1.85169	0.1472	1		OG972_YDR205W_Anc_8.413_1_highqual.aln	2181	0.2671	1.73662	0.1538	1
OG3177	YLR006C	highqual.aln	2148	0.25479	1.73139	0.14716	1		OG973_YDR206W_Anc_8.415_1_struture.aln	2685	0.40444	1.83041	0.22095	1
OG2219	YHR091C	highqual.aln	1932	0.28812	1.95801	0.14715	1		OG974_YDR207C_Anc_8.416_1_highqual.aln	2721	0.26411	1.45525	0.18149	1
OG2914	YKL119C	highqual.aln	717	0.25747	1.75271	0.1469	1		OG977_YDR211W_Anc_8.420_1_highqual.aln	2136	0.09076	2.02786	0.04476	1
OG2521	YJL210W	highqual.aln	813	0.29265	1.99286	0.14685	1		OG978_YDR212W_Anc_8.422_1_highqual.aln	1677	0.02722	1.57822	0.01725	1
OG4212	YNL092W	highqual.aln	1266	0.26881	1.83183	0.14674	1		OG979_YDR213W_Anc_8.423_1_highqual.aln	2769	0.12414	1.83738	0.06756	1
OG4481	YOL013C	highqual.aln	1674	0.22963	1.56537	0.1467	1		OG980_YDR214W_Anc_8.424_1_highqual.aln	1050	0.17601	1.82016	0.0967	1
OG3130	YLL046C	highqual.aln	780	0.38318	2.61229	0.14668	1		OG981_YDR216W_Anc_8.425_1_highqual.aln	4044	0.24466	2.09964	0.11653	1
OG4132	YNL180C	highqual.aln	996	0.22111	1.50818	0.14661	1		OG982_YDR217C_Anc_8.426_1_highqual.aln	3990	0.45247	1.94502	0.23263	1
OG1458	YER124C	highqual.aln	1752	0.2743	1.87156	0.14656	1		OG983_YDR218C_Anc_8.428_1_highqual.aln	1260	0.25006	2.62441	0.09528	1
OG4357	YOL144W	highqual.aln	1665	0.31411	2.14435	0.14648	1		OG984_YDR219C_Anc_8.430_1_highqual.aln	1395	0.29032	2.11709	0.13713	1
OG3369	YLR224W	highqual.aln	1110	0.21803	1.48957	0.14637	1		OG985_YDR221W_Anc_8.431_1_highqual.aln	2139	0.49487	2.28347	0.21672	1
OG1170	YDR428C	highqual.aln	825	0.27784	1.89846	0.14635	1		OG986_YDR222W_Anc_8.432_1_length.aln	1287	0.57439	6.97298	0.08237	1
OG4809	YOR365C	highqual.aln	2115	0.27553	1.88274	0.14634	1		OG987_YDR223W_Anc_8.434_1_length.aln	1749	0.77963	2.0905	0.37294	1
OG1138	YDR391C	highqual.aln	714	0.30806	2.10659	0.14624	1		OG988_YDR224C_Anc_8.438_1_highqual.aln	393	0.00383	0.61073	0.00627	0
OG3146	YLL027W	highqual.aln	750	0.19709	1.35025	0.14597	1		OG989_YDR225W_Anc_3.208_1_highqual.aln	396	7e-05	0.66577	0.0001	0
OG161	YBR007C	highqual.aln	2262	0.29321	2.00937	0.14592	1		OG990_YDR226W_Anc_8.441_1_highqual.aln	666	0.04822	0.93645	0.05149	1
OG1175	YDR435C	highqual.aln	984	0.25345	1.73715	0.1459	1		OG991_YDR227W_Anc_8.442_1_highqual.aln	4335	0.88111	1.98117	0.44474	1
OG2884	YKL152C	highqual.aln	741	0.05003	0.34321	0.14578	0		OG992_YDR228C_Anc_8.444_1_highqual.aln	1905	0.1599	1.75566	0.09107	1
OG2157	YHR029C	highqual.aln	921	0.30547	2.09595	0.14574	1		OG993_YDR229W_Anc_8.450_1_highqual.aln	1383	0.17553	1.8203	0.09643	1
OG3095	YKR075C	highqual.aln	936	0.31225	2.14293	0.14571	1		OG994_YDR231C_Anc_8.451_1_highqual.aln	624	0.15651	1.48937	0.10509	1
OG5101	YPR017C	highqual.aln	429	0.33179	2.27842	0.14562	1		OG995_YDR232W_Anc_8.453_1_highqual.aln	1644	0.06311	1.48447	0.04251	1
OG4	YAL059W	highqual.aln	645	0.25987	1.78539	0.14555	1		OG996_YDR233C_Anc_8.454_1_highqual.aln	897	0.10959	1.14263	0.09591	1
OG2711	YJR031C	highqual.aln	4326	0.2921	2.00735	0.14552	1		OG997_YDR234W_Anc_8.455_1_highqual.aln	2079	0.09389	1.6221	0.05788	1
OG2731	YJR053W	highqual.aln	1758	0.28238	1.94048	0.14552	1		OG998_YDR235W_Anc_8.457_1_highqual.aln	1632	0.17301	1.78946	0.09668	1
OG832	YDR056C	highqual.aln	615	0.27939	1.92128	0.14542	1		OG999_YDR236C_Anc_8.459_1_highqual.aln	654	0.24104	1.71247	0.14076	1
OG3119	YKR098C	highqual.aln	2214	0.32917	2.26631	0.14524	1		OG1000_YDR237W_Anc_8.461_1_highqual.aln	876	0.0808	1.65081	0.04895	1
OG1009	YDR247W	highqual.aln	1401	0.30777	2.11958	0.1452	1		OG1001_YDR238C_Anc_8.462_1_highqual.aln	2919	0.06429	1.39084	0.04622	1
OG3935	YMR258C	highqual.aln	1659	0.25627	1.76514	0.14518	1		OG1002_YDR239C_Anc_8.463_1_highqual.aln	2397	0.44485	2.14549	0.20734	1
OG1503	YER173W	highqual.aln	2061	0.30602	2.1096	0.14506	1		OG1003_YDR240C_Anc_8.464_1_highqual.aln	1476	0.38442	1.90001	0.20232	1
OG3247	YLR084C	highqual.aln	3663	0.2977	2.05253	0.14504	1		OG1004_YDR242W_Anc_8.467_1_highqual.aln	1647	0.20601	1.90071	0.10839	1
OG2258	YHR134W	highqual.aln	819	0.27996	1.93074	0.145	1		OG1005_YDR243C_Anc_8.469_1_highqual.aln	1818	0.28771	2.35587	0.12212	1
OG950	YDR180W	highqual.aln	4479	0.27055	1.86788	0.14484	1		OG1006_YDR244W_Anc_8.470_1_highqual.aln	1839	0.21066	1.96554	0.10718	1
OG310	YBR163W	highqual.aln	1761	0.33322	2.30112	0.14481	1		OG1007_YDR245W_Anc_8.471_1_highqual.aln	1182	0.14055	1.71186	0.0821	1
OG2456	YIL031W	highqual.aln	3303	0.29729	2.05366	0.14476	1		OG1008_YDR246W_Anc_8.476_1_highqual.aln	660	0.11889	1.88823	0.06296	1
OG2541	YJL186W	highqual.aln	1758	0.28056	1.93874	0.14471	1		OG1009_YDR247W_Anc_8.477_1_highqual.aln	1401	0.30777	2.11958	0.1452	1
OG2883	YKL154W	highqual.aln	741	0.25664	1.77385	0.14468	1		OG1010_YDR248C_Anc_8.478_1_highqual.aln	597	0.12802	2.23362	0.05732	1
OG5195	YPR122W	highqual.aln	3654	0.27695	1.91618	0.14453	1		OG1011_YDR249C_Anc_8.483_1_highqual.aln	1119	0.41764	1.89325	0.2206	1
OG1748	YGL107C	highqual.aln	1953	0.2548	1.76395	0.14445	1		OG1012_YDR250C_Anc_6.17_1_length.aln	315	0.60007	1.04638	0.57347	1
OG175	YBR024W	highqual.aln	903	0.25791	1.78548	0.14445	1		OG1013_YDR251W_Anc_8.484_1_highqual.aln	2580	0.31192	1.93179	0.16147	1
OG2106	YHL026C	highqual.aln	966	0.26812	1.85673	0.1444	1		OG1014_YDR252W_Anc_8.485_1_highqual.aln	447	0.2387	2.32325	0.10275	1
OG952	YDR182W	highqual.aln	1479	0.26346	1.82456	0.1444	1		OG1015_YDR253C_Anc_8.486_1_highqual.aln	579	0.29967	1.70997	0.17525	1
OG2291	YHR168W	highqual.aln	1578	0.25833	1.78967	0.14434	1		OG1016_YDR254W_Anc_8.492_1_highqual.aln	1374	0.28107	2.33698	0.12027	1
OG5215	YPR145C-A	highqual.aln	264	0.36694	2.54354	0.14426	1		OG1017_YDR255C_Anc_8.495_1_highqual.aln	1263	0.1424	2.10819	0.06755	1
OG4142	YNL167C	highqual.aln	1971	0.30025	2.08197	0.14421	1		OG1019_YDR262W_Anc_5.623_1_highqual.aln	831	0.3402	1.75404	0.19395	1
OG4521	YOR032C	highqual.aln	1341	0.2961	2.05539	0.14406	1		OG1020_YDR263C_Anc_5.625_1_highqual.aln	1368	0.24784	2.02978	0.1221	1
OG2704	YJR010C-A	highqual.aln	282	0.21913	1.52231	0.14395	1		OG1021_YDR264C_Anc_5.626_1_highqual.aln	2301	0.16589	1.84596	0.08987	1
OG670	YDL127W	highqual.aln	930	0.26343	1.83391	0.14364	1		OG1022_YDR265W_Anc_5.628_1_highqual.aln	1011	0.35697	1.63777	0.21796	1
OG4592	YOR114W	highqual.aln	882	0.25001	1.7406	0.14363	1		OG1023_YDR266C_Anc_5.629_1_highqual.aln	1929	0.18047	1.93205	0.09341	1
OG2755	YJR078W	highqual.aln	1377	0.22266	1.55083	0.14358	1		OG1024_YDR267C_Anc_5.631_1_highqual.aln	1014	0.09398	1.68997	0.05561	1
OG1704	YGL155W	highqual.aln	1158	0.24461	1.70492	0.14348	1		OG1025_YDR268W_Anc_5.633_1_highqual.aln	1137	0.13529	1.63811	0.08259	1
OG3913	YMR234W	highqual.aln	1050	0.30774	2.14541	0.14344	1		OG1026_YDR270W_Anc_5.636_1_highqual.aln	3024	0.23464	2.00424	0.11707	1
OG2094	YHL039W	highqual.aln	1755	0.28558	1.99178	0.14338	1		OG1027_YDR272W_Anc_5.637_1_highqual.aln	822	0.22147	2.34693	0.09437	1
OG3237	YLR073C	highqual.aln	606	0.1755	1.22502	0.14326	1		OG1028_YDR273W_Anc_5.638_1_highqual.aln	1167	0.63234	2.43475	0.25971	1
OG5180	YPR106W	highqual.aln	1329	0.28943	2.02102	0.14321	1		OG1029_YDR275W_Anc_5.640_1_highqual.aln	720	0.31111	1.70407	0.18257	1
OG1595	YFR033C	highqual.aln	450	0.29857	2.0854	0.14317	1		OG1030_YDR276C_Anc_5.642_1_highqual.aln	165	0.01821	0.99305	0.01834	1
OG4729	YOR275C	highqual.aln	2013	0.30247	2.11386	0.14309	1		OG1031_YDR277C_Anc_5.644_1_highqual.aln	1299	0.12508	1.74532	0.07166	1
OG3325	YLR176C	highqual.aln	2466	0.24725	1.72808	0.14308	1		OG1032_YDR279W_Anc_5.288_1_highqual.aln	1101	0.38832	2.1323	0.18211	1
OG3904	YMR207C	highqual.aln	6906	0.29632	2.07092	0.14308	1		OG1034_YDR281C_Anc_7.69_1_length.aln	312	0.49329	1.78422	0.27647	1
OG2612	YJL103C	highqual.aln	1965	0.28334	1.98058	0.14306	1		OG1035_YDR282C_Anc_5.291_1_highqual.aln	1281	0.32713	1.94438	0.16825	1
OG3445	YLR312W-A	highqual.aln	747	0.22236	1.55461	0.14303	1		OG1036_YDR283C_Anc_5.298_1_highqual.aln	4989	0.07752	1.93098	0.04014	1
OG5052	YPL034W	highqual.aln	495	0.31065	2.17245	0.143	1		OG1037_YDR284C_Anc_5.297_1_highqual.aln	873	0.14799	1.80559	0.08196	1
OG344	YBR199W	highqual.aln	1398	0.33479	2.34367	0.14285	1		OG1038_YDR285W_Anc_5.296_1_highqual.aln	2631	0.3237	2.08561	0.15521	1
OG2732	YJR054W	highqual.aln	1500	0.28416	1.98979	0.14281	1		OG1039_YDR286C_Anc_5.295_1_highqual.aln	348	0.23869	2.00766	0.11889	1
OG4229	YNL074C	highqual.aln	1386	0.23904	1.67561	0.14266	1		OG1040_YDR287W_Anc_5.294_1_highqual.aln	876	0.1986	1.9794	0.10034	1
OG966	YDR197W	highqual.aln	1230	0.28588	2.00444	0.14262	1		OG1041_YDR288W_Anc_5.293_1_highqual.aln	930	0.27318	1.60451	0.17026	1
OG2932	YKL098W	highqual.aln	1146	0.29321	2.056	0.14261	1		OG1042_YDR289C_Anc_5.300_1_highqual.aln	1278	0.22172	2.26672	0.09782	1
OG4789	YOR342C	highqual.aln	963	0.22973	1.61123	0.14258	1		OG1043_YDR291W_Anc_5.301_1_highqual.aln	3231	0.14289	2.00819	0.07115	1
OG1264	YDR532C	highqual.aln	1158	0.3315	2.32509	0.14257	1		OG1044_YDR292C_Anc_5.302_1_highqual.aln	1863	0.14269	1.82458	0.0782	1
OG2185	YHR059W	highqual.aln	390	0.27812	1.9517	0.1425	1		OG1045_YDR293C_Anc_5.307_1_highqual.aln	3783	0.07864	2.12155	0.03707	1
OG4588	YOR110W	highqual.aln	1311	0.24929	1.74953	0.14249	1		OG1046_YDR294C_Anc_5.310_1_highqual.aln	1767	0.14355	1.80169	0.07968	1
OG5170	YPR095C	highqual.aln	3723	0.33644	2.36131	0.14248	1		OG1047_YDR295C_Anc_5.311_1_highqual.aln	2022	0.29734	1.97096	0.15086	1
OG4328	YNR038W	highqual.aln	1932	0.2548	1.78877	0.14244	1		OG1048_YDR296W_Anc_5.313_1_highqual.aln	684	0.18715	2.06012	0.09085	1
OG1901	YGR067C	highqual.aln	2484	0.30884	2.1689	0.14239	1		OG1049_YDR297W_Anc_5.314_1_highqual.aln	1047	0.08603	1.66539	0.05166	1
OG1821	YGL025C	highqual.aln	1269	0.24473	1.71905	0.14236	1		OG1050_YDR298C_Anc_5.315_1_highqual.aln	636	0.09591	1.56621	0.06124	1
OG1378	YER047C	highqual.aln	2715	0.29776	2.09176	0.14235	1		OG1051_YDR299W_Anc_5.316_1_highqual.aln	1644	0.21189	2.33579	0.09072	1
OG3812	YMR114C	highqual.aln	1110	0.35423	2.48845	0.14235	1		OG1052_YDR300C_Anc_5.318_1_highqual.aln	1284	0.08554	1.86034	0.04598	1
OG2324	YHR201C	highqual.aln	1191	0.27308	1.91974	0.14225	1		OG1053_YDR301W_Anc_5.319_1_highqual.aln	4092	0.11084	1.94244	0.05706	1
OG4201	YNL103W	highqual.aln	2097	0.35674	2.50822	0.14223	1		OG1054_YDR302W_Anc_5.320_1_highqual.aln	657	0.10447	1.69214	0.06174	1
OG84	YBL088C	highqual.aln	8367	0.28867	2.03026	0.14218	1		OG1055_YDR303C_Anc_5.322_1_highqual.aln	2667	0.21346	1.8464	0.11561	1
OG572	YDL233W	highqual.aln	1446	0.24472	1.72172	0.14214	1		OG1056_YDR304C_Anc_5.323_1_highqual.aln	687	0.1154	1.87759	0.06146	1
OG446	YCL052C	highqual.aln	1251	0.25105	1.76682	0.14209	1		OG1057_YDR305C_Anc_5.326_1_highqual.aln	618	0.20186	2.01583	0.10014	1
OG2021	YGR197C	highqual.aln	1698	0.26977	1.89894	0.14206	1		OG1058_YDR306C_Anc_5.327_1_highqual.aln	1440	0.14655	1.63283	0.08975	1
OG808	YDR030C	highqual.aln	1524	0.31899	2.24578	0.14204	1		OG1059_YDR307W_Anc_5.328_1_highqual.aln	2115	0.35771	1.83123	0.19534	1
OG2938	YKL092C	highqual.aln	3330	0.30288	2.13283	0.14201	1		OG1060_YDR308C_Anc_5.329_1_highqual.aln	420	0.0615	1.76605	0.03482	1
OG5140	YPR061C	highqual.aln	906	0.2395	1.68675	0.14199	1		OG1061_YDR309C_Anc_5.331_1_highqual.aln	1158	0.30748	2.02137	0.15211	1
OG4752	YOR301W	highqual.aln	1518	0.25656	1.80697	0.14198	1		OG1062_YDR310C_Anc_5.333_1_highqual.aln	3240	0.28173	1.99809	0.141	1
OG3245	YLR082C	highqual.aln	1176	0.24777	1.74598	0.14191	1		OG1063_YDR311W_Anc_5.336_1_highqual.aln	1938	0.10262	2.04148	0.05027	1
OG3338	YLR190W	highqual.aln	1494	0.279	1.96639	0.14189	1		OG1065_YDR313C_Anc_5.339_1_highqual.aln	879	0.28139	1.67316	0.16818	1
OG89	YBL082C	highqual.aln	1470	0.27195	1.91769	0.14181	1		OG1066_YDR314C_Anc_5.340_1_highqual.aln	2088	0.3943	2.05885	0.19152	1
OG2738	YJR060W	highqual.aln	1077	0.29125	2.0546	0.14175	1		OG1067_YDR315C_Anc_5.342_1_highqual.aln	909	0.37995	1.71166	0.22198	1
OG2667	YJL035C	highqual.aln	753	0.18821	1.32787	0.14174	1		OG1068_YDR316W_Anc_5.344_1_highqual.aln	1416	0.20406	2.17334	0.09389	1
OG2115	YHL017W	highqual.aln	1626	0.20843	1.4725	0.14155	1		OG1069_YDR317W_Anc_5.348_1_highqual.aln	1245	0.33334	2.0839	0.15996	1
OG2257	YHR133C	highqual.aln	873	0.27255	1.92725	0.14142	1		OG1070_YDR318W_Anc_5.349_1_struture.aln	1104	0.21102	2.18179	0.09672	1
OG2318	YHR196W	highqual.aln	1731	0.25925	1.8332	0.14142	1		OG1071_YDR319C_Anc_5.350_1_highqual.aln	822	0.23683	1.49618	0.15829	1
OG1985	YGR158C	highqual.aln	768	0.25984	1.83809	0.14136	1		OG1072_YDR320C_Anc_5.352_1_highqual.aln	2007	0.46073	1.94112	0.23735	1
OG778	YDL003W	highqual.aln	1701	0.31921	2.25922	0.14129	1		OG1073_YDR320C-A_Anc_5.354_1_highqual.aln	216	0.02088	2.3341	0.00895	1
OG1962	YGR133W	highqual.aln	495	0.26568	1.88119	0.14123	1		OG1074_YDR321W_Anc_5.356_1_highqual.aln	1143	0.11154	1.92257	0.05802	1
OG753	YDL036C	highqual.aln	1413	0.29581	2.09516	0.14119	1		OG1076_YDR322C-A_Anc_5.361_1_highqual.aln	288	0.17635	1.40403	0.1256	1
OG3632	YML076C	highqual.aln	2841	0.25662	1.81776	0.14117	1		OG1075_YDR322W_Anc_5.360_1_highqual.aln	1119	0.20898	1.68328	0.12415	1
OG1930	YGR098C	highqual.aln	4887	0.26523	1.87992	0.14109	1		OG1077_YDR323C_Anc_5.364_1_highqual.aln	1593	0.24586	1.9728	0.12463	1
OG4623	YOR156C	highqual.aln	2178	0.26304	1.86528	0.14102	1		OG1078_YDR324C_Anc_5.366_1_highqual.aln	2517	0.09708	1.70897	0.05681	1
OG1062	YDR310C	highqual.aln	3240	0.28173	1.99809	0.141	1		OG1079_YDR325W_Anc_5.367_1_highqual.aln	3138	0.19205	1.95444	0.09826	1
OG795	YDR017C	highqual.aln	3207	0.25319	1.79588	0.14099	1		OG1080_YDR326C_Anc_5.370_1_highqual.aln	4401	0.19267	2.04424	0.09425	1
OG257	YBR107C	highqual.aln	735	0.22259	1.57892	0.14098	1		OG1081_YDR328C_Anc_5.371_1_highqual.aln	588	0.03936	1.62194	0.02427	1
OG2107	YHL025W	highqual.aln	1026	0.288	2.04388	0.14091	1		OG1082_YDR329C_Anc_5.372_1_highqual.aln	1323	0.206	1.75354	0.11748	1
OG999	YDR236C	highqual.aln	654	0.24104	1.71247	0.14076	1		OG1083_YDR330W_Anc_5.374_1_highqual.aln	1500	0.18101	1.80723	0.10016	1
OG907	YDR137W	highqual.aln	1989	0.29328	2.08428	0.14071	1		OG1084_YDR331W_Anc_5.375_1_highqual.aln	1233	0.16548	1.69236	0.09778	1
OG2740	YJR062C	highqual.aln	1392	0.30629	2.17916	0.14055	1		OG1085_YDR332W_Anc_5.377_1_highqual.aln	2067	0.18504	1.99552	0.09273	1
OG3258	YLR095C	highqual.aln	2463	0.26835	1.91031	0.14047	1		OG1086_YDR333C_Anc_5.380_1_highqual.aln	2178	0.22737	1.91085	0.11899	1
OG3675	YML031W	highqual.aln	1977	0.21708	1.54593	0.14042	1		OG1087_YDR334W_Anc_5.383_1_highqual.aln	4557	0.2258	2.05856	0.10969	1
OG1273	YEL059C-A	highqual.aln	222	0.23999	1.70914	0.14041	1		OG1088_YDR335W_Anc_5.386_1_highqual.aln	3672	0.0393	1.61938	0.02427	1
OG2843	YKL197C	highqual.aln	3144	0.32076	2.28442	0.14041	1		OG1089_YDR336W_Anc_5.387_1_struture.aln	963	0.44794	1.84868	0.24231	1
OG3693	YML013W	highqual.aln	1989	0.23851	1.70108	0.14021	1		OG1090_YDR337W_Anc_5.389_1_highqual.aln	858	0.12177	1.72375	0.07064	1
OG2794	YJR118C	highqual.aln	609	0.22912	1.63568	0.14007	1		OG1091_YDR338C_Anc_5.390_1_highqual.aln	2085	0.08224	1.7588	0.04676	1
OG3084	YKR064W	highqual.aln	2670	0.29436	2.10335	0.13995	1		OG1092_YDR339C_Anc_5.392_1_highqual.aln	567	0.03265	1.62246	0.02012	1
OG4639	YOR174W	highqual.aln	873	0.31422	2.24716	0.13983	1		OG1093_YDR346C_Anc_5.397_1_highqual.aln	1488	0.16233	1.71346	0.09474	1
OG1903	YGR070W	highqual.aln	3510	0.30374	2.17247	0.13981	1		OG1094_YDR347W_Anc_5.398_1_highqual.aln	963	0.19868	1.73921	0.11424	1
OG4711	YOR256C	highqual.aln	2442	0.27749	1.98479	0.13981	1		OG1095_YDR348C_Anc_5.399_1_highqual.aln	1521	0.18503	2.06144	0.08976	1
OG3660	YML050W	highqual.aln	1008	0.30344	2.17103	0.13977	1		OG1096_YDR349C_Anc_5.401_1_highqual.aln	1794	0.28433	1.77538	0.16015	1
OG4759	YOR307C	highqual.aln	1359	0.2585	1.8494	0.13977	1		OG1097_YDR350C_Anc_5.405_1_struture.aln	2055	0.30409	1.76126	0.17266	1
OG2594	YJL126W	highqual.aln	933	0.28004	2.00467	0.13969	1		OG1098_YDR351W_Anc_5.407_1_highqual.aln	2598	0.2803	1.84843	0.15164	1
OG1418	YER083C	highqual.aln	861	0.2207	1.58052	0.13964	1		OG1099_YDR352W_Anc_5.408_1_highqual.aln	966	0.19347	1.76535	0.10959	1
OG1586	YFR025C	highqual.aln	1005	0.22356	1.60184	0.13956	1		OG1100_YDR353W_Anc_5.411_1_highqual.aln	957	0.06314	1.41119	0.04474	1
OG2974	YKL052C	highqual.aln	882	0.32565	2.33424	0.13951	1		OG1101_YDR354W_Anc_5.413_1_highqual.aln	1152	0.17717	1.67582	0.10572	1
OG2254	YHR131C	highqual.aln	2631	0.32371	2.32171	0.13943	1		OG1102_YDR356W_Anc_5.414_1_highqual.aln	2841	0.29964	2.65105	0.11303	1
OG3613	YML096W	highqual.aln	1575	0.24901	1.78616	0.13941	1		OG1103_YDR357C_Anc_5.415_1_highqual.aln	366	0.15395	1.52567	0.10091	1
OG3727	YMR023C	highqual.aln	1596	0.29475	2.11505	0.13936	1		OG1104_YDR358W_Anc_5.416_1_highqual.aln	1674	0.35669	2.16037	0.16511	1
OG2174	YHR045W	highqual.aln	1683	0.24401	1.75256	0.13923	1		OG1105_YDR359C_Anc_5.417_1_highqual.aln	3018	0.31777	2.04451	0.15543	1
OG4360	YOL141W	highqual.aln	2238	0.2909	2.08989	0.1392	1		OG1106_YDR361C_Anc_5.418_1_highqual.aln	855	0.11844	1.89864	0.06238	1
OG1942	YGR111W	highqual.aln	1200	0.2857	2.05262	0.13919	1		OG1107_YDR362C_Anc_5.422_1_highqual.aln	2025	0.27718	2.03988	0.13588	1
OG2299	YHR176W	highqual.aln	1296	0.2695	1.93777	0.13908	1		OG1108_YDR363W_Anc_5.425_1_highqual.aln	1386	0.39298	2.60368	0.15093	1
OG916	YDR146C	highqual.aln	2130	0.27945	2.00955	0.13906	1		OG1109_YDR363W-A_Anc_5.427_1_highqual.aln	267	0.10589	1.40359	0.07545	1
OG4155	YNL155W	highqual.aln	837	0.32564	2.342	0.13904	1		OG1110_YDR364C_Anc_5.429_1_highqual.aln	1374	0.23313	2.02544	0.1151	1
OG2615	YJL100W	highqual.aln	1821	0.24028	1.72828	0.13903	1		OG1111_YDR365C_Anc_5.430_1_highqual.aln	1893	0.20783	2.3321	0.08912	1
OG3663	YML047C	highqual.aln	1062	0.23845	1.71593	0.13896	1		OG1112_YDR367W_Anc_5.433_1_highqual.aln	705	0.19645	1.50342	0.13067	1
OG4692	YOR236W	highqual.aln	633	0.2315	1.66658	0.13891	1		OG1113_YDR368W_Anc_5.434_1_highqual.aln	936	0.09778	1.9194	0.05094	1
OG4545	YOR060C	highqual.aln	771	0.25695	1.85016	0.13888	1		OG1114_YDR369C_Anc_5.435_1_highqual.aln	2700	0.72835	2.2966	0.31714	1
OG2242	YHR117W	highqual.aln	1932	0.24097	1.73546	0.13885	1		OG1115_YDR370C_Anc_5.437_1_highqual.aln	1380	0.42237	1.75855	0.24018	1
OG1360	YER030W	highqual.aln	483	0.33261	2.39556	0.13884	1		OG1116_YDR371W_Anc_5.441_1_highqual.aln	1674	0.26264	2.24544	0.11697	1
OG4396	YOL102C	highqual.aln	690	0.26049	1.87628	0.13883	1		OG1117_YDR372C_Anc_5.442_1_highqual.aln	1041	0.06281	1.41985	0.04424	1
OG3912	YMR233W	highqual.aln	684	0.24911	1.7944	0.13882	1		OG1118_YDR373W_Anc_5.444_1_highqual.aln	570	0.02137	1.98841	0.01075	1
OG4014	YNL310C	highqual.aln	531	0.24516	1.76663	0.13877	1		OG1119_YDR374C_Anc_5.446_1_highqual.aln	924	0.22689	1.99408	0.11378	1
OG2230	YHR105W	highqual.aln	642	0.2394	1.72562	0.13874	1		OG1120_YDR374W-A_Anc_5.447_1_highqual.aln	267	0.21968	2.09549	0.10483	1
OG4431	YOL065C	highqual.aln	1152	0.25426	1.834	0.13864	1		OG1121_YDR375C_Anc_5.448_1_highqual.aln	1419	0.09652	1.87101	0.05159	1
OG2313	YHR191C	highqual.aln	399	0.21766	1.57045	0.1386	1		OG1122_YDR376W_Anc_5.450_1_highqual.aln	1479	0.20204	1.83146	0.11032	1
OG4467	YOL026C	highqual.aln	342	0.25557	1.84421	0.13858	1		OG1123_YDR377W_Anc_5.451_1_highqual.aln	303	0.08527	1.0592	0.08051	1
OG2617	YJL098W	highqual.aln	3189	0.2973	2.14723	0.13846	1		OG1124_YDR378C_Anc_5.452_1_highqual.aln	258	0.06111	1.93958	0.03151	1
OG1165	YDR422C	highqual.aln	2508	0.25464	1.83917	0.13845	1		OG1126_YDR379C-A_Anc_5.454_1_highqual.aln	237	0.11991	2.35762	0.05086	1
OG119	YBL046W	highqual.aln	1380	0.30721	2.21946	0.13842	1		OG1125_YDR379W_Anc_5.453_1_highqual.aln	3045	0.32916	2.20173	0.1495	1
OG2512	YIR030C	highqual.aln	750	0.28115	2.03208	0.13836	1		OG1127_YDR380W_Anc_5.456_1_highqual.aln	1905	0.19004	1.94473	0.09772	1
OG2040	YGR216C	highqual.aln	1845	0.25751	1.86221	0.13828	1		OG1129_YDR381C-A_Anc_5.459_1_struture.aln	345	0.2617	2.48129	0.10547	1
OG5130	YPR049C	highqual.aln	3546	0.2914	2.10735	0.13828	1		OG1128_YDR381W_Anc_5.458_1_struture.aln	693	0.08971	1.20824	0.07425	1
OG4767	YOR316C	highqual.aln	1338	0.2553	1.84725	0.1382	1		OG1130_YDR382W_Anc_5.462_1_highqual.aln	333	0.07768	0.24638	0.31527	0
OG689	YDL107W	highqual.aln	1053	0.31412	2.27331	0.13818	1		OG1131_YDR383C_Anc_5.463_1_highqual.aln	726	0.25964	2.18623	0.11876	1
OG4931	YPL162C	highqual.aln	831	0.1972	1.42731	0.13816	1		OG1132_YDR384C_Anc_5.464_1_highqual.aln	828	0.07286	2.16107	0.03371	1
OG2507	YIR025W	highqual.aln	1170	0.30117	2.18071	0.13811	1		OG1133_YDR386W_Anc_5.468_1_highqual.aln	1896	0.24252	2.36851	0.10239	1
OG845	YDR070C	highqual.aln	279	0.28748	2.08174	0.1381	1		OG1134_YDR387C_Anc_5.469_1_highqual.aln	1665	0.1419	1.85897	0.07633	1
OG3282	YLR120C	highqual.aln	1731	0.23377	1.69308	0.13807	1		OG1135_YDR388W_Anc_5.470_1_highqual.aln	1518	0.09536	1.52964	0.06234	1
OG5146	YPR067W	highqual.aln	564	0.27429	1.98681	0.13805	1		OG1136_YDR389W_Anc_5.471_1_highqual.aln	1974	0.12545	1.96706	0.06378	1
OG4881	YPL213W	highqual.aln	714	0.2417	1.75111	0.13803	1		OG1137_YDR390C_Anc_5.472_1_highqual.aln	2109	0.26133	2.1385	0.1222	1
OG2948	YKL081W	highqual.aln	1236	0.17038	1.23461	0.13801	1		OG1138_YDR391C_Anc_7.105_1_highqual.aln	714	0.30806	2.10659	0.14624	1
OG2795	YJR119C	highqual.aln	2193	0.26676	1.93331	0.13798	1		OG1139_YDR392W_Anc_5.480_1_highqual.aln	1008	0.04601	1.88866	0.02436	1
OG104	YBL063W	highqual.aln	3339	0.29084	2.10886	0.13791	1		OG1140_YDR393W_Anc_5.485_1_highqual.aln	1374	0.26827	1.68661	0.15906	1
OG493	YCR016W	highqual.aln	873	0.28811	2.08975	0.13787	1		OG1141_YDR394W_Anc_5.486_1_highqual.aln	1284	0.02577	1.12672	0.02287	1
OG2131	YHR004C	highqual.aln	1356	0.23123	1.68063	0.13758	1		OG1142_YDR395W_Anc_5.488_1_highqual.aln	2832	0.06629	1.62563	0.04078	1
OG3383	YLR242C	highqual.aln	963	0.2038	1.48278	0.13744	1		OG1143_YDR397C_Anc_5.489_1_length.aln	441	0.01066	1.68002	0.00635	1
OG4398	YOL100W	highqual.aln	3258	0.31635	2.30256	0.13739	1		OG1144_YDR398W_Anc_5.490_1_highqual.aln	1938	0.15791	1.66102	0.09507	1
OG4905	YPL189W	highqual.aln	1842	0.25743	1.87541	0.13726	1		OG1145_YDR399W_Anc_5.491_1_highqual.aln	663	0.05413	1.34781	0.04016	1
OG3003	YKL019W	highqual.aln	948	0.23571	1.71771	0.13722	1		OG1146_YDR400W_Anc_5.492_1_highqual.aln	1020	0.17522	1.98289	0.08837	1
OG4340	YNR051C	highqual.aln	1563	0.30089	2.1941	0.13714	1		OG1147_YDR402C_Anc_5.493_1_highqual.aln	1467	0.20563	2.20571	0.09322	1
OG984	YDR219C	highqual.aln	1395	0.29032	2.11709	0.13713	1		OG1148_YDR403W_Anc_5.494_1_highqual.aln	1608	0.14391	1.87236	0.07686	1
OG2005	YGR179C	highqual.aln	1242	0.34657	2.53061	0.13695	1		OG1149_YDR404C_Anc_5.495_1_highqual.aln	513	0.00273	1.41726	0.00193	1
OG5111	YPR027C	highqual.aln	831	0.27843	2.03362	0.13691	1		OG1150_YDR405W_Anc_5.498_1_highqual.aln	792	0.19065	2.13825	0.08916	1
OG4708	YOR253W	highqual.aln	528	0.22553	1.6477	0.13688	1		OG1151_YDR406W_Anc_5.500_1_highqual.aln	4623	0.09475	1.83337	0.05168	1
OG827	YDR050C	highqual.aln	834	0.03747	0.2741	0.13671	0		OG1152_YDR407C_Anc_5.506_1_highqual.aln	3873	0.23052	1.86209	0.1238	1
OG4675	YOR216C	highqual.aln	1554	0.30392	2.2237	0.13668	1		OG1153_YDR408C_Anc_5.508_1_highqual.aln	648	0.11695	1.70492	0.06859	1
OG826	YDR049W	highqual.aln	1908	0.30691	2.24556	0.13667	1		OG1154_YDR409W_Anc_5.509_1_highqual.aln	2919	0.3445	2.00973	0.17142	1
OG1521	YFL042C	highqual.aln	2190	0.23152	1.69577	0.13653	1		OG1155_YDR410C_Anc_5.510_1_length.aln	723	0.2706	1.90413	0.14211	1
OG3841	YMR144W	highqual.aln	1026	0.28614	2.09592	0.13652	1		OG1156_YDR411C_Anc_5.513_1_highqual.aln	1029	0.26733	1.51534	0.17642	1
OG568	YDL237W	highqual.aln	1170	0.25047	1.8351	0.13649	1		OG1157_YDR412W_Anc_5.514_1_highqual.aln	705	0.15724	1.81589	0.08659	1
OG1387	YER054C	highqual.aln	1653	0.28315	2.07498	0.13646	1		OG1158_YDR414C_Anc_5.515_1_highqual.aln	1086	0.27367	1.55856	0.17559	1
OG4799	YOR354C	highqual.aln	2229	0.28258	2.07092	0.13645	1		OG1159_YDR415C_Anc_5.517_1_highqual.aln	1125	0.22129	1.99953	0.11067	1
OG87	YBL085W	highqual.aln	2958	0.28126	2.06147	0.13644	1		OG1160_YDR416W_Anc_5.519_1_highqual.aln	2589	0.35942	1.99137	0.18049	1
OG2834	YKL209C	highqual.aln	3963	0.26439	1.93878	0.13637	1		OG1161_YDR418W_Anc_5.522_1_highqual.aln	495	0.01728	0.39082	0.04421	0
OG1859	YGR016W	highqual.aln	570	0.20817	1.52732	0.1363	1		OG1162_YDR419W_Anc_5.523_1_highqual.aln	1947	0.21811	1.94498	0.11214	1
OG5002	YPL089C	highqual.aln	2112	0.28682	2.10642	0.13616	1		OG1163_YDR420W_Anc_5.524_1_length.aln	7437	0.7776	1.89161	0.41108	1
OG2396	YIL099W	highqual.aln	1671	0.28317	2.08029	0.13612	1		OG1164_YDR421W_Anc_5.525_1_highqual.aln	2895	0.25701	1.95015	0.13179	1
OG704	YDL090C	highqual.aln	1308	0.2489	1.82992	0.13601	1		OG1165_YDR422C_Anc_5.527_1_highqual.aln	2508	0.25464	1.83917	0.13845	1
OG1210	YDR473C	highqual.aln	1410	0.35145	2.58428	0.13599	1		OG1167_YDR424C_Anc_5.532_1_length.aln	279	0.08211	1.658	0.04952	1
OG4151	YNL159C	highqual.aln	951	0.25119	1.84743	0.13597	1		OG1168_YDR425W_Anc_5.533_1_highqual.aln	1887	0.1865	1.76891	0.10543	1
OG4961	YPL130W	highqual.aln	669	0.3119	2.29526	0.13589	1		OG1169_YDR427W_Anc_5.534_1_highqual.aln	1179	0.08292	1.62187	0.05112	1
OG1107	YDR362C	highqual.aln	2025	0.27718	2.03988	0.13588	1		OG1170_YDR428C_Anc_5.535_1_highqual.aln	825	0.27784	1.89846	0.14635	1
OG1201	YDR463W	highqual.aln	1587	0.28297	2.08527	0.1357	1		OG1171_YDR429C_Anc_5.536_1_highqual.aln	822	0.04513	1.20185	0.03755	1
OG5042	YPL046C	highqual.aln	312	0.20843	1.53631	0.13567	1		OG1172_YDR430C_Anc_5.541_1_highqual.aln	2967	0.14357	2.03108	0.07068	1
OG1828	YGL017W	highqual.aln	1509	0.23996	1.76895	0.13565	1		OG1173_YDR432W_Anc_5.542_1_length.aln	1311	0.05851	0.96224	0.0608	1
OG5086	YPL001W	highqual.aln	1122	0.28974	2.13614	0.13564	1		OG1174_YDR434W_Anc_5.545_1_highqual.aln	1614	0.13279	1.78807	0.07427	1
OG3243	YLR080W	highqual.aln	1362	0.26575	1.95991	0.13559	1		OG1175_YDR435C_Anc_5.547_1_highqual.aln	984	0.25345	1.73715	0.1459	1
OG4522	YOR033C	highqual.aln	2163	0.25879	1.90878	0.13558	1		OG1176_YDR436W_Anc_5.548_1_highqual.aln	2154	0.16798	1.7657	0.09513	1
OG2837	YKL206C	highqual.aln	894	0.21905	1.61638	0.13552	1		OG1177_YDR437W_Anc_5.549_1_highqual.aln	420	0.181	1.86798	0.0969	1
OG4667	YOR208W	highqual.aln	2289	0.26671	1.9689	0.13546	1		OG1178_YDR438W_Anc_5.551_1_highqual.aln	1179	0.29651	1.6327	0.18161	1
OG4188	YNL119W	highqual.aln	1485	0.29269	2.16182	0.13539	1		OG1179_YDR439W_Anc_5.553_1_highqual.aln	1062	0.40173	2.09451	0.1918	1
OG4211	YNL093W	highqual.aln	660	0.29726	2.19833	0.13522	1		OG1180_YDR440W_Anc_5.556_1_highqual.aln	1773	0.32213	1.94299	0.16579	1
OG299	YBR153W	highqual.aln	741	0.28128	2.08241	0.13508	1		OG1181_YDR441C_Anc_5.557_1_highqual.aln	543	0.20902	1.58534	0.13184	1
OG4199	YNL106C	highqual.aln	3615	0.25233	1.86819	0.13507	1		OG1182_YDR443C_Anc_5.559_1_struture.aln	4290	0.14137	2.01693	0.07009	1
OG2124	YHL008C	highqual.aln	1908	0.24651	1.82615	0.13499	1		OG1183_YDR444W_Anc_5.560_1_highqual.aln	2061	0.1958	1.91254	0.10238	1
OG3002	YKL020C	highqual.aln	3294	0.25733	1.90637	0.13499	1		OG1184_YDR446W_Anc_5.561_1_highqual.aln	918	0.3353	2.10445	0.15933	1
OG600	YDL202W	highqual.aln	753	0.24921	1.84619	0.13499	1		OG1185_YDR447C_Anc_5.562_1_highqual.aln	408	0.02453	0.4904	0.05002	0
OG557	YCR088W	highqual.aln	1827	0.21079	1.56186	0.13496	1		OG1186_YDR448W_Anc_5.563_1_highqual.aln	1302	0.05273	1.99462	0.02644	1
OG2497	YIR014W	highqual.aln	747	0.2682	1.98753	0.13494	1		OG1187_YDR449C_Anc_5.564_1_highqual.aln	1320	0.10615	1.86654	0.05687	1
OG1551	YFL013C	highqual.aln	2175	0.25422	1.88421	0.13492	1		OG1188_YDR450W_Anc_5.566_1_highqual.aln	474	0.01733	0.418	0.04147	0
OG4621	YOR154W	highqual.aln	1770	0.28536	2.11527	0.1349	1		OG1189_YDR451C_Anc_5.567_1_highqual.aln	1074	0.27828	1.73102	0.16076	1
OG4951	YPL141C	highqual.aln	2598	0.26239	1.94532	0.13488	1		OG1190_YDR452W_Anc_5.568_1_highqual.aln	2037	0.25812	2.14107	0.12056	1
OG3683	YML023C	highqual.aln	1674	0.23957	1.77799	0.13474	1		OG1192_YDR454C_Anc_5.572_1_highqual.aln	561	0.10948	1.79746	0.06091	1
OG5161	YPR083W	highqual.aln	1740	0.2408	1.78713	0.13474	1		OG1193_YDR456W_Anc_5.573_1_highqual.aln	1899	0.07801	1.63543	0.0477	1
OG3011	YKL012W	highqual.aln	1755	0.27561	2.04599	0.13471	1		OG1194_YDR457W_Anc_5.576_1_highqual.aln	9810	0.0968	1.92091	0.05039	1
OG1729	YGL128C	highqual.aln	855	0.26617	1.97644	0.13467	1		OG1195_YDR458C_Anc_5.577_1_highqual.aln	2010	0.46019	2.39503	0.19214	1
OG2532	YJL197W	highqual.aln	3777	0.27173	2.01849	0.13462	1		OG1196_YDR459C_Anc_5.579_1_highqual.aln	1164	0.34066	1.78315	0.19104	1
OG1203	YDR465C	highqual.aln	1242	0.22546	1.67575	0.13454	1		OG1197_YDR460W_Anc_5.580_1_highqual.aln	963	0.04166	1.88354	0.02212	1
OG593	YDL209C	highqual.aln	1050	0.27837	2.06917	0.13453	1		OG1199_YDR461C-A_Anc_5.583_1_highqual.aln	243	0.47994	2.08873	0.22978	1
OG3174	YLR003C	highqual.aln	903	0.23924	1.77982	0.13442	1		OG1198_YDR461W_Anc_2.114_1_highqual.aln	111	0.15816	1.47796	0.10701	1
OG893	YDR121W	highqual.aln	633	0.25414	1.89128	0.13438	1		OG1200_YDR462W_Anc_5.584_1_highqual.aln	498	0.14372	1.89555	0.07582	1
OG4530	YOR042W	highqual.aln	1278	0.28466	2.11973	0.13429	1		OG1201_YDR463W_Anc_5.586_1_highqual.aln	1587	0.28297	2.08527	0.1357	1
OG2756	YJR080C	highqual.aln	1182	0.22485	1.67485	0.13425	1		OG1202_YDR464W_Anc_5.587_1_highqual.aln	4512	0.34335	2.12683	0.16144	1
OG3677	YML029W	highqual.aln	2547	0.24095	1.79558	0.13419	1		OG1203_YDR465C_Anc_5.589_1_highqual.aln	1242	0.22546	1.67575	0.13454	1
OG150	YBL005W	highqual.aln	3057	0.28799	2.14834	0.13405	1		OG1204_YDR466W_Anc_5.591_1_struture.aln	2766	0.33661	1.74892	0.19247	1
OG4066	YNL252C	highqual.aln	867	0.24308	1.81373	0.13402	1		OG1205_YDR468C_Anc_5.593_1_highqual.aln	672	0.14171	2.09003	0.0678	1
OG4706	YOR251C	highqual.aln	912	0.27461	2.05069	0.13391	1		OG1206_YDR469W_Anc_5.594_1_highqual.aln	528	0.60254	1.68106	0.35843	1
OG5049	YPL038W	highqual.aln	531	0.23714	1.77198	0.13383	1		OG1207_YDR470C_Anc_5.595_1_highqual.aln	1509	0.15571	1.77478	0.08773	1
OG2359	YIL137C	highqual.aln	2913	0.23762	1.77635	0.13377	1		OG1208_YDR471W_Anc_5.597_1_length.aln	408	0.00816	0.70008	0.01166	0
OG904	YDR132C	highqual.aln	1497	0.28593	2.13931	0.13366	1		OG1209_YDR472W_Anc_5.601_1_highqual.aln	852	0.14626	1.89208	0.0773	1
OG698	YDL098C	highqual.aln	591	0.33447	2.50251	0.13365	1		OG1210_YDR473C_Anc_5.608_1_highqual.aln	1410	0.35145	2.58428	0.13599	1
OG2739	YJR061W	highqual.aln	2808	0.30697	2.29816	0.13357	1		OG1211_YDR475C_Anc_5.609_1_highqual.aln	2892	0.31035	1.96684	0.15779	1
OG638	YDL160C-A	highqual.aln	243	0.326	2.44067	0.13357	1		OG1212_YDR476C_Anc_5.610_1_highqual.aln	672	0.17976	1.77047	0.10153	1
OG68	YBL107C	highqual.aln	591	0.29229	2.19069	0.13342	1		OG1213_YDR477W_Anc_5.611_1_highqual.aln	1908	0.05921	1.75212	0.03379	1
OG2400	YIL095W	highqual.aln	2448	0.29388	2.20363	0.13336	1		OG1214_YDR478W_Anc_5.613_1_highqual.aln	609	0.58571	2.81894	0.20778	1
OG2916	YKL116C	highqual.aln	1557	0.23586	1.76957	0.13328	1		OG1215_YDR479C_Anc_5.614_1_highqual.aln	1662	0.17804	1.8622	0.09561	1
OG3379	YLR238W	highqual.aln	1437	0.24536	1.84098	0.13327	1		OG1216_YDR480W_Anc_8.499_1_highqual.aln	993	0.43376	1.83263	0.23669	1
OG4851	YPL244C	highqual.aln	1017	0.19047	1.42947	0.13325	1		OG1217_YDR481C_Anc_8.501_1_highqual.aln	1698	0.16731	1.70024	0.0984	1
OG3699	YML007W	highqual.aln	2106	0.27838	2.08998	0.1332	1		OG1218_YDR482C_Anc_8.503_1_highqual.aln	423	0.23155	1.44042	0.16075	1
OG2955	YKL073W	highqual.aln	2643	0.26317	1.97585	0.13319	1		OG1219_YDR483W_Anc_8.505_1_highqual.aln	1344	0.2632	2.01838	0.1304	1
OG3311	YLR152C	highqual.aln	1758	0.26861	2.01816	0.1331	1		OG1220_YDR484W_Anc_3.102_1_highqual.aln	1926	0.17733	2.25136	0.07876	1
OG567	YDL238C	highqual.aln	1497	0.25431	1.91114	0.13307	1		OG1221_YDR485C_Anc_3.100_1_highqual.aln	2463	0.46702	2.43277	0.19197	1
OG902	YDR130C	highqual.aln	897	0.30143	2.26548	0.13306	1		OG1222_YDR486C_Anc_3.98_1_highqual.aln	687	0.06116	2.08839	0.02928	1
OG968	YDR200C	highqual.aln	1824	0.24395	1.83384	0.13303	1		OG1223_YDR487C_Anc_3.96_1_highqual.aln	696	0.07789	1.79729	0.04334	1
OG1736	YGL121C	highqual.aln	378	0.23276	1.75023	0.13299	1		OG1224_YDR488C_Anc_3.95_1_length.aln	1803	0.36064	2.65834	0.13566	1
OG2382	YIL114C	highqual.aln	879	0.29762	2.2389	0.13293	1		OG1225_YDR489W_Anc_3.94_1_highqual.aln	885	0.09843	1.64314	0.0599	1
OG3552	YLR431C	highqual.aln	1365	0.2939	2.21235	0.13285	1		OG1226_YDR490C_Anc_3.92_1_highqual.aln	2298	0.30623	1.70116	0.18001	1
OG4230	YNL073W	highqual.aln	1734	0.27258	2.05254	0.1328	1		OG1228_YDR492W_Anc_3.90_1_highqual.aln	948	0.10808	1.90961	0.0566	1
OG4091	YNL224C	highqual.aln	2337	0.35007	2.63707	0.13275	1		OG1229_YDR493W_Anc_3.89_1_highqual.aln	369	0.19401	1.76329	0.11003	1
OG1593	YFR032C	highqual.aln	885	0.28225	2.12636	0.13274	1		OG1230_YDR494W_Anc_3.87_1_highqual.aln	1098	0.32623	2.0161	0.16181	1
OG196	YBR047W	highqual.aln	525	0.24237	1.82613	0.13272	1		OG1232_YDR496C_Anc_3.85_1_highqual.aln	2004	0.12251	1.65221	0.07415	1
OG667	YDL130W	highqual.aln	318	0.08812	0.66529	0.13246	0		OG1233_YDR497C_Anc_3.84_1_highqual.aln	1752	0.09755	1.6647	0.0586	1
OG1289	YEL041W	highqual.aln	1524	0.28009	2.11802	0.13224	1		OG1234_YDR498C_Anc_3.83_1_highqual.aln	1194	0.29169	1.86387	0.1565	1
OG4094	YNL221C	highqual.aln	2625	0.2785	2.10613	0.13223	1		OG1235_YDR499W_Anc_1.63_1_highqual.aln	2259	0.21204	2.01275	0.10535	1
OG540	YCR068W	highqual.aln	1560	0.22927	1.73414	0.13221	1		OG1236_YDR500C_Anc_1.62_1_struture.aln	264	0.08587	0.49258	0.17433	0
OG2950	YKL079W	highqual.aln	1971	0.27452	2.07775	0.13212	1		OG1237_YDR501W_Anc_1.61_1_highqual.aln	1596	0.42745	1.93421	0.22099	1
OG3034	YKR011C	highqual.aln	1071	0.26363	1.99617	0.13207	1		OG1238_YDR502C_Anc_1.58_1_highqual.aln	1152	0.02729	1.34782	0.02025	1
OG3268	YLR105C	highqual.aln	1131	0.22792	1.72603	0.13205	1		OG1239_YDR503C_Anc_1.57_1_highqual.aln	855	0.13929	1.70959	0.08148	1
OG2114	YHL018W	highqual.aln	360	0.21858	1.65562	0.13203	1		OG1240_YDR505C_Anc_1.55_1_highqual.aln	2559	0.22983	1.91595	0.11996	1
OG4698	YOR242C	highqual.aln	1113	0.28614	2.16765	0.132	1		OG1241_YDR506C_Anc_1.54_1_highqual.aln	1827	0.41804	1.78845	0.23374	1
OG734	YDL059C	highqual.aln	720	0.22827	1.7296	0.13198	1		OG1242_YDR507C_Anc_1.52_1_highqual.aln	3486	0.14865	2.03328	0.07311	1
OG2431	YIL061C	highqual.aln	906	0.20027	1.51787	0.13194	1		OG1243_YDR508C_Anc_1.50_1_highqual.aln	1995	0.11746	1.84111	0.0638	1
OG863	YDR087C	highqual.aln	861	0.228	1.7285	0.1319	1		OG1244_YDR510W_Anc_1.51_1_highqual.aln	303	0.02362	1.4996	0.01575	1
OG1515	YFL049W	highqual.aln	1890	0.2715	2.05843	0.13189	1		OG1245_YDR511W_Anc_1.44_1_highqual.aln	399	0.21552	1.96905	0.10945	1
OG1181	YDR441C	highqual.aln	543	0.20902	1.58534	0.13184	1		OG1246_YDR512C_Anc_1.41_1_length.aln	678	0.2634	2.13644	0.12329	1
OG4678	YOR220W	highqual.aln	870	0.18838	1.42904	0.13183	1		OG1247_YDR513W_Anc_1.38_1_highqual.aln	435	0.05835	1.49094	0.03914	1
OG5047	YPL040C	highqual.aln	3006	0.2547	1.9322	0.13182	1		OG1248_YDR514C_Anc_1.37_1_highqual.aln	1449	0.24613	2.13545	0.11526	1
OG2806	YJR131W	highqual.aln	1653	0.24601	1.86638	0.13181	1		OG1249_YDR515W_Anc_1.36_1_highqual.aln	1359	0.59966	2.51135	0.23878	1
OG3741	YMR036C	highqual.aln	1677	0.25587	1.94126	0.1318	1		OG1250_YDR516C_Anc_1.33_1_highqual.aln	1500	0.02889	1.54793	0.01866	1
OG1164	YDR421W	highqual.aln	2895	0.25701	1.95015	0.13179	1		OG1251_YDR517W_Anc_1.32_1_struture.aln	1140	0.17683	1.69729	0.10418	1
OG4314	YNR026C	highqual.aln	1419	0.22069	1.67488	0.13176	1		OG1252_YDR518W_Anc_1.31_1_highqual.aln	1551	0.20062	1.78252	0.11255	1
OG2214	YHR086W	highqual.aln	1629	0.25422	1.93015	0.13171	1		OG1253_YDR519W_Anc_1.28_1_highqual.aln	408	0.15284	1.6961	0.09012	1
OG1279	YEL053C	highqual.aln	2202	0.2331	1.771	0.13162	1		OG1254_YDR520C_Anc_1.26_1_highqual.aln	2391	0.27491	2.26013	0.12164	1
OG3930	YMR252C	highqual.aln	417	0.23928	1.81802	0.13162	1		OG1255_YDR522C_Anc_1.25_1_highqual.aln	1506	0.21923	1.94842	0.11251	1
OG2127	YHL004W	highqual.aln	1185	0.20113	1.52864	0.13157	1		OG1256_YDR523C_Anc_1.24_1_highqual.aln	1470	0.08367	1.93881	0.04316	1
OG4928	YPL165C	highqual.aln	1122	0.2182	1.65905	0.13152	1		OG1257_YDR524C_Anc_1.23_1_highqual.aln	1455	0.28695	1.55066	0.18505	1
OG3434	YLR301W	highqual.aln	735	0.20238	1.5413	0.13131	1		OG1258_YDR525W-A_Anc_1.21_1_highqual.aln	240	0.11261	1.5339	0.07342	1
OG3115	YKR095W	highqual.aln	5772	0.34642	2.63851	0.13129	1		OG1259_YDR527W_Anc_1.20_1_highqual.aln	1326	0.23136	2.52091	0.09178	1
OG5183	YPR109W	highqual.aln	909	0.23662	1.80345	0.1312	1		OG1260_YDR528W_Anc_1.15_1_highqual.aln	1272	0.32949	1.86882	0.17631	1
OG3185	YLR014C	highqual.aln	2724	0.26434	2.01612	0.13111	1		OG1261_YDR529C_Anc_1.16_1_highqual.aln	381	0.07336	1.75502	0.0418	1
OG3085	YKR065C	highqual.aln	591	0.21458	1.63727	0.13106	1		OG1262_YDR530C_Anc_1.17_1_struture.aln	1194	0.537	2.89382	0.18557	1
OG4015	YNL309W	highqual.aln	1302	0.20241	1.54465	0.13104	1		OG1263_YDR531W_Anc_1.18_1_highqual.aln	1101	0.08414	1.49515	0.05627	1
OG5079	YPL008W	highqual.aln	2583	0.26061	1.9897	0.13098	1		OG1264_YDR532C_Anc_1.19_1_highqual.aln	1158	0.3315	2.32509	0.14257	1
OG217	YBR066C	highqual.aln	660	0.25461	1.94489	0.13091	1		OG1265_YDR533C_Anc_7.433_1_highqual.aln	723	0.24304	3.21	0.07571	1
OG4912	YPL181W	highqual.aln	1536	0.31065	2.37333	0.13089	1		OG1327_YEL001C_Anc_7.144_1_highqual.aln	675	0.33067	1.83002	0.18069	1
OG4955	YPL137C	highqual.aln	3885	0.25734	1.96633	0.13087	1		OG1326_YEL002C_Anc_7.140_1_highqual.aln	1290	0.17121	1.67589	0.10216	1
OG1807	YGL039W	highqual.aln	1044	0.23689	1.81084	0.13082	1		OG1325_YEL003W_Anc_7.139_1_struture.aln	336	0.11829	1.74566	0.06776	1
OG964	YDR195W	highqual.aln	1644	0.20643	1.57791	0.13082	1		OG1324_YEL004W_Anc_7.138_1_highqual.aln	1026	0.28452	1.66929	0.17044	1
OG1781	YGL071W	highqual.aln	2124	0.26189	2.0029	0.13076	1		OG1323_YEL005C_Anc_7.137_1_struture.aln	846	0.4953	2.01726	0.24553	1
OG2868	YKL171W	highqual.aln	2811	0.24412	1.86717	0.13074	1		OG1322_YEL006W_Anc_7.133_1_highqual.aln	1014	0.13099	1.64016	0.07986	1
OG1965	YGR136W	highqual.aln	750	0.27145	2.07683	0.1307	1		OG1321_YEL007W_Anc_7.132_1_length.aln	2517	0.12647	1.72994	0.07311	1
OG4175	YNL133C	highqual.aln	528	0.44065	3.37191	0.13068	1		OG1319_YEL009C_Anc_7.131_1_highqual.aln	870	0.14418	1.61645	0.08919	1
OG1112	YDR367W	highqual.aln	705	0.19645	1.50342	0.13067	1		OG1318_YEL011W_Anc_1.435_1_highqual.aln	2112	0.05623	1.94426	0.02892	1
OG4027	YNL295W	highqual.aln	1575	0.26148	2.00249	0.13058	1		OG1317_YEL012W_Anc_1.436_1_struture.aln	654	0.08559	1.89455	0.04518	1
OG853	YDR078C	highqual.aln	669	0.25444	1.94947	0.13052	1		OG1316_YEL013W_Anc_1.441_1_highqual.aln	1734	0.01552	1.38451	0.01121	1
OG1219	YDR483W	highqual.aln	1344	0.2632	2.01838	0.1304	1		OG1315_YEL015W_Anc_1.442_1_highqual.aln	1758	0.09486	1.58219	0.05996	1
OG4330	YNR040W	highqual.aln	810	0.24576	1.8879	0.13017	1		OG1314_YEL016C_Anc_1.444_1_highqual.aln	1482	0.39379	1.7524	0.22472	1
OG3265	YLR102C	highqual.aln	852	0.25513	1.96009	0.13016	1		OG1312_YEL017C-A_Anc_1.446_1_highqual.aln	129	0.14941	0.30775	0.48551	0
OG1940	YGR109C	highqual.aln	1161	0.24129	1.85421	0.13013	1		OG503_YEL017C-A_Anc_1.446_1_highqual.aln	120	0.11951	0.43822	0.27271	0
OG3700	YML006C	highqual.aln	2361	0.25019	1.92329	0.13008	1		OG1313_YEL017W_Anc_1.445_1_struture.aln	1029	0.25877	1.7522	0.14769	1
OG2675	YJL025W	highqual.aln	1551	0.23707	1.82262	0.13007	1		OG1311_YEL018W_Anc_1.447_1_highqual.aln	855	0.19553	1.72608	0.11328	1
OG4486	NOSGD	highqual.aln	630	0.23563	1.81188	0.13005	1		OG1310_YEL019C_Anc_1.448_1_highqual.aln	801	0.2383	2.02101	0.11791	1
OG740	YDL053C	highqual.aln	570	0.27155	2.0886	0.13002	1		OG1309_YEL020C_Anc_1.450_1_highqual.aln	1683	0.18933	2.0571	0.09204	1
OG4447	YOL049W	highqual.aln	1503	0.2533	1.9488	0.12998	1		OG1308_YEL020W-A_Anc_1.452_1_highqual.aln	261	0.02083	1.5872	0.01312	1
OG3742	YMR037C	highqual.aln	2148	0.24504	1.88571	0.12994	1		OG1307_YEL021W_Anc_1.453_1_highqual.aln	801	0.04928	1.75235	0.02812	1
OG4977	YPL113C	highqual.aln	1188	0.23325	1.79594	0.12988	1		OG1306_YEL022W_Anc_1.455_1_struture.aln	4443	0.11687	1.77947	0.06568	1
OG1725	YGL133W	highqual.aln	3906	0.26153	2.01427	0.12984	1		OG1305_YEL023C_Anc_1.460_1_highqual.aln	2046	0.2463	2.01022	0.12253	1
OG2707	YJR013W	highqual.aln	1212	0.20747	1.59812	0.12982	1		OG1304_YEL024W_Anc_1.461_1_highqual.aln	645	0.03677	1.31721	0.02792	1
OG30	YAL031C	highqual.aln	2292	0.23051	1.77718	0.12971	1		OG1303_YEL025C_Anc_1.464_1_highqual.aln	3621	0.61769	1.94622	0.31738	1
OG3573	YLR452C	highqual.aln	2100	0.24533	1.89344	0.12957	1		OG1302_YEL026W_Anc_1.465_1_highqual.aln	378	0.00385	0.49567	0.00776	0
OG3483	YLR356W	highqual.aln	591	0.2338	1.80489	0.12954	1		OG1301_YEL027W_Anc_1.469_1_highqual.aln	480	4e-05	0.42187	0.0001	0
OG4406	YOL091W	highqual.aln	1836	0.26327	2.03237	0.12954	1		OG1300_YEL029C_Anc_1.471_1_highqual.aln	942	0.10298	1.64142	0.06274	1
OG3877	YMR181C	highqual.aln	468	0.16444	1.2696	0.12952	1		OG1299_YEL030W_Anc_1.474_1_length.aln	1938	0.29388	2.09088	0.14055	1
OG3804	YMR106C	highqual.aln	1887	0.25487	1.96896	0.12944	1		OG1298_YEL031W_Anc_1.476_1_highqual.aln	3645	0.06205	1.49289	0.04156	1
OG4076	YNL242W	highqual.aln	4803	0.26083	2.01556	0.12941	1		OG1297_YEL032W_Anc_1.477_1_highqual.aln	3129	0.06148	1.71687	0.03581	1
OG1843	YGL002W	highqual.aln	648	0.21907	1.69309	0.12939	1		OG1296_YEL034W_Anc_1.478_1_highqual.aln	531	0.04223	0.59002	0.07157	0
OG4917	YPL176C	highqual.aln	2418	0.2518	1.94614	0.12938	1		OG1295_YEL035C_Anc_5.512_1_length.aln	642	1.36704	1.83389	0.74543	1
OG2476	YIL007C	highqual.aln	669	0.22777	1.76062	0.12937	1		OG1294_YEL036C_Anc_1.479_1_highqual.aln	1500	0.06277	1.72731	0.03634	1
OG2339	YIL157C	highqual.aln	588	0.17774	1.37452	0.12931	1		OG1293_YEL037C_Anc_1.480_1_highqual.aln	1239	0.1405	1.59459	0.08811	1
OG3187	YLR016C	highqual.aln	678	0.22731	1.75911	0.12922	1		OG1292_YEL038W_Anc_1.481_1_highqual.aln	726	0.24648	1.91038	0.12902	1
OG1328	YER001W	highqual.aln	2313	0.31648	2.44999	0.12917	1		OG1291_YEL039C_Anc_1.482_1_highqual.aln	339	0.06952	1.62988	0.04265	1
OG4023	YNL300W	highqual.aln	339	0.26873	2.08189	0.12908	1		OG1290_YEL040W_Anc_1.483_1_highqual.aln	1452	0.19771	1.70644	0.11586	1
OG1805	YGL041W-A	highqual.aln	468	0.2523	1.9554	0.12903	1		OG1289_YEL041W_Anc_1.484_1_highqual.aln	1524	0.28009	2.11802	0.13224	1
OG1292	YEL038W	highqual.aln	726	0.24648	1.91038	0.12902	1		OG1288_YEL042W_Anc_1.485_1_highqual.aln	1557	0.33278	2.00967	0.16559	1
OG2458	YIL027C	highqual.aln	423	0.19209	1.49012	0.12891	1		OG1287_YEL043W_Anc_1.487_1_highqual.aln	2967	0.21557	1.95218	0.11043	1
OG2996	YKL026C	highqual.aln	501	0.26253	2.03664	0.1289	1		OG1286_YEL044W_Anc_1.488_1_highqual.aln	504	0.14825	3.93123	0.03771	1
OG101	YBL067C	highqual.aln	2253	0.26898	2.08735	0.12886	1		OG1285_YEL046C_Anc_1.489_1_highqual.aln	1161	0.0636	1.72656	0.03684	1
OG2628	YJL087C	highqual.aln	2499	0.26343	2.04591	0.12876	1		OG1284_YEL047C_Anc_1.490_1_highqual.aln	1416	0.10289	1.67405	0.06146	1
OG1957	YGR128C	highqual.aln	2142	0.23935	1.85961	0.12871	1		OG1283_YEL048C_Anc_1.491_1_highqual.aln	456	0.28662	1.83651	0.15607	1
OG2604	YJL112W	highqual.aln	2211	0.22616	1.7572	0.12871	1		OG1282_YEL050C_Anc_5.516_1_highqual.aln	1179	0.09127	1.55326	0.05876	1
OG233	YBR083W	highqual.aln	1461	0.22104	1.71759	0.12869	1		OG1281_YEL051W_Anc_5.518_1_highqual.aln	780	0.03709	0.91196	0.04068	1
OG3578	YLR457C	highqual.aln	1074	0.27043	2.10326	0.12858	1		OG1280_YEL052W_Anc_5.520_1_highqual.aln	1527	0.12667	1.75884	0.07202	1
OG4911	YPL183C	highqual.aln	3039	0.27768	2.16013	0.12855	1		OG1279_YEL053C_Anc_5.521_1_highqual.aln	2202	0.2331	1.771	0.13162	1
OG2829	YKL214C	highqual.aln	609	0.22488	1.74957	0.12854	1		OG1278_YEL054C_Anc_5.522_1_struture.aln	495	0.01189	0.53462	0.02224	0
OG864	YDR088C	highqual.aln	1149	0.30432	2.36794	0.12852	1		OG1277_YEL055C_Anc_6.7_1_highqual.aln	3078	0.22577	1.84804	0.12217	1
OG5178	YPR104C	highqual.aln	2943	0.27905	2.17227	0.12846	1		OG1276_YEL056W_Anc_6.9_1_highqual.aln	1281	0.167	1.7719	0.09425	1
OG3442	YLR309C	highqual.aln	2751	0.32396	2.5226	0.12842	1		OG1275_YEL057C_Anc_8.643_1_highqual.aln	702	0.33485	1.94942	0.17177	1
OG4110	YNL204C	highqual.aln	900	0.2895	2.25458	0.1284	1		OG1274_YEL058W_Anc_6.11_1_highqual.aln	1677	0.17411	1.76243	0.09879	1
OG4515	YOR023C	highqual.aln	1809	0.27073	2.10857	0.12839	1		OG1273_YEL059C-A_Anc_6.12_1_highqual.aln	222	0.23999	1.70914	0.14041	1
OG4677	YOR219C	highqual.aln	2796	0.2619	2.04156	0.12829	1		OG1272_YEL060C_Anc_6.14_1_highqual.aln	2289	0.1173	1.61358	0.0727	1
OG3612	YML097C	highqual.aln	1365	0.26023	2.02907	0.12825	1		OG1271_YEL061C_Anc_6.16_1_highqual.aln	3012	0.13172	2.28736	0.05758	1
OG2922	YKL109W	highqual.aln	1707	0.26836	2.09282	0.12823	1		OG1270_YEL062W_Anc_6.17_1_struture.aln	1860	0.19131	2.03825	0.09386	1
OG4899	YPL194W	highqual.aln	1836	0.27699	2.16157	0.12814	1		OG1269_YEL063C_Anc_1.83_1_highqual.aln	1770	0.11078	1.91352	0.0579	1
OG5155	YPR075C	highqual.aln	1272	0.301	2.34971	0.1281	1		OG1268_YEL064C_Anc_1.80_1_highqual.aln	1449	0.11747	1.86774	0.06289	1
OG4402	YOL095C	highqual.aln	2145	0.21994	1.71731	0.12807	1		OG1267_YEL065W_Anc_8.272_1_highqual.aln	1884	0.11626	1.93832	0.05998	1
OG296	YBR150C	highqual.aln	3447	0.28221	2.20682	0.12788	1		OG1266_YEL066W_Anc_8.697_1_length.aln	564	0.22701	1.26685	0.17919	1
OG2635	YJL079C	highqual.aln	912	0.2218	1.73527	0.12782	1		OG1328_YER001W_Anc_7.123_1_highqual.aln	2313	0.31648	2.44999	0.12917	1
OG3302	YLR144C	highqual.aln	2340	0.25583	2.00458	0.12762	1		OG1329_YER002W_Anc_7.146_1_highqual.aln	717	0.23115	1.93287	0.11959	1
OG2022	YGR198W	highqual.aln	2460	0.24097	1.89046	0.12747	1		OG1330_YER003C_Anc_7.147_1_struture.aln	1287	0.07636	1.55901	0.04898	1
OG2337	YIL159W	highqual.aln	4158	0.27032	2.1216	0.12741	1		OG1331_YER004W_Anc_7.148_1_highqual.aln	693	0.20702	1.78956	0.11568	1
OG2412	YIL079C	highqual.aln	1131	0.23364	1.83391	0.1274	1		OG1332_YER005W_Anc_7.149_1_highqual.aln	1893	0.20243	1.68931	0.11983	1
OG702	YDL092W	highqual.aln	465	0.21272	1.66976	0.1274	1		OG1333_YER006W_Anc_7.150_1_highqual.aln	1560	0.08363	1.43863	0.05813	1
OG478	YCL002C	highqual.aln	789	0.21836	1.71631	0.12722	1		OG1335_YER007C-A_Anc_7.152_1_struture.aln	543	0.04725	1.65346	0.02858	1
OG371	YBR229C	highqual.aln	2868	0.2438	1.91953	0.12701	1		OG1334_YER007W_Anc_7.151_1_highqual.aln	1587	0.48106	1.98857	0.24191	1
OG3685	YML021C	highqual.aln	1098	0.21804	1.71718	0.12697	1		OG1336_YER008C_Anc_7.154_1_highqual.aln	4134	0.20168	1.97711	0.10201	1
OG1746	YGL110C	highqual.aln	1878	0.28137	2.21781	0.12687	1		OG1337_YER009W_Anc_7.155_1_highqual.aln	375	0.01078	1.48073	0.00728	1
OG3809	YMR111C	highqual.aln	1404	0.24441	1.92672	0.12685	1		OG1338_YER010C_Anc_7.158_1_highqual.aln	753	0.20845	1.67706	0.1243	1
OG1936	YGR104C	highqual.aln	924	0.24288	1.91495	0.12683	1		OG1339_YER011W_Anc_7.161_1_length.aln	792	0.35844	1.55086	0.23112	1
OG2273	YHR150W	highqual.aln	1740	0.2356	1.85774	0.12682	1		OG1341_YER012W_Anc_7.162_1_highqual.aln	594	0.05557	1.3382	0.04153	1
OG4589	YOR111W	highqual.aln	732	0.26307	2.07448	0.12681	1		OG1342_YER013W_Anc_7.163_1_highqual.aln	3516	0.15201	1.94814	0.07803	1
OG4608	YOR140W	highqual.aln	2382	0.22245	1.75426	0.12681	1		OG1343_YER014W_Anc_7.164_1_highqual.aln	1617	0.20419	1.75245	0.11652	1
OG806	YDR028C	highqual.aln	3120	0.26012	2.05121	0.12681	1		OG1344_YER015W_Anc_7.166_1_highqual.aln	2232	0.15157	1.87954	0.08064	1
OG2286	YHR163W	highqual.aln	831	0.2224	1.75412	0.12679	1		OG1345_YER016W_Anc_7.167_1_highqual.aln	1032	0.19027	1.86507	0.10202	1
OG2070	YGR251W	highqual.aln	603	0.28665	2.2616	0.12675	1		OG1346_YER017C_Anc_7.168_1_highqual.aln	2361	0.10966	1.94654	0.05633	1
OG91	YBL080C	highqual.aln	1623	0.2001	1.57862	0.12675	1		OG1347_YER018C_Anc_1.71_1_struture.aln	789	0.26751	1.58598	0.16867	1
OG1480	YER149C	highqual.aln	1260	0.27567	2.17501	0.12674	1		OG1349_YER019C-A_Anc_7.369_1_highqual.aln	264	0.11133	1.14289	0.09741	1
OG5073	YPL014W	highqual.aln	1161	0.22508	1.77608	0.12673	1		OG1348_YER019W_Anc_1.70_1_length.aln	1440	0.11738	2.10017	0.05589	1
OG3986	YMR310C	highqual.aln	951	0.21162	1.67048	0.12668	1		OG1350_YER020W_Anc_7.496_1_highqual.aln	1419	0.16563	1.75332	0.09447	1
OG2734	YJR056C	highqual.aln	711	0.29187	2.30426	0.12667	1		OG1351_YER021W_Anc_7.502_1_highqual.aln	1569	0.08742	1.37216	0.06371	1
OG5232	YPR164W	highqual.aln	4236	0.28418	2.24415	0.12663	1		OG1352_YER022W_Anc_7.503_1_highqual.aln	2064	0.19111	2.05071	0.09319	1
OG3796	YMR097C	highqual.aln	1113	0.25128	1.98564	0.12655	1		OG1353_YER023W_Anc_7.506_1_highqual.aln	924	0.05845	1.47918	0.03952	1
OG4098	YNL217W	highqual.aln	978	0.23738	1.87627	0.12651	1		OG1354_YER024W_Anc_7.510_1_highqual.aln	2769	0.12759	1.93003	0.06611	1
OG105	YBL061C	highqual.aln	2121	0.26236	2.07422	0.12648	1		OG1355_YER025W_Anc_7.513_1_highqual.aln	1644	0.02171	1.2279	0.01768	1
OG2912	YKL121W	highqual.aln	2574	0.26292	2.08061	0.12637	1		OG1356_YER026C_Anc_3.513_1_highqual.aln	828	0.07163	1.69676	0.04221	1
OG368	YBR225W	highqual.aln	2727	0.23062	1.82633	0.12627	1		OG1357_YER027C_Anc_3.517_1_highqual.aln	1269	0.12903	1.52673	0.08451	1
OG5069	YPL018W	highqual.aln	1110	0.2537	2.00993	0.12623	1		OG1358_YER028C_Anc_3.518_1_highqual.aln	1224	0.67873	1.87384	0.36221	1
OG2866	YKL173W	highqual.aln	3033	0.2545	2.01706	0.12617	1		OG1359_YER029C_Anc_3.519_1_highqual.aln	597	0.16946	2.41431	0.07019	1
OG1506	YER176W	highqual.aln	3477	0.24493	1.9422	0.12611	1		OG1360_YER030W_Anc_3.520_1_highqual.aln	483	0.33261	2.39556	0.13884	1
OG1698	YGL161C	highqual.aln	939	0.24588	1.95046	0.12606	1		OG1361_YER031C_Anc_3.521_1_highqual.aln	669	0.03517	1.26717	0.02775	1
OG4417	YOL080C	highqual.aln	867	0.25121	1.99277	0.12606	1		OG1362_YER032W_Anc_3.522_1_highqual.aln	2655	0.47013	1.95501	0.24047	1
OG3606	YML104C	highqual.aln	3411	0.26168	2.07814	0.12592	1		OG1363_YER033C_Anc_3.523_1_highqual.aln	3336	0.42929	2.36115	0.18181	1
OG1463	YER129W	highqual.aln	3456	0.27309	2.16911	0.1259	1		OG1364_YER034W_Anc_3.532_1_highqual.aln	570	0.49067	2.13389	0.22994	1
OG603	YDL199C	highqual.aln	2061	0.24058	1.91125	0.12588	1		OG1365_YER035W_Anc_3.533_1_highqual.aln	438	0.42541	1.52516	0.27893	1
OG1871	YGR033C	highqual.aln	735	0.21599	1.71755	0.12575	1		OG1366_YER036C_Anc_3.534_1_highqual.aln	1830	0.02059	1.12191	0.01836	1
OG4619	YOR152C	highqual.aln	774	0.16761	1.3332	0.12572	1		OG1367_YER037W_Anc_3.536_1_highqual.aln	963	0.17011	1.91012	0.08906	1
OG2228	YHR103W	highqual.aln	2568	0.24518	1.951	0.12567	1		OG1368_YER038C_Anc_3.537_1_highqual.aln	1428	0.4263	1.9726	0.21611	1
OG3359	YLR213C	highqual.aln	1356	0.2251	1.79176	0.12563	1		OG1369_YER039C_Anc_3.538_1_length.aln	1023	0.30802	2.77216	0.11111	1
OG4517	YOR026W	highqual.aln	1029	0.25839	2.0571	0.12561	1		OG1370_YER040W_Anc_3.539_1_highqual.aln	2205	0.17228	1.67203	0.10303	1
OG1076	YDR322C-A	highqual.aln	288	0.17635	1.40403	0.1256	1		OG1371_YER041W_Anc_3.540_1_struture.aln	2313	0.36601	2.01303	0.18182	1
OG2691	YJL002C	highqual.aln	1428	0.2323	1.85179	0.12545	1		OG1372_YER042W_Anc_3.541_1_highqual.aln	552	0.12399	3.11195	0.03984	1
OG3963	YMR287C	highqual.aln	2907	0.2643	2.11014	0.12525	1		OG1373_YER043C_Anc_3.545_1_highqual.aln	1347	0.04044	0.88531	0.04568	1
OG1960	YGR131W	highqual.aln	522	0.2198	1.75515	0.12523	1		OG1374_YER044C_Anc_7.207_1_highqual.aln	444	0.07368	1.0271	0.07173	1
OG4984	YPL107W	highqual.aln	747	0.22501	1.79703	0.12521	1		OG1375_YER044C-A_Anc_7.210_1_struture.aln	1338	0.40083	1.81247	0.22115	1
OG4743	YOR292C	highqual.aln	927	0.21655	1.72984	0.12518	1		OG1376_YER045C_Anc_7.211_1_highqual.aln	1593	0.669	2.06179	0.32447	1
OG2622	YJL093C	highqual.aln	2073	0.24505	1.95782	0.12516	1		OG1377_YER046W_Anc_7.212_1_highqual.aln	429	0.17867	1.84912	0.09663	1
OG3774	YMR073C	highqual.aln	603	0.21424	1.71192	0.12514	1		OG1378_YER047C_Anc_7.215_1_highqual.aln	2715	0.29776	2.09176	0.14235	1
OG2068	YGR249W	highqual.aln	1431	0.25334	2.02564	0.12507	1		OG1379_YER048C_Anc_7.217_1_highqual.aln	1173	0.09508	2.00174	0.0475	1
OG4251	YNL051W	highqual.aln	1260	0.26247	2.0986	0.12507	1		OG1380_YER048W-A_Anc_7.219_1_highqual.aln	282	0.14485	1.91954	0.07546	1
OG848	YDR073W	highqual.aln	507	0.20333	1.6257	0.12507	1		OG1381_YER049W_Anc_7.220_1_highqual.aln	1950	0.09658	1.73037	0.05581	1
OG309	NOSGD	highqual.aln	198	0.18408	1.47191	0.12506	1		OG1382_YER050C_Anc_7.223_1_length.aln	504	0.18323	1.8594	0.09854	1
OG4338	YNR049C	highqual.aln	627	0.18583	1.48588	0.12506	1		OG1383_YER051W_Anc_7.224_1_highqual.aln	1479	0.35266	1.9441	0.1814	1
OG3689	YML017W	highqual.aln	1788	0.22027	1.76217	0.125	1		OG1384_YER052C_Anc_7.226_1_highqual.aln	1581	0.04192	1.62061	0.02586	1
OG34	YAL027W	highqual.aln	795	0.23036	1.844	0.12492	1		OG1385_YER053C_Anc_7.228_1_highqual.aln	900	0.0488	1.5495	0.0315	1
OG4227	YNL076W	highqual.aln	1767	0.22647	1.81375	0.12486	1		OG1386_YER053C-A_Anc_7.229_1_highqual.aln	111	0.05277	0.9888	0.05336	1
OG888	YDR117C	highqual.aln	1695	0.2554	2.04556	0.12485	1		OG1387_YER054C_Anc_7.230_1_highqual.aln	1653	0.28315	2.07498	0.13646	1
OG676	YDL121C	highqual.aln	447	0.2857	2.28856	0.12484	1		OG1388_YER055C_Anc_7.232_1_highqual.aln	891	0.07464	1.80439	0.04136	1
OG2361	YIL135C	highqual.aln	1365	0.18258	1.46414	0.1247	1		OG1389_YER056C_Anc_7.241_1_struture.aln	2229	0.08873	1.59789	0.05553	1
OG77	YBL095W	highqual.aln	849	0.2565	2.05734	0.12467	1		OG1394_YER056C_Anc_7.241_1_highqual.aln	1584	0.09845	2.20711	0.04461	1
OG3959	YMR283C	highqual.aln	1548	0.23944	1.92083	0.12466	1		OG1390_YER056C-A_Anc_7.237_1_highqual.aln	363	0.02503	0.41886	0.05975	0
OG1077	YDR323C	highqual.aln	1593	0.24586	1.9728	0.12463	1		OG1391_YER057C_Anc_7.238_1_highqual.aln	387	0.12741	1.20969	0.10533	1
OG2278	YHR155W	highqual.aln	3690	0.2632	2.11284	0.12457	1		OG1392_YER058W_Anc_7.239_1_highqual.aln	321	0.13419	1.76028	0.07623	1
OG389	YBR246W	highqual.aln	1161	0.26626	2.13819	0.12452	1		OG1393_YER059W_Anc_7.240_1_highqual.aln	1278	0.21516	1.81076	0.11882	1
OG3420	YLR286C	highqual.aln	1788	0.23097	1.8551	0.12451	1		OG1395_YER060W_Anc_7.241_1_highqual.aln	1668	0.17066	2.10678	0.081	1
OG2522	YJL209W	highqual.aln	1962	0.2176	1.74813	0.12447	1		OG1396_YER061C_Anc_7.242_1_highqual.aln	1326	0.17522	2.1054	0.08322	1
OG701	YDL095W	highqual.aln	2244	0.25168	2.0229	0.12441	1		OG1397_YER062C_Anc_7.243_1_highqual.aln	750	0.03766	1.87857	0.02005	1
OG1338	YER010C	highqual.aln	753	0.20845	1.67706	0.1243	1		OG1398_YER063W_Anc_7.244_1_highqual.aln	657	0.38866	2.06593	0.18813	1
OG3851	YMR155W	highqual.aln	1617	0.21815	1.75551	0.12427	1		OG1399_YER064C_Anc_7.246_1_highqual.aln	1557	0.41511	2.06801	0.20073	1
OG57	YAL002W	highqual.aln	3825	0.2162	1.74113	0.12417	1		OG1400_YER065C_Anc_7.247_1_highqual.aln	1671	0.05941	1.95151	0.03044	1
OG1075	YDR322W	highqual.aln	1119	0.20898	1.68328	0.12415	1		OG1402_YER067W_Anc_7.248_1_highqual.aln	483	0.09212	2.4226	0.03802	1
OG4501	YOR008C	highqual.aln	1155	0.2503	2.01644	0.12413	1		OG1403_YER068W_Anc_7.249_1_highqual.aln	1764	0.10483	1.77172	0.05917	1
OG2081	YGR263C	highqual.aln	1305	0.26106	2.10358	0.1241	1		OG1404_YER069W_Anc_7.251_1_highqual.aln	2589	0.11245	2.08579	0.05391	1
OG2638	YJL073W	highqual.aln	1947	0.23801	1.91824	0.12408	1		OG1405_YER070W_Anc_7.256_1_highqual.aln	2664	0.04808	1.48719	0.03233	1
OG624	YDL177C	highqual.aln	522	0.23812	1.91915	0.12408	1		OG1406_YER071C_Anc_7.259_1_highqual.aln	417	0.41326	2.01668	0.20492	1
OG1944	YGR113W	highqual.aln	1032	0.2262	1.82339	0.12405	1		OG1407_YER072W_Anc_7.260_1_highqual.aln	387	0.01888	1.29314	0.0146	1
OG50	YAL011W	highqual.aln	2181	0.25078	2.02169	0.12404	1		OG1408_YER073W_Anc_7.261_1_highqual.aln	1560	0.08728	1.74509	0.05001	1
OG2972	YKL054C	highqual.aln	2532	0.17723	1.42946	0.12398	1		OG1409_YER074W_Anc_7.262_1_struture.aln	405	0.01884	0.24656	0.07641	0
OG2857	YKL183W	highqual.aln	933	0.15382	1.24088	0.12396	1		OG1410_YER074W-A_Anc_7.263_1_length.aln	438	0.07412	1.6105	0.04602	1
OG4591	YOR113W	highqual.aln	2919	0.25031	2.01992	0.12392	1		OG1411_YER075C_Anc_7.264_1_highqual.aln	2892	0.19591	1.78917	0.1095	1
OG829	YDR052C	highqual.aln	2148	0.21642	1.74678	0.1239	1		OG1412_YER077C_Anc_7.266_1_highqual.aln	1962	0.29879	1.96679	0.15192	1
OG3646	YML062C	highqual.aln	1377	0.28706	2.31707	0.12389	1		OG1413_YER078C_Anc_7.268_1_highqual.aln	1539	0.14529	1.92594	0.07544	1
OG4658	YOR195W	highqual.aln	2595	0.36317	2.9318	0.12387	1		OG1414_YER079W_Anc_7.270_1_highqual.aln	642	0.2154	2.27898	0.09452	1
OG1998	YGR171C	highqual.aln	1725	0.24883	2.00945	0.12383	1		OG1415_YER080W_Anc_7.271_1_highqual.aln	1893	0.15621	1.90337	0.08207	1
OG1152	YDR407C	highqual.aln	3873	0.23052	1.86209	0.1238	1		OG1416_YER081W_Anc_7.273_1_struture.aln	1407	0.04372	1.51189	0.02892	1
OG847	YDR072C	highqual.aln	1587	0.2229	1.80051	0.1238	1		OG1417_YER082C_Anc_7.275_1_highqual.aln	1785	0.08809	1.69864	0.05186	1
OG2772	YJR097W	highqual.aln	516	0.23787	1.9233	0.12368	1		OG1418_YER083C_Anc_7.277_1_highqual.aln	861	0.2207	1.58052	0.13964	1
OG4386	YOL113W	highqual.aln	1980	0.24003	1.94079	0.12368	1		OG1419_YER084W_Anc_1.294_1_length.aln	456	1.16409	1.80203	0.64599	1
OG1449	YER114C	highqual.aln	3138	0.24776	2.00353	0.12366	1		OG1420_YER086W_Anc_7.367_1_highqual.aln	1728	0.03312	1.44927	0.02285	1
OG3545	YLR423C	highqual.aln	1254	0.24652	1.99433	0.12361	1		OG1422_YER087C-B_Anc_7.369_1_highqual.aln	246	0.08336	0.95838	0.08698	1
OG2820	YJR144W	highqual.aln	810	0.20013	1.62139	0.12343	1		OG1421_YER087W_Anc_7.368_1_highqual.aln	1731	0.17162	2.02396	0.08479	1
OG4315	YNR027W	highqual.aln	1017	0.21788	1.7668	0.12332	1		OG1423_YER088C_Anc_7.372_1_highqual.aln	2106	0.29008	1.75954	0.16486	1
OG2397	YIL098C	highqual.aln	465	0.24353	1.975	0.12331	1		OG1424_YER089C_Anc_7.374_1_struture.aln	1644	0.09695	2.24167	0.04325	1
OG4514	YOR022C	highqual.aln	2214	0.24988	2.0272	0.12326	1		OG1425_YER090W_Anc_7.375_1_highqual.aln	1521	0.06476	1.93565	0.03346	1
OG2181	YHR052W	highqual.aln	1185	0.18909	1.53442	0.12323	1		OG1426_YER091C_Anc_7.378_1_highqual.aln	2301	0.03873	0.84146	0.04603	0
OG4450	YOL047C	highqual.aln	1068	0.24251	1.96796	0.12323	1		OG1428_YER092W_Anc_7.379_1_highqual.aln	381	0.29127	2.65053	0.10989	1
OG4221	YNL082W	highqual.aln	2691	0.28804	2.33882	0.12316	1		OG1429_YER093C_Anc_7.380_1_struture.aln	4293	0.1153	1.89236	0.06093	1
OG4607	YOR138C	highqual.aln	2055	0.23382	1.90104	0.123	1		OG1430_YER093C-A_Anc_7.381_1_struture.aln	444	0.23781	1.66762	0.1426	1
OG3944	YMR267W	highqual.aln	930	0.23665	1.92415	0.12299	1		OG1431_YER094C_Anc_7.383_1_highqual.aln	615	0.02367	1.62539	0.01456	1
OG5129	YPR048W	highqual.aln	1875	0.21355	1.73716	0.12293	1		OG1432_YER095W_Anc_7.385_1_highqual.aln	1200	0.07065	1.52531	0.04632	1
OG531	YCR054C	highqual.aln	1692	0.23207	1.88893	0.12286	1		OG1433_YER096W_Anc_7.386_1_highqual.aln	1635	0.35367	1.87429	0.18869	1
OG4150	YNL160W	highqual.aln	1065	0.18491	1.50591	0.12279	1		OG1434_YER098W_Anc_7.390_1_highqual.aln	2277	0.33354	2.16631	0.15397	1
OG4271	YNL023C	highqual.aln	2910	0.24185	1.9704	0.12274	1		OG1435_YER099C_Anc_7.391_1_highqual.aln	954	0.04723	1.90929	0.02474	1
OG5055	YPL032C	highqual.aln	2568	0.20509	1.6723	0.12264	1		OG1436_YER100W_Anc_7.392_1_highqual.aln	750	0.10658	1.92722	0.0553	1
OG2139	YHR011W	highqual.aln	1338	0.20305	1.65607	0.12261	1		OG1437_YER101C_Anc_7.393_1_highqual.aln	1290	0.17818	2.30599	0.07727	1
OG3452	YLR319C	highqual.aln	2379	0.25132	2.0509	0.12254	1		OG1438_YER102W_Anc_7.395_1_highqual.aln	600	0.02206	0.56946	0.03874	0
OG1305	YEL023C	highqual.aln	2046	0.2463	2.01022	0.12253	1		OG1439_YER103W_Anc_4.35_1_highqual.aln	1926	0.04588	2.14209	0.02142	1
OG586	YDL216C	highqual.aln	1323	0.28048	2.29212	0.12237	1		OG1440_YER104W_Anc_7.399_1_highqual.aln	657	0.42113	1.66218	0.25336	1
OG3732	YMR028W	highqual.aln	1098	0.24833	2.0296	0.12235	1		OG1441_YER105C_Anc_7.401_1_highqual.aln	4182	0.37154	2.00714	0.18511	1
OG1917	YGR084C	highqual.aln	1017	0.2297	1.87754	0.12234	1		OG1442_YER106W_Anc_7.402_1_highqual.aln	1050	0.63657	2.74979	0.2315	1
OG4704	YOR249C	highqual.aln	2058	0.24561	2.00862	0.12228	1		OG1443_YER107C_Anc_7.405_1_highqual.aln	1095	0.05414	1.78634	0.03031	1
OG1958	YGR129W	highqual.aln	645	0.42684	3.49119	0.12226	1		OG1445_YER110C_Anc_7.408_1_highqual.aln	3339	0.03807	1.69562	0.02245	1
OG4461	YOL033W	highqual.aln	1608	0.21643	1.77018	0.12226	1		OG1446_YER111C_Anc_7.409_1_struture.aln	3294	0.19773	2.01741	0.09801	1
OG3315	YLR164W	highqual.aln	525	0.23333	1.90884	0.12224	1		OG1447_YER112W_Anc_7.410_1_struture.aln	567	0.1682	2.02236	0.08317	1
OG3679	YML027W	highqual.aln	1158	0.18251	1.49321	0.12223	1		OG1448_YER113C_Anc_7.411_1_highqual.aln	2121	0.19958	1.68997	0.1181	1
OG4213	YNL091W	highqual.aln	3741	0.26569	2.17384	0.12222	1		OG1449_YER114C_Anc_7.413_1_highqual.aln	3138	0.24776	2.00353	0.12366	1
OG4823	YOR381W	highqual.aln	2145	0.29354	2.40184	0.12222	1		OG1450_YER115C_Anc_7.415_1_highqual.aln	573	0.36931	1.87026	0.19747	1
OG1137	YDR390C	highqual.aln	2109	0.26133	2.1385	0.1222	1		OG1451_YER116C_Anc_7.416_1_highqual.aln	825	0.52856	2.2844	0.23138	1
OG1277	YEL055C	highqual.aln	3078	0.22577	1.84804	0.12217	1		OG1452_YER117W_Anc_7.417_1_struture.aln	411	0.00352	0.4093	0.00861	0
OG2546	YJL180C	highqual.aln	978	0.23867	1.95389	0.12215	1		OG1453_YER118C_Anc_7.419_1_highqual.aln	1119	0.10645	1.51393	0.07031	1
OG3216	YLR049C	highqual.aln	1284	0.23688	1.93915	0.12215	1		OG1454_YER119C_Anc_7.420_1_highqual.aln	1344	0.1876	1.81159	0.10356	1
OG1005	YDR243C	highqual.aln	1818	0.28771	2.35587	0.12212	1		OG1455_YER120W_Anc_7.423_1_highqual.aln	738	0.1644	0.8858	0.1856	1
OG1020	YDR263C	highqual.aln	1368	0.24784	2.02978	0.1221	1		OG1456_YER122C_Anc_7.426_1_highqual.aln	1500	0.12066	2.01534	0.05987	1
OG3050	YKR027W	highqual.aln	2295	0.23265	1.90558	0.12209	1		OG1457_YER123W_Anc_8.132_1_highqual.aln	1575	0.08257	1.90508	0.04334	1
OG5023	YPL066W	highqual.aln	1449	0.23664	1.9388	0.12205	1		OG1458_YER124C_Anc_8.133_1_highqual.aln	1752	0.2743	1.87156	0.14656	1
OG1565	YFR003C	highqual.aln	501	0.19765	1.62041	0.12198	1		OG1459_YER125W_Anc_8.134_1_highqual.aln	2427	0.02779	1.55928	0.01782	1
OG4285	YNL005C	highqual.aln	1113	0.23184	1.90161	0.12192	1		OG1460_YER126C_Anc_8.137_1_highqual.aln	783	0.01974	1.28487	0.01537	1
OG4209	YNL095C	highqual.aln	1971	0.22922	1.88021	0.12191	1		OG1461_YER127W_Anc_8.138_1_highqual.aln	1080	0.1617	1.74109	0.09287	1
OG2946	YKL084W	highqual.aln	360	0.26859	2.2039	0.12187	1		OG1462_YER128W_Anc_8.139_1_highqual.aln	624	0.31094	1.70303	0.18258	1
OG4614	YOR147W	highqual.aln	1869	0.22497	1.8464	0.12184	1		OG1463_YER129W_Anc_8.140_1_highqual.aln	3456	0.27309	2.16911	0.1259	1
OG2485	YIR002C	highqual.aln	2988	0.22055	1.81078	0.1218	1		OG1464_YER130C_Anc_8.144_1_highqual.aln	1365	0.23719	2.23732	0.10602	1
OG370	YBR228W	highqual.aln	912	0.26009	2.13642	0.12174	1		OG1465_YER131W_Anc_8.149_1_highqual.aln	357	0.02371	0.73557	0.03223	0
OG4766	YOR315W	highqual.aln	1065	0.2109	1.73287	0.1217	1		OG1466_YER132C_Anc_8.157_1_struture.aln	5325	0.27468	1.96959	0.13946	1
OG4816	YOR373W	highqual.aln	2604	0.23521	1.9327	0.1217	1		OG1467_YER133W_Anc_8.159_1_highqual.aln	936	0.00142	0.9266	0.00154	1
OG1254	YDR520C	highqual.aln	2391	0.27491	2.26013	0.12164	1		OG1468_YER136W_Anc_8.175_1_highqual.aln	1353	0.02205	1.46472	0.01505	1
OG1471	YER140W	highqual.aln	1668	0.204	1.67702	0.12164	1		OG1469_YER137C_Anc_8.173_1_highqual.aln	504	0.46345	2.33279	0.19867	1
OG1493	YER163C	highqual.aln	699	0.23209	1.9098	0.12152	1		OG1470_YER139C_Anc_8.181_1_highqual.aln	678	0.07104	1.58915	0.0447	1
OG4090	YNL225C	highqual.aln	1746	0.31217	2.56939	0.1215	1		OG1471_YER140W_Anc_8.182_1_highqual.aln	1668	0.204	1.67702	0.12164	1
OG437	YCL063W	highqual.aln	1278	0.2041	1.68003	0.12149	1		OG1472_YER141W_Anc_8.183_1_highqual.aln	1458	0.09872	1.59684	0.06182	1
OG3808	YMR110C	highqual.aln	1602	0.26384	2.17213	0.12147	1		OG1473_YER142C_Anc_8.184_1_highqual.aln	963	0.24472	2.05471	0.1191	1
OG411	YBR268W	highqual.aln	315	0.23762	1.9562	0.12147	1		OG1474_YER143W_Anc_8.185_1_highqual.aln	1284	0.1831	1.89972	0.09638	1
OG4970	YPL121C	highqual.aln	669	0.27848	2.29327	0.12143	1		OG1475_YER144C_Anc_8.188_1_highqual.aln	2475	0.33554	1.98244	0.16926	1
OG865	YDR089W	highqual.aln	2610	0.26669	2.19625	0.12143	1		OG1476_YER145C_Anc_8.191_1_highqual.aln	1215	0.06894	1.55352	0.04437	1
OG561	YCR092C	highqual.aln	3150	0.24934	2.05463	0.12135	1		OG1477_YER146W_Anc_8.192_1_highqual.aln	279	0.06123	1.08392	0.05649	1
OG2025	YGR201C	highqual.aln	675	0.26996	2.22477	0.12134	1		OG1478_YER147C_Anc_8.196_1_highqual.aln	1905	0.21991	1.81976	0.12084	1
OG4411	YOL086W-A	highqual.aln	270	0.23765	1.95877	0.12133	1		OG1479_YER148W_Anc_8.197_1_highqual.aln	720	0.00968	1.26739	0.00764	1
OG3356	YLR210W	highqual.aln	1377	0.22328	1.84056	0.12131	1		OG1480_YER149C_Anc_8.198_1_highqual.aln	1260	0.27567	2.17501	0.12674	1
OG3655	YML055W	highqual.aln	534	0.22464	1.85243	0.12127	1		OG1481_YER150W_Anc_8.201_1_highqual.aln	444	0.2212	1.86086	0.11887	1
OG1897	YGR062C	highqual.aln	948	0.24478	2.01901	0.12124	1		OG1482_YER151C_Anc_8.202_1_highqual.aln	2763	0.24305	2.39826	0.10134	1
OG332	YBR187W	highqual.aln	852	0.29456	2.43075	0.12118	1		OG1483_YER152C_Anc_8.204_1_highqual.aln	1353	0.19061	2.30842	0.08257	1
OG910	YDR140W	highqual.aln	666	0.21728	1.79371	0.12114	1		OG1484_YER153C_Anc_8.205_1_struture.aln	912	0.22332	1.9728	0.1132	1
OG210	YBR060C	highqual.aln	1863	0.23767	1.9624	0.12111	1		OG1485_YER154W_Anc_8.206_1_highqual.aln	1206	0.09579	1.71288	0.05592	1
OG1941	YGR110W	highqual.aln	1356	0.21597	1.78361	0.12108	1		OG1486_YER155C_Anc_8.207_1_struture.aln	6534	0.18583	1.98913	0.09342	1
OG3494	YLR368W	highqual.aln	1794	0.21945	1.81255	0.12107	1		OG1487_YER156C_Anc_8.208_1_highqual.aln	1047	0.09678	1.89057	0.05119	1
OG4509	YOR018W	highqual.aln	2532	0.21759	1.79718	0.12107	1		OG1488_YER157W_Anc_8.210_1_highqual.aln	2406	0.22533	1.97075	0.11434	1
OG2818	YJR142W	highqual.aln	1026	0.20982	1.73397	0.12101	1		OG1489_YER158C_Anc_8.217_1_highqual.aln	1755	0.34639	1.86424	0.18581	1
OG2162	YHR034C	highqual.aln	1116	0.33763	2.79257	0.1209	1		OG1490_YER159C_Anc_8.219_1_length.aln	435	0.26285	1.90017	0.13833	1
OG1478	YER147C	highqual.aln	1905	0.21991	1.81976	0.12084	1		OG1491_YER161C_Anc_8.224_1_highqual.aln	1005	0.20442	2.01149	0.10163	1
OG595	YDL207W	highqual.aln	1614	0.22444	1.85769	0.12082	1		OG1492_YER162C_Anc_8.225_1_highqual.aln	2334	0.26848	2.23068	0.12036	1
OG1860	YGR017W	highqual.aln	894	0.16801	1.39095	0.12079	1		OG1493_YER163C_Anc_8.226_1_highqual.aln	699	0.23209	1.9098	0.12152	1
OG3190	YLR019W	highqual.aln	1200	0.18329	1.51741	0.12079	1		OG1494_YER164W_Anc_8.228_1_highqual.aln	4410	0.1004	1.93846	0.05179	1
OG2644	YJL066C	highqual.aln	756	0.22223	1.84052	0.12074	1		OG1495_YER165W_Anc_8.229_1_highqual.aln	1731	0.02171	0.77119	0.02815	0
OG2294	YHR171W	highqual.aln	1890	0.22167	1.83647	0.1207	1		OG1496_YER166W_Anc_8.231_1_length.aln	4731	0.10367	1.93667	0.05353	1
OG674	YDL123W	highqual.aln	420	0.18958	1.57191	0.12061	1		OG1497_YER167W_Anc_8.232_1_highqual.aln	2571	0.19985	1.80511	0.11071	1
OG1190	YDR452W	highqual.aln	2037	0.25812	2.14107	0.12056	1		OG1498_YER168C_Anc_8.233_1_highqual.aln	1638	0.16058	1.8495	0.08682	1
OG4217	YNL086W	highqual.aln	306	0.22463	1.86435	0.12049	1		OG1499_YER169W_Anc_8.234_1_struture.aln	2409	0.14858	1.81049	0.08206	1
OG500	YCR021C	highqual.aln	999	0.17761	1.47426	0.12048	1		OG1500_YER170W_Anc_8.236_1_highqual.aln	705	0.18263	1.81408	0.10067	1
OG2384	YIL112W	highqual.aln	3651	0.30768	2.55454	0.12045	1		OG1501_YER171W_Anc_8.237_1_highqual.aln	2334	0.01897	1.6253	0.01167	1
OG3333	YLR185W	highqual.aln	264	0.03832	0.31832	0.12039	0		OG1502_YER172C_Anc_5.31_1_highqual.aln	6498	0.23925	2.09361	0.11427	1
OG3518	YLR394W	highqual.aln	1446	0.22194	1.8438	0.12037	1		OG1503_YER173W_Anc_8.239_1_highqual.aln	2061	0.30602	2.1096	0.14506	1
OG4206	YNL098C	highqual.aln	969	0.20743	1.72326	0.12037	1		OG1504_YER174C_Anc_8.240_1_highqual.aln	732	0.16506	1.75901	0.09384	1
OG1492	YER162C	highqual.aln	2334	0.26848	2.23068	0.12036	1		OG1505_YER175C_Anc_8.241_1_highqual.aln	897	0.23546	2.19974	0.10704	1
OG3773	YMR072W	highqual.aln	549	0.22507	1.87034	0.12033	1		OG1506_YER176W_Anc_8.242_1_highqual.aln	3477	0.24493	1.9422	0.12611	1
OG3686	YML020W	highqual.aln	2025	0.21446	1.78253	0.12031	1		OG1507_YER177W_Anc_8.243_1_highqual.aln	813	0.01559	1.1032	0.01413	1
OG1016	YDR254W	highqual.aln	1374	0.28107	2.33698	0.12027	1		OG1508_YER178W_Anc_8.246_1_highqual.aln	1389	0.03341	1.19239	0.02802	1
OG4423	YOL073C	highqual.aln	1053	0.2083	1.73205	0.12026	1		OG1509_YER179W_Anc_8.249_1_highqual.aln	1002	0.02318	2.07535	0.01117	1
OG46	YAL015C	highqual.aln	1320	0.18699	1.55502	0.12025	1		OG1510_YER180C_Anc_8.252_1_highqual.aln	801	0.33325	1.77461	0.18779	1
OG4978	YPL112C	highqual.aln	1215	0.20091	1.67165	0.12019	1		OG1511_YER180C-A_Anc_8.253_1_highqual.aln	258	0.44997	4.15555	0.10828	1
OG1756	YGL098W	highqual.aln	735	0.24506	2.03935	0.12017	1		OG1512_YER182W_Anc_4.387_1_highqual.aln	732	0.13294	2.18071	0.06096	1
OG2077	YGR258C	highqual.aln	3375	0.25449	2.12041	0.12002	1		OG1513_YER183C_Anc_4.388_1_highqual.aln	633	0.19403	1.86735	0.10391	1
OG5192	YPR118W	highqual.aln	1233	0.24377	2.03127	0.12001	1		OG1562_YFL001W_Anc_8.88_1_highqual.aln	1332	0.25843	1.69893	0.15211	1
OG537	YCR065W	highqual.aln	1752	0.18852	1.57107	0.12	1		OG1561_YFL002C_Anc_8.87_1_highqual.aln	1818	0.13644	1.76564	0.07727	1
OG1240	YDR505C	highqual.aln	2559	0.22983	1.91595	0.11996	1		OG1560_YFL003C_Anc_8.73_1_highqual.aln	2637	0.1657	1.89754	0.08732	1
OG113	YBL054W	highqual.aln	1602	0.25822	2.15268	0.11995	1		OG1559_YFL004W_Anc_8.71_1_highqual.aln	2490	0.10499	1.52477	0.06886	1
OG3648	YML060W	highqual.aln	1131	0.22224	1.85296	0.11994	1		OG1558_YFL005W_Anc_8.70_1_highqual.aln	645	0.01097	1.29925	0.00844	1
OG4741	YOR289W	highqual.aln	771	0.24258	2.02402	0.11985	1		OG1557_YFL007W_Anc_8.69_1_highqual.aln	6429	0.12162	1.80493	0.06738	1
OG4954	YPL138C	highqual.aln	1161	0.24579	2.05103	0.11984	1		OG1556_YFL008W_Anc_8.68_1_highqual.aln	3798	0.11393	1.95525	0.05827	1
OG1332	YER005W	highqual.aln	1893	0.20243	1.68931	0.11983	1		OG1555_YFL009W_Anc_8.67_1_highqual.aln	2352	0.18063	1.79081	0.10087	1
OG3550	YLR429W	highqual.aln	1986	0.19924	1.66356	0.11976	1		OG1554_YFL010C_Anc_8.65_1_highqual.aln	645	0.18118	1.53864	0.11775	1
OG751	YDL042C	highqual.aln	1701	0.20996	1.75365	0.11973	1		OG1553_YFL011W_Anc_5.394_1_length.aln	1638	0.12423	1.96572	0.0632	1
OG2319	YHR197W	highqual.aln	2298	0.24453	2.04369	0.11965	1		OG1552_YFL012W_Anc_8.613_1_highqual.aln	447	0.80755	2.03901	0.39605	1
OG2759	YJR084W	highqual.aln	1278	0.20071	1.67793	0.11962	1		OG1551_YFL013C_Anc_8.64_1_highqual.aln	2175	0.25422	1.88421	0.13492	1
OG1329	YER002W	highqual.aln	717	0.23115	1.93287	0.11959	1		OG1550_YFL014W_Anc_8.62_1_highqual.aln	327	0.08767	1.38826	0.06315	1
OG253	YBR103W	highqual.aln	1650	0.24383	2.04056	0.11949	1		OG1549_YFL016C_Anc_8.61_1_highqual.aln	1554	0.09892	1.83722	0.05384	1
OG2409	YIL085C	highqual.aln	1671	0.21892	1.83256	0.11946	1		OG1548_YFL017C_Anc_8.58_1_highqual.aln	477	0.18125	2.17714	0.08325	1
OG4751	YOR299W	highqual.aln	2244	0.22066	1.84971	0.11929	1		OG1547_YFL017W-A_Anc_8.57_1_highqual.aln	231	0.09131	1.0439	0.08747	1
OG3598	YML112W	highqual.aln	891	0.18549	1.55534	0.11926	1		OG1546_YFL018C_Anc_8.56_1_highqual.aln	1497	0.03966	1.57085	0.02525	1
OG750	YDL043C	highqual.aln	798	0.29317	2.4586	0.11924	1		OG1545_YFL020C_Anc_7.161_1_length.aln	369	0.32486	1.86566	0.17413	1
OG4822	YOR380W	highqual.aln	1641	0.23409	1.96436	0.11917	1		OG1544_YFL021W_Anc_8.55_1_highqual.aln	2154	0.15458	1.84237	0.08391	1
OG4737	YOR285W	highqual.aln	417	0.26033	2.1852	0.11913	1		OG1543_YFL022C_Anc_8.52_1_highqual.aln	1509	0.06471	1.91987	0.0337	1
OG515	YCR036W	highqual.aln	1002	0.31445	2.63973	0.11912	1		OG1542_YFL023W_Anc_8.48_1_highqual.aln	2463	0.4737	2.38985	0.19821	1
OG1473	YER142C	highqual.aln	963	0.24472	2.05471	0.1191	1		OG1541_YFL024C_Anc_8.47_1_highqual.aln	2676	0.13146	2.12994	0.06172	1
OG2648	YJL062W	highqual.aln	2499	0.19657	1.65052	0.1191	1		OG1540_YFL025C_Anc_8.46_1_highqual.aln	3090	0.28558	1.793	0.15928	1
OG5067	YPL020C	highqual.aln	1881	0.29487	2.47594	0.11909	1		OG1539_YFL026W_Anc_8.45_1_highqual.aln	1293	0.13641	1.83263	0.07443	1
OG1086	YDR333C	highqual.aln	2178	0.22737	1.91085	0.11899	1		OG1538_YFL027C_Anc_8.44_1_highqual.aln	1491	0.28622	1.88986	0.15145	1
OG4364	YOL137W	highqual.aln	1599	0.23652	1.98794	0.11898	1		OG1537_YFL028C_Anc_8.42_1_highqual.aln	867	0.08371	1.70212	0.04918	1
OG1039	YDR286C	highqual.aln	348	0.23869	2.00766	0.11889	1		OG1536_YFL029C_Anc_8.40_1_highqual.aln	1107	0.31263	1.91378	0.16336	1
OG3092	YKR072C	highqual.aln	1728	0.21337	1.79486	0.11888	1		OG1535_YFL030W_Anc_8.37_1_highqual.aln	1155	0.12727	1.78057	0.07148	1
OG1481	YER150W	highqual.aln	444	0.2212	1.86086	0.11887	1		OG1534_YFL031W_Anc_8.36_1_length.aln	948	0.15218	1.25023	0.12172	1
OG1393	YER059W	highqual.aln	1278	0.21516	1.81076	0.11882	1		OG1533_YFL033C_Anc_8.34_1_highqual.aln	5334	0.14358	1.84626	0.07777	1
OG2465	YIL019W	highqual.aln	1116	0.2607	2.19412	0.11882	1		OG1531_YFL034C-A_Anc_8.31_1_struture.aln	381	0.1285	1.57971	0.08135	1
OG2646	YJL063C	highqual.aln	714	0.20058	1.68869	0.11878	1		OG1530_YFL034C-B_Anc_8.29_1_struture.aln	861	0.0417	1.62776	0.02562	1
OG1131	YDR383C	highqual.aln	726	0.25964	2.18623	0.11876	1		OG1532_YFL034W_Anc_8.32_1_highqual.aln	3225	0.22277	1.92338	0.11582	1
OG4024	YNL299W	highqual.aln	1926	0.25905	2.18149	0.11875	1		OG1529_YFL036W_Anc_8.28_1_highqual.aln	4071	0.12298	2.07348	0.05931	1
OG3217	YLR050C	highqual.aln	483	0.17794	1.49911	0.1187	1		OG1528_YFL037W_Anc_8.27_1_highqual.aln	1371	0.00514	1.28716	0.00399	1
OG66	YAR019C	highqual.aln	2922	0.19011	1.60289	0.11861	1		OG1527_YFL038C_Anc_8.25_1_highqual.aln	618	0.00433	1.57815	0.00275	1
OG3779	YMR078C	highqual.aln	2292	0.262	2.20922	0.11859	1		OG1526_YFL039C_Anc_8.23_1_struture.aln	1125	5e-05	0.49906	0.0001	0
OG2864	YKL175W	highqual.aln	1695	0.1936	1.63362	0.11851	1		OG1525_YFL040W_Anc_8.22_1_highqual.aln	1704	0.12034	1.99558	0.0603	1
OG2773	YJR098C	highqual.aln	1983	0.2564	2.16646	0.11835	1		OG1524_YFL041W_Anc_8.17_1_highqual.aln	1872	0.11835	1.87612	0.06308	1
OG955	YDR184C	highqual.aln	888	0.20105	1.69968	0.11828	1		OG1521_YFL042C_Anc_8.14_1_highqual.aln	2190	0.23152	1.69577	0.13653	1
OG4260	YNL041C	highqual.aln	2523	0.2261	1.91292	0.1182	1		OG1520_YFL044C_Anc_8.12_1_highqual.aln	906	0.17786	1.64988	0.1078	1
OG1448	YER113C	highqual.aln	2121	0.19958	1.68997	0.1181	1		OG1519_YFL045C_Anc_8.9_1_highqual.aln	762	0.05954	1.1804	0.05044	1
OG200	YBR052C	highqual.aln	633	0.20269	1.71875	0.11793	1		OG1518_YFL046W_Anc_8.8_1_highqual.aln	624	0.07574	2.27152	0.03334	1
OG1310	YEL019C	highqual.aln	801	0.2383	2.02101	0.11791	1		OG1517_YFL047W_Anc_8.4_1_highqual.aln	2187	0.12122	2.01593	0.06013	1
OG5093	YPR007C	highqual.aln	2043	0.24971	2.119	0.11785	1		OG1516_YFL048C_Anc_8.2_1_highqual.aln	1335	0.21606	2.11342	0.10223	1
OG4040	YNL281W	highqual.aln	459	0.11044	0.93781	0.11776	1		OG1515_YFL049W_Anc_8.1_1_highqual.aln	1890	0.2715	2.05843	0.13189	1
OG1554	YFL010C	highqual.aln	645	0.18118	1.53864	0.11775	1		OG1514_YFL050C_Anc_3.38_1_highqual.aln	2682	0.45706	2.21907	0.20597	1
OG3293	YLR134W	highqual.aln	1689	0.07082	0.60153	0.11773	0		OG1563_YFR001W_Anc_8.91_1_highqual.aln	612	0.12269	1.84717	0.06642	1
OG4255	YNL047C	highqual.aln	1980	0.22096	1.87718	0.11771	1		OG1564_YFR002W_Anc_8.94_1_highqual.aln	2661	0.09639	1.82254	0.05289	1
OG4898	YPL195W	highqual.aln	2820	0.22277	1.89269	0.1177	1		OG1565_YFR003C_Anc_8.95_1_highqual.aln	501	0.19765	1.62041	0.12198	1
OG2853	YKL187C	highqual.aln	2271	0.21995	1.86961	0.11765	1		OG1566_YFR004W_Anc_8.96_1_highqual.aln	918	0.01536	1.53519	0.01001	1
OG5149	YPR070W	highqual.aln	1719	0.25386	2.15778	0.11765	1		OG1567_YFR005C_Anc_8.97_1_highqual.aln	1347	0.28601	1.68026	0.17022	1
OG1771	YGL083W	highqual.aln	2412	0.21769	1.85102	0.11761	1		OG1568_YFR006W_Anc_8.98_1_highqual.aln	1605	0.17314	1.71076	0.1012	1
OG51	YAL010C	highqual.aln	1494	0.19558	1.6629	0.11761	1		OG1569_YFR007W_Anc_8.101_1_highqual.aln	1059	0.30572	1.65622	0.18459	1
OG3539	YLR417W	highqual.aln	1734	0.21458	1.82474	0.1176	1		OG1570_YFR008W_Anc_8.105_1_highqual.aln	687	0.33697	1.62232	0.20771	1
OG4424	YOL072W	highqual.aln	1365	0.20206	1.71897	0.11755	1		OG1571_YFR009W_Anc_1.366_1_highqual.aln	2256	0.05617	1.36775	0.04107	1
OG1082	YDR329C	highqual.aln	1323	0.206	1.75354	0.11748	1		OG1572_YFR010W_Anc_1.369_1_highqual.aln	1500	0.08587	1.6023	0.05359	1
OG4047	YNL273W	highqual.aln	3750	0.24412	2.07816	0.11747	1		OG1573_YFR011C_Anc_1.370_1_highqual.aln	510	0.13971	1.56229	0.08942	1
OG4234	YNL069C	highqual.aln	594	0.03835	0.32648	0.11747	0		OG1574_YFR012W_Anc_1.371_1_length.aln	1560	0.66223	2.1979	0.3013	1
OG2290	YHR167W	highqual.aln	792	0.19177	1.63314	0.11743	1		OG1575_YFR013W_Anc_1.373_1_highqual.aln	2415	0.19946	1.80656	0.11041	1
OG4499	YOR006C	highqual.aln	1020	0.2063	1.75683	0.11743	1		OG1576_YFR014C_Anc_1.374_1_highqual.aln	1338	0.16382	1.91277	0.08565	1
OG497	YCR020C	highqual.aln	645	0.22851	1.94639	0.1174	1		OG1577_YFR015C_Anc_1.375_1_highqual.aln	2127	0.04953	1.56371	0.03168	1
OG3139	YLL035W	highqual.aln	1902	0.22742	1.93804	0.11734	1		OG1578_YFR016C_Anc_1.377_1_struture.aln	5127	1.06151	2.4537	0.43261	1
OG3468	YLR340W	highqual.aln	936	0.06977	0.59464	0.11733	0		OG1579_YFR017C_Anc_1.363_1_highqual.aln	813	0.2869	2.87216	0.09989	1
OG83	YBL089W	highqual.aln	1377	0.22279	1.89933	0.1173	1		OG1581_YFR019W_Anc_1.360_1_highqual.aln	7089	0.14729	1.8769	0.07847	1
OG2964	YKL062W	highqual.aln	1962	0.22797	1.94373	0.11729	1		OG1582_YFR021W_Anc_1.359_1_highqual.aln	1500	0.07176	1.53453	0.04676	1
OG2887	YKL149C	highqual.aln	1215	0.27474	2.34291	0.11727	1		OG1583_YFR022W_Anc_1.358_1_highqual.aln	2199	0.20076	1.77128	0.11334	1
OG2882	YKL155C	highqual.aln	1986	0.27069	2.30888	0.11724	1		OG1584_YFR023W_Anc_1.357_1_highqual.aln	1839	0.12816	2.11182	0.06069	1
OG4009	YNL315C	highqual.aln	954	0.22888	1.9527	0.11721	1		OG1585_YFR024C-A_Anc_1.356_1_struture.aln	1380	0.08459	1.64908	0.0513	1
OG1780	YGL073W	highqual.aln	2559	0.24727	2.11032	0.11717	1		OG1586_YFR025C_Anc_1.351_1_highqual.aln	1005	0.22356	1.60184	0.13956	1
OG401	YBR257W	highqual.aln	840	0.22365	1.90924	0.11714	1		OG1587_YFR027W_Anc_1.350_1_highqual.aln	843	0.17612	1.76601	0.09973	1
OG1026	YDR270W	highqual.aln	3024	0.23464	2.00424	0.11707	1		OG1588_YFR028C_Anc_1.349_1_highqual.aln	1659	0.09053	1.56318	0.05791	1
OG285	YBR138C	highqual.aln	1581	0.22403	1.91424	0.11704	1		OG1589_YFR029W_Anc_1.348_1_highqual.aln	2046	0.1874	1.7182	0.10907	1
OG1116	YDR371W	highqual.aln	1674	0.26264	2.24544	0.11697	1		OG1590_YFR030W_Anc_7.185_1_highqual.aln	3105	0.13732	1.70534	0.08052	1
OG2712	YJR032W	highqual.aln	1182	0.23678	2.02603	0.11687	1		OG1591_YFR031C_Anc_7.186_1_highqual.aln	3510	0.1478	1.98219	0.07456	1
OG4983	YPL108W	highqual.aln	504	0.19197	1.643	0.11684	1		OG1592_YFR031C-A_Anc_7.187_1_highqual.aln	762	0.00565	0.29479	0.01915	0
OG4976	YPL115C	highqual.aln	3420	0.23675	2.02681	0.11681	1		OG1593_YFR032C_Anc_7.188_1_highqual.aln	885	0.28225	2.12636	0.13274	1
OG2274	YHR151C	highqual.aln	1584	0.23452	2.00844	0.11677	1		OG1595_YFR033C_Anc_7.190_1_highqual.aln	450	0.29857	2.0854	0.14317	1
OG4497	YOR004W	highqual.aln	780	0.20053	1.71742	0.11676	1		OG1598_YFR036W_Anc_7.199_1_highqual.aln	372	0.22108	2.17808	0.1015	1
OG2483	YIL001W	highqual.aln	1539	0.22816	1.95429	0.11675	1		OG1599_YFR037C_Anc_7.204_1_highqual.aln	1683	0.10508	1.75118	0.06001	1
OG2235	YHR110W	highqual.aln	636	0.22155	1.89798	0.11673	1		OG1600_YFR038W_Anc_7.205_1_struture.aln	2562	0.17509	2.02137	0.08662	1
OG3593	YML117W	highqual.aln	3420	0.22204	1.90245	0.11671	1		OG1601_YFR039C_Anc_3.546_1_highqual.aln	1536	0.39312	2.13502	0.18413	1
OG2781	YJR106W	highqual.aln	2181	0.19916	1.70727	0.11665	1		OG1602_YFR040W_Anc_3.547_1_struture.aln	3045	0.13234	1.93358	0.06844	1
OG4805	YOR360C	highqual.aln	1584	0.15238	1.30733	0.11656	1		OG1603_YFR041C_Anc_3.548_1_highqual.aln	885	0.23454	2.02266	0.11595	1
OG2468	YIL016W	highqual.aln	477	0.23833	2.04505	0.11654	1		OG1604_YFR042W_Anc_3.549_1_highqual.aln	603	0.18765	1.63215	0.11497	1
OG981	YDR216W	highqual.aln	4044	0.24466	2.09964	0.11653	1		OG1605_YFR043C_Anc_3.550_1_highqual.aln	714	0.4247	2.50308	0.16967	1
OG1343	YER014W	highqual.aln	1617	0.20419	1.75245	0.11652	1		OG1606_YFR044C_Anc_3.555_1_highqual.aln	1605	0.06657	1.60938	0.04137	1
OG4797	YOR352W	highqual.aln	1029	0.21278	1.82702	0.11646	1		OG1607_YFR045W_Anc_3.556_1_highqual.aln	930	0.15463	1.74922	0.0884	1
OG3331	YLR182W	highqual.aln	2421	0.21472	1.84539	0.11636	1		OG1608_YFR046C_Anc_3.559_1_highqual.aln	1119	0.47773	1.96983	0.24252	1
OG3039	YKR016W	highqual.aln	1617	0.21432	1.84242	0.11632	1		OG1609_YFR047C_Anc_3.563_1_highqual.aln	990	0.09215	1.5887	0.058	1
OG2849	YKL191W	highqual.aln	1608	0.22019	1.89469	0.11621	1		OG1610_YFR048W_Anc_3.568_1_highqual.aln	1992	0.15245	1.98288	0.07688	1
OG2509	YIR027C	highqual.aln	1380	0.18031	1.55202	0.11618	1		OG1611_YFR049W_Anc_3.572_1_highqual.aln	369	0.26318	1.58193	0.16637	1
OG2533	YJL196C	highqual.aln	945	0.23764	2.04621	0.11614	1		OG1612_YFR050C_Anc_3.574_1_highqual.aln	798	0.06331	1.61901	0.03911	1
OG4408	YOL089C	highqual.aln	3108	0.25026	2.15701	0.11602	1		OG1613_YFR051C_Anc_3.575_1_highqual.aln	1797	0.10778	1.48928	0.07237	1
OG1603	YFR041C	highqual.aln	885	0.23454	2.02266	0.11595	1		OG1614_YFR052W_Anc_3.580_1_highqual.aln	822	0.09675	1.67925	0.05761	1
OG1290	YEL040W	highqual.aln	1452	0.19771	1.70644	0.11586	1		OG1615_YFR053C_Anc_3.581_1_highqual.aln	1455	0.06766	1.31672	0.05139	1
OG1532	YFL034W	highqual.aln	3225	0.22277	1.92338	0.11582	1		OG1844_YGL001C_Anc_4.126_1_highqual.aln	1047	0.06057	1.80045	0.03364	1
OG2867	YKL172W	highqual.aln	1311	0.21837	1.88553	0.11581	1		OG1843_YGL002W_Anc_4.124_1_highqual.aln	648	0.21907	1.69309	0.12939	1
OG2511	YIR029W	highqual.aln	1029	0.18648	1.61039	0.1158	1		OG1842_YGL003C_Anc_4.122_1_highqual.aln	1698	0.06357	1.7107	0.03716	1
OG866	YDR090C	highqual.aln	930	0.23616	2.03955	0.11579	1		OG1841_YGL004C_Anc_4.119_1_highqual.aln	1263	0.38891	1.66457	0.23364	1
OG5188	YPR114W	highqual.aln	945	0.1825	1.57657	0.11576	1		OG1840_YGL005C_Anc_4.118_1_highqual.aln	840	0.31275	2.04548	0.1529	1
OG4995	YPL096W	highqual.aln	1089	0.23338	2.01637	0.11574	1		OG1839_YGL006W_Anc_4.117_1_highqual.aln	3531	0.17217	1.90911	0.09018	1
OG3121	YKR100C	highqual.aln	1077	0.20236	1.74909	0.1157	1		OG1837_YGL008C_Anc_4.115_1_highqual.aln	2757	0.03691	0.48499	0.0761	0
OG1331	YER004W	highqual.aln	693	0.20702	1.78956	0.11568	1		OG1836_YGL009C_Anc_4.107_1_highqual.aln	2337	0.06795	1.60636	0.0423	1
OG3576	YLR455W	highqual.aln	921	0.22431	1.93971	0.11564	1		OG1835_YGL010W_Anc_4.109_1_highqual.aln	531	0.27566	1.6442	0.16766	1
OG498	YCR020C-A	highqual.aln	264	0.23261	2.01153	0.11564	1		OG1834_YGL011C_Anc_4.110_1_highqual.aln	756	0.03446	1.58457	0.02175	1
OG1055	YDR303C	highqual.aln	2667	0.21346	1.8464	0.11561	1		OG1833_YGL012W_Anc_4.112_1_highqual.aln	1419	0.08564	1.79061	0.04783	1
OG897	YDR125C	highqual.aln	1371	0.24627	2.13129	0.11555	1		OG1832_YGL013C_Anc_4.113_1_highqual.aln	3363	0.19553	2.08346	0.09385	1
OG2720	YJR042W	highqual.aln	2235	0.18372	1.59021	0.11553	1		OG1831_YGL014W_Anc_4.114_1_struture.aln	2703	0.16663	1.84199	0.09046	1
OG304	YBR158W	highqual.aln	1680	0.221	1.91295	0.11553	1		OG1830_YGL015C_Anc_1.243_1_highqual.aln	399	0.67719	2.27748	0.29734	1
OG452	YCL047C	highqual.aln	825	0.19631	1.69991	0.11548	1		OG1829_YGL016W_Anc_4.105_1_highqual.aln	3243	0.13259	1.53806	0.08621	1
OG615	YDL186W	highqual.aln	930	0.23635	2.04659	0.11548	1		OG1828_YGL017W_Anc_4.104_1_highqual.aln	1509	0.23996	1.76895	0.13565	1
OG2325	YHR202W	highqual.aln	1809	0.22399	1.93977	0.11547	1		OG1827_YGL018C_Anc_4.103_1_highqual.aln	552	0.1662	1.5779	0.10533	1
OG3394	YLR254C	highqual.aln	573	0.21807	1.88858	0.11547	1		OG1826_YGL019W_Anc_4.102_1_highqual.aln	837	0.03666	1.46772	0.02498	1
OG385	YBR242W	highqual.aln	714	0.18242	1.5797	0.11547	1		OG1825_YGL020C_Anc_4.101_1_highqual.aln	705	0.25691	1.46062	0.17589	1
OG1621	YGL250W	highqual.aln	741	0.23107	2.00165	0.11544	1		OG1824_YGL021W_Anc_4.100_1_highqual.aln	2316	0.2026	1.82845	0.1108	1
OG1959	YGR130C	highqual.aln	3039	0.2837	2.45926	0.11536	1		OG1823_YGL022W_Anc_4.98_1_highqual.aln	2262	0.04574	1.5285	0.02993	1
OG4662	YOR201C	highqual.aln	1236	0.26945	2.33589	0.11535	1		OG1822_YGL023C_Anc_4.97_1_highqual.aln	2121	0.22621	2.26976	0.09966	1
OG4028	YNL294C	highqual.aln	1656	0.22619	1.96104	0.11534	1		OG1821_YGL025C_Anc_4.93_1_highqual.aln	1269	0.24473	1.71905	0.14236	1
OG4337	YNR048W	highqual.aln	1182	0.1858	1.61144	0.1153	1		OG1820_YGL026C_Anc_4.92_1_highqual.aln	2121	0.04459	1.48887	0.02995	1
OG1248	YDR514C	highqual.aln	1449	0.24613	2.13545	0.11526	1		OG1819_YGL027C_Anc_4.90_1_highqual.aln	2499	0.15929	1.78099	0.08944	1
OG4872	YPL222W	highqual.aln	2067	0.2611	2.26526	0.11526	1		OG1818_YGL028C_Anc_4.89_1_length.aln	1890	0.2129	2.06878	0.10291	1
OG658	YDL138W	highqual.aln	2319	0.21276	1.84645	0.11522	1		OG1817_YGL029W_Anc_4.88_1_highqual.aln	360	0.19209	1.73276	0.11086	1
OG3457	YLR325C	highqual.aln	234	0.01476	0.12824	0.11513	0		OG1816_YGL030W_Anc_4.85_1_highqual.aln	315	0.00495	0.26067	0.01899	0
OG349	YBR203W	highqual.aln	2781	0.21835	1.89697	0.11511	1		OG1815_YGL031C_Anc_4.84_1_highqual.aln	465	0.05331	0.32692	0.16306	0
OG1110	YDR364C	highqual.aln	1374	0.23313	2.02544	0.1151	1		OG1814_YGL032C_Anc_4.83_1_highqual.aln	261	0.47929	1.83438	0.26128	1
OG356	YBR211C	highqual.aln	972	0.22828	1.98509	0.115	1		OG1813_YGL033W_Anc_4.81_1_length.aln	795	0.23533	2.18223	0.10784	1
OG5034	YPL054W	highqual.aln	915	0.22168	1.928	0.11498	1		OG1811_YGL035C_Anc_4.80_1_struture.aln	1560	0.18195	1.84583	0.09858	1
OG1604	YFR042W	highqual.aln	603	0.18765	1.63215	0.11497	1		OG1810_YGL036W_Anc_4.76_1_highqual.aln	2949	0.33767	1.72864	0.19534	1
OG76	YBL097W	highqual.aln	2358	0.25873	2.25063	0.11496	1		OG1809_YGL037C_Anc_4.75_1_highqual.aln	648	0.08483	1.55468	0.05457	1
OG1900	YGR066C	highqual.aln	897	0.29173	2.5383	0.11493	1		OG1808_YGL038C_Anc_4.74_1_highqual.aln	1449	0.35599	1.70335	0.209	1
OG2680	YJL016W	highqual.aln	1689	0.20508	1.7846	0.11492	1		OG1807_YGL039W_Anc_4.126_1_highqual.aln	1044	0.23689	1.81084	0.13082	1
OG3911	YMR232W	highqual.aln	2031	0.23849	2.07716	0.11481	1		OG1806_YGL040C_Anc_4.70_1_highqual.aln	1026	0.04458	1.75272	0.02544	1
OG3864	YMR168C	highqual.aln	1824	0.21848	1.90443	0.11472	1		OG1805_YGL041W-A_Anc_4.68_1_highqual.aln	468	0.2523	1.9554	0.12903	1
OG149	YBL006C	highqual.aln	612	0.24185	2.1098	0.11463	1		OG1804_YGL043W_Anc_4.67_1_highqual.aln	987	0.10813	1.34016	0.08068	1
OG2518	YIR036C	highqual.aln	789	0.20855	1.8207	0.11455	1		OG1803_YGL044C_Anc_4.66_1_highqual.aln	999	0.07807	1.77336	0.04402	1
OG4723	YOR269W	highqual.aln	1494	0.20698	1.80735	0.11452	1		OG1802_YGL045W_Anc_4.62_1_highqual.aln	1647	0.18957	2.13642	0.08873	1
OG5199	YPR128C	highqual.aln	987	0.20685	1.80788	0.11442	1		OG1801_YGL047W_Anc_4.58_1_highqual.aln	681	0.31371	1.95279	0.16065	1
OG3471	YLR343W	highqual.aln	1671	0.30615	2.67737	0.11435	1		OG1800_YGL048C_Anc_4.57_1_highqual.aln	1215	0.00702	1.55226	0.00452	1
OG1488	YER157W	highqual.aln	2406	0.22533	1.97075	0.11434	1		OG1799_YGL049C_Anc_4.56_1_struture.aln	2805	0.25529	1.98742	0.12845	1
OG4804	YOR359W	highqual.aln	1620	0.16366	1.43199	0.11429	1		OG1798_YGL050W_Anc_4.55_1_highqual.aln	819	0.26812	1.74513	0.15364	1
OG1502	YER172C	highqual.aln	6498	0.23925	2.09361	0.11427	1		OG1797_YGL054C_Anc_6.102_1_highqual.aln	414	0.02676	1.24523	0.02149	1
OG1094	YDR347W	highqual.aln	963	0.19868	1.73921	0.11424	1		OG1796_YGL055W_Anc_6.106_1_highqual.aln	1530	0.05964	1.04976	0.05681	1
OG3746	YMR041C	highqual.aln	1074	0.23692	2.07381	0.11424	1		OG1795_YGL056C_Anc_6.107_1_highqual.aln	1590	0.10152	1.52189	0.06671	1
OG4254	YNL048W	highqual.aln	1644	0.20554	1.80001	0.11419	1		OG1794_YGL057C_Anc_6.108_1_highqual.aln	867	0.46971	2.21132	0.21241	1
OG953	YDR183W	highqual.aln	690	0.29978	2.62576	0.11417	1		OG1793_YGL058W_Anc_6.109_1_highqual.aln	519	0.01888	1.70411	0.01108	1
OG1906	YGR072W	highqual.aln	1173	0.28001	2.4536	0.11412	1		OG1792_YGL059W_Anc_6.110_1_highqual.aln	1473	0.08232	1.81584	0.04534	1
OG5247	YPR180W	highqual.aln	1044	0.22845	2.00205	0.11411	1		OG1791_YGL060W_Anc_6.112_1_highqual.aln	2067	0.47448	2.0745	0.22872	1
OG4684	YOR227W	highqual.aln	3801	0.23172	2.03147	0.11407	1		OG1790_YGL061C_Anc_6.114_1_highqual.aln	747	0.26535	2.35404	0.11272	1
OG4733	YOR280C	highqual.aln	798	0.21119	1.85173	0.11405	1		OG1789_YGL062W_Anc_6.115_1_highqual.aln	3534	0.03697	1.71237	0.02159	1
OG4065	YNL253W	highqual.aln	1281	0.22087	1.93677	0.11404	1		OG1788_YGL063W_Anc_6.226_1_length.aln	1269	0.1601	2.0743	0.07718	1
OG502	YCR024C	highqual.aln	1476	0.21075	1.84815	0.11403	1		OG1787_YGL064C_Anc_6.223_1_highqual.aln	1764	0.23571	2.13157	0.11058	1
OG2969	YKL057C	highqual.aln	3111	0.20802	1.82466	0.11401	1		OG1786_YGL065C_Anc_6.219_1_highqual.aln	1512	0.18393	2.03559	0.09036	1
OG2564	YJL158C	highqual.aln	705	0.13507	1.1859	0.1139	1		OG1785_YGL066W_Anc_6.218_1_struture.aln	2019	0.24395	2.22291	0.10974	1
OG1983	YGR156W	highqual.aln	1311	0.17195	1.51034	0.11385	1		OG1784_YGL067W_Anc_6.216_1_highqual.aln	1152	0.17363	1.75438	0.09897	1
OG4160	YNL149C	highqual.aln	387	0.25237	2.21719	0.11382	1		OG1783_YGL068W_Anc_6.213_1_highqual.aln	609	0.13247	1.35886	0.09749	1
OG1119	YDR374C	highqual.aln	924	0.22689	1.99408	0.11378	1		OG1782_YGL070C_Anc_6.212_1_highqual.aln	366	0.00363	1.04363	0.00348	1
OG2032	YGR208W	highqual.aln	927	0.21004	1.84598	0.11378	1		OG1781_YGL071W_Anc_6.211_1_highqual.aln	2124	0.26189	2.0029	0.13076	1
OG2699	YJR006W	highqual.aln	1542	0.20426	1.79551	0.11376	1		OG1780_YGL073W_Anc_6.209_1_highqual.aln	2559	0.24727	2.11032	0.11717	1
OG4798	YOR353C	highqual.aln	2406	0.21748	1.91198	0.11375	1		OG1779_YGL075C_Anc_6.208_1_highqual.aln	1167	0.45612	1.87914	0.24273	1
OG1666	YGL198W	highqual.aln	726	0.22476	1.97672	0.1137	1		OG1778_YGL076C_Anc_6.206_1_struture.aln	732	0.03693	0.48307	0.07644	0
OG2373	YIL123W	highqual.aln	1509	0.17903	1.57538	0.11365	1		OG1777_YGL077C_Anc_6.205_1_highqual.aln	1689	0.10092	1.78261	0.05661	1
OG599	YDL203C	highqual.aln	1872	0.22534	1.98497	0.11352	1		OG1776_YGL078C_Anc_6.204_1_highqual.aln	1572	0.07599	1.5346	0.04952	1
OG1921	YGR089W	highqual.aln	2832	0.22162	1.95303	0.11348	1		OG1775_YGL079W_Anc_6.202_1_highqual.aln	654	0.1899	2.44157	0.07778	1
OG2493	YIR010W	highqual.aln	1731	0.19435	1.71345	0.11343	1		OG1774_YGL080W_Anc_6.199_1_highqual.aln	390	0.0726	1.31118	0.05537	1
OG2099	YHL033C	highqual.aln	768	0.07068	0.62336	0.11339	0		OG1773_YGL081W_Anc_6.196_1_highqual.aln	999	0.46516	1.88657	0.24656	1
OG4419	YOL077W-A	highqual.aln	204	0.13571	1.19727	0.11335	1		OG1772_YGL082W_Anc_6.195_1_highqual.aln	1149	0.15564	2.0782	0.07489	1
OG1583	YFR022W	highqual.aln	2199	0.20076	1.77128	0.11334	1		OG1771_YGL083W_Anc_6.191_1_highqual.aln	2412	0.21769	1.85102	0.11761	1
OG1311	YEL018W	highqual.aln	855	0.19553	1.72608	0.11328	1		OG1770_YGL084C_Anc_6.190_1_highqual.aln	1680	0.1178	1.81767	0.06481	1
OG4425	YOL071W	highqual.aln	477	0.21967	1.9392	0.11328	1		OG1769_YGL085W_Anc_6.189_1_highqual.aln	822	0.18508	1.8004	0.1028	1
OG2102	YHL030W	highqual.aln	5607	0.21098	1.86356	0.11321	1		OG1768_YGL086W_Anc_6.188_1_length.aln	2325	0.19999	2.53486	0.07889	1
OG4299	YNR010W	highqual.aln	450	0.22512	1.99071	0.11308	1		OG1767_YGL087C_Anc_6.187_1_length.aln	411	0.05742	1.50184	0.03823	1
OG5200	YPR129W	highqual.aln	1143	0.19211	1.69895	0.11308	1		OG1766_YGL088W_Anc_8.464_1_length.aln	444	0.16649	0.23975	0.69446	0
OG4820	YOR377W	highqual.aln	1578	0.21385	1.89146	0.11306	1		OG1765_YGL089C_Anc_6.185_1_struture.aln	363	0.40942	1.85725	0.22045	1
OG1102	YDR356W	highqual.aln	2841	0.29964	2.65105	0.11303	1		OG1764_YGL090W_Anc_6.182_1_highqual.aln	1299	0.54925	2.13541	0.25721	1
OG2402	YIL093C	highqual.aln	792	0.15536	1.37503	0.11299	1		OG1763_YGL091C_Anc_6.181_1_highqual.aln	1011	0.06262	2.13877	0.02928	1
OG2663	YJL048C	highqual.aln	1245	0.22846	2.02183	0.11299	1		OG1762_YGL092W_Anc_6.180_1_struture.aln	4020	0.34335	2.10976	0.16275	1
OG3848	YMR152W	highqual.aln	1155	0.24417	2.16289	0.11289	1		OG1761_YGL093W_Anc_6.179_1_highqual.aln	2775	0.42485	2.14946	0.19765	1
OG3162	YLL010C	highqual.aln	1302	0.16381	1.45118	0.11288	1		OG1760_YGL094C_Anc_6.176_1_highqual.aln	3345	0.09999	1.92728	0.05188	1
OG3863	YMR167W	highqual.aln	2337	0.22678	2.00974	0.11284	1		OG1759_YGL095C_Anc_6.174_1_highqual.aln	1731	0.15466	2.13528	0.07243	1
OG110	YBL057C	highqual.aln	669	0.20564	1.82249	0.11283	1		OG1758_YGL096W_Anc_6.170_1_highqual.aln	837	0.44732	2.20222	0.20312	1
OG4248	YNL054W	highqual.aln	3819	0.23971	2.12515	0.1128	1		OG1757_YGL097W_Anc_6.166_1_highqual.aln	1446	0.11403	1.77717	0.06417	1
OG4092	YNL223W	highqual.aln	1617	0.2116	1.87607	0.11279	1		OG1756_YGL098W_Anc_6.164_1_highqual.aln	735	0.24506	2.03935	0.12017	1
OG3620	YML088W	highqual.aln	2010	0.20653	1.8312	0.11278	1		OG1755_YGL099W_Anc_6.163_1_highqual.aln	1932	0.06293	1.7262	0.03646	1
OG1967	YGR140W	highqual.aln	2883	0.23631	2.09588	0.11275	1		OG1754_YGL100W_Anc_6.159_1_highqual.aln	1050	0.07432	1.63288	0.04552	1
OG1790	YGL061C	highqual.aln	747	0.26535	2.35404	0.11272	1		OG1753_YGL101W_Anc_6.157_1_highqual.aln	645	0.13885	2.02491	0.06857	1
OG5237	YPR169W	highqual.aln	1533	0.25008	2.21938	0.11268	1		OG1752_YGL103W_Anc_6.156_1_struture.aln	447	0.01243	0.31073	0.04	0
OG5245	YPR178W	highqual.aln	1410	0.2404	2.13362	0.11267	1		OG1751_YGL104C_Anc_6.155_1_highqual.aln	1488	0.1468	1.87487	0.0783	1
OG2356	YIL140W	highqual.aln	2490	0.21379	1.89787	0.11265	1		OG1750_YGL105W_Anc_6.153_1_highqual.aln	1134	0.09232	1.06276	0.08687	1
OG3239	YLR075W	highqual.aln	663	0.0398	0.3535	0.11257	0		OG1749_YGL106W_Anc_6.151_1_highqual.aln	447	0.05739	1.84085	0.03118	1
OG4223	YNL080C	highqual.aln	1116	0.16496	1.46546	0.11257	1		OG1748_YGL107C_Anc_6.150_1_highqual.aln	1953	0.2548	1.76395	0.14445	1
OG1252	YDR518W	highqual.aln	1551	0.20062	1.78252	0.11255	1		OG1747_YGL108C_Anc_6.149_1_highqual.aln	423	0.36051	1.97014	0.18299	1
OG1255	YDR522C	highqual.aln	1506	0.21923	1.94842	0.11251	1		OG1746_YGL110C_Anc_6.145_1_highqual.aln	1878	0.28137	2.21781	0.12687	1
OG4947	YPL146C	highqual.aln	1374	0.22205	1.97497	0.11243	1		OG1745_YGL111W_Anc_6.144_1_highqual.aln	1404	0.30694	2.04243	0.15028	1
OG3348	YLR201C	highqual.aln	780	0.16206	1.44197	0.11239	1		OG1744_YGL112C_Anc_6.141_1_highqual.aln	1548	0.06119	1.75748	0.03482	1
OG3856	YMR160W	highqual.aln	2508	0.21011	1.87037	0.11234	1		OG1743_YGL113W_Anc_6.140_1_highqual.aln	2016	0.35165	1.88026	0.18702	1
OG2492	YIR009W	highqual.aln	333	0.15887	1.41449	0.11231	1		OG1742_YGL114W_Anc_6.137_1_highqual.aln	2175	0.06784	1.7906	0.03789	1
OG281	YBR133C	highqual.aln	2490	0.18157	1.61704	0.11229	1		OG1741_YGL115W_Anc_6.136_1_highqual.aln	966	0.0382	1.30771	0.02921	1
OG546	YCR075C	highqual.aln	780	0.21459	1.91173	0.11225	1		OG1740_YGL116W_Anc_6.135_1_highqual.aln	1839	0.08652	1.92151	0.04502	1
OG3194	YLR023C	highqual.aln	1626	0.19445	1.73245	0.11224	1		OG1739_YGL117W_Anc_6.134_1_highqual.aln	795	0.55622	2.11098	0.26349	1
OG4606	YOR137C	highqual.aln	1878	0.24729	2.20366	0.11222	1		OG1738_YGL119W_Anc_6.133_1_highqual.aln	1515	0.17902	2.14819	0.08333	1
OG1162	YDR419W	highqual.aln	1947	0.21811	1.94498	0.11214	1		OG1737_YGL120C_Anc_6.132_1_highqual.aln	2301	0.03026	1.60385	0.01887	1
OG1702	YGL157W	highqual.aln	1047	0.23864	2.12815	0.11214	1		OG1736_YGL121C_Anc_6.131_1_highqual.aln	378	0.23276	1.75023	0.13299	1
OG880	YDR107C	highqual.aln	2070	0.20025	1.78675	0.11208	1		OG1735_YGL122C_Anc_6.130_1_length.aln	1614	0.09302	2.24221	0.04149	1
OG3839	YMR142C	highqual.aln	597	0.03621	0.32319	0.11204	0		OG1734_YGL123W_Anc_6.129_1_highqual.aln	768	0.02169	0.30911	0.07018	0
OG4853	YPL242C	highqual.aln	4494	0.22997	2.05335	0.112	1		OG1733_YGL124C_Anc_6.127_1_highqual.aln	1932	0.20546	1.93874	0.10598	1
OG3286	YLR127C	highqual.aln	2562	0.22711	2.02806	0.11199	1		OG1732_YGL125W_Anc_6.122_1_highqual.aln	1800	0.06165	2.47685	0.02489	1
OG3076	YKR056W	highqual.aln	1920	0.20063	1.79192	0.11197	1		OG1731_YGL126W_Anc_6.117_1_length.aln	1149	0.1944	1.86662	0.10415	1
OG2362	YIL134W	highqual.aln	942	0.1966	1.7563	0.11194	1		OG1730_YGL127C_Anc_6.116_1_highqual.aln	390	0.06632	1.68229	0.03942	1
OG1689	YGL172W	highqual.aln	1473	0.20553	1.83665	0.1119	1		OG1729_YGL128C_Anc_1.92_1_highqual.aln	855	0.26617	1.97644	0.13467	1
OG4999	YPL092W	highqual.aln	1374	0.2124	1.9	0.11179	1		OG1728_YGL129C_Anc_6.227_1_highqual.aln	1458	0.15442	1.95287	0.07907	1
OG3614	YML095C	highqual.aln	648	0.23374	2.09103	0.11178	1		OG1727_YGL130W_Anc_6.228_1_highqual.aln	1377	0.08326	1.67723	0.04964	1
OG752	YDL040C	highqual.aln	2568	0.19469	1.7417	0.11178	1		OG1726_YGL131C_Anc_6.229_1_highqual.aln	4224	0.40704	2.15247	0.1891	1
OG4130	YNL182C	highqual.aln	1782	0.2149	1.92434	0.11168	1		OG1725_YGL133W_Anc_6.233_1_highqual.aln	3906	0.26153	2.01427	0.12984	1
OG3830	YMR132C	highqual.aln	624	0.19255	1.7242	0.11167	1		OG1724_YGL134W_Anc_6.236_1_highqual.aln	1344	0.37927	2.0305	0.18679	1
OG2777	YJR102C	highqual.aln	606	0.21215	1.89991	0.11166	1		OG1723_YGL135W_Anc_6.237_1_highqual.aln	654	0.01502	0.28774	0.05219	0
OG3339	YLR191W	highqual.aln	1212	0.21128	1.89247	0.11164	1		OG4874_YGL135W_Anc_6.237_1_highqual.aln	654	0.01809	0.41874	0.0432	0
OG1987	YGR161C	highqual.aln	792	0.21682	1.94227	0.11163	1		OG1722_YGL136C_Anc_6.238_1_highqual.aln	1056	0.1514	1.83075	0.0827	1
OG3520	YLR396C	highqual.aln	2076	0.20209	1.8105	0.11162	1		OG1721_YGL137W_Anc_6.239_1_struture.aln	2835	0.07809	1.71369	0.04557	1
OG766	YDL018C	highqual.aln	675	0.16836	1.50848	0.11161	1		OG1720_YGL138C_Anc_6.240_1_highqual.aln	1041	0.49208	2.61096	0.18847	1
OG692	YDL104C	highqual.aln	1350	0.23527	2.10882	0.11156	1		OG1719_YGL139W_Anc_6.241_1_highqual.aln	2412	0.11867	1.67781	0.07073	1
OG2169	YHR040W	highqual.aln	1137	0.21653	1.94112	0.11155	1		OG1718_YGL140C_Anc_1.90_1_highqual.aln	3675	0.09867	1.94405	0.05076	1
OG3259	YLR096W	highqual.aln	3489	0.21722	1.94735	0.11155	1		OG1717_YGL141W_Anc_2.335_1_highqual.aln	2733	0.18346	1.80933	0.1014	1
OG4840	YPL255W	highqual.aln	1353	0.20152	1.8068	0.11154	1		OG1716_YGL142C_Anc_2.334_1_highqual.aln	1848	0.26715	1.77119	0.15083	1
OG2588	YJL131C	highqual.aln	1116	0.25403	2.27906	0.11146	1		OG1715_YGL143C_Anc_2.331_1_highqual.aln	1332	0.12076	1.97594	0.06111	1
OG26	YAL034W-A	highqual.aln	867	0.22126	1.98587	0.11142	1		OG1714_YGL144C_Anc_2.330_1_highqual.aln	2139	0.13766	2.03513	0.06764	1
OG468	YCL016C	highqual.aln	1140	0.17367	1.55871	0.11142	1		OG1713_YGL145W_Anc_2.329_1_highqual.aln	2124	0.29929	2.00652	0.14916	1
OG3186	YLR015W	highqual.aln	1518	0.20798	1.86795	0.11134	1		OG1712_YGL146C_Anc_2.327_1_highqual.aln	948	0.37025	1.95306	0.18958	1
OG4168	YNL139C	highqual.aln	4827	0.23348	2.0971	0.11133	1		OG1711_YGL147C_Anc_2.236_1_highqual.aln	573	0.08549	0.53413	0.16005	0
OG4455	YOL041C	highqual.aln	1407	0.21537	1.93448	0.11133	1		OG1710_YGL148W_Anc_2.318_1_highqual.aln	1128	0.02665	1.57965	0.01687	1
OG4440	YOL056W	highqual.aln	921	0.19468	1.74906	0.11131	1		OG1709_YGL149W_Anc_5.433_1_struture.aln	417	0.59184	0.62844	0.94175	0
OG945	YDR176W	highqual.aln	2106	0.23903	2.14825	0.11127	1		OG1708_YGL150C_Anc_2.317_1_highqual.aln	4656	0.11989	1.89021	0.06343	1
OG3240	YLR077W	highqual.aln	1755	0.22921	2.06075	0.11123	1		OG1707_YGL151W_Anc_2.316_1_highqual.aln	3408	0.1666	1.91287	0.08709	1
OG5216	YPR147C	highqual.aln	912	0.21623	1.94411	0.11122	1		OG1706_YGL153W_Anc_2.315_1_highqual.aln	1026	0.28773	1.90469	0.15107	1
OG4814	YOR371C	highqual.aln	2694	0.22811	2.05127	0.11121	1		OG1705_YGL154C_Anc_2.314_1_highqual.aln	816	0.40352	1.87307	0.21543	1
OG811	YDR033W	highqual.aln	972	0.11651	1.04931	0.11103	1		OG1704_YGL155W_Anc_2.312_1_highqual.aln	1158	0.24461	1.70492	0.14348	1
OG5113	YPR029C	highqual.aln	2499	0.22451	2.02322	0.11097	1		OG1703_YGL156W_Anc_2.311_1_highqual.aln	3249	0.08809	1.86912	0.04713	1
OG3415	YLR278C	highqual.aln	4203	0.20009	1.80349	0.11095	1		OG1702_YGL157W_Anc_4.126_1_highqual.aln	1047	0.23864	2.12815	0.11214	1
OG37	YAL024C	highqual.aln	4344	0.22197	2.00106	0.11092	1		OG1701_YGL158W_Anc_1.390_1_highqual.aln	1590	0.50657	2.06192	0.24568	1
OG4042	YNL279W	highqual.aln	1992	0.20403	1.83944	0.11092	1		OG1700_YGL159W_Anc_1.381_1_highqual.aln	1134	0.36068	2.17044	0.16618	1
OG851	YDR076W	highqual.aln	1224	0.21101	1.90231	0.11092	1		OG1699_YGL160W_Anc_1.379_1_highqual.aln	1716	0.3056	1.78533	0.17118	1
OG20	YAL040C	highqual.aln	1785	0.1466	1.32236	0.11087	1		OG1698_YGL161C_Anc_8.110_1_highqual.aln	939	0.24588	1.95046	0.12606	1
OG1817	YGL029W	highqual.aln	360	0.19209	1.73276	0.11086	1		OG1697_YGL162W_Anc_8.109_1_highqual.aln	936	0.32918	1.86141	0.17685	1
OG2368	YIL128W	highqual.aln	3201	0.20501	1.84935	0.11086	1		OG1696_YGL163C_Anc_8.108_1_highqual.aln	2697	0.09379	2.01289	0.0466	1
OG1824	YGL021W	highqual.aln	2316	0.2026	1.82845	0.1108	1		OG1695_YGL164C_Anc_8.107_1_highqual.aln	1347	0.19451	2.28383	0.08517	1
OG477	YCL004W	highqual.aln	1563	0.19253	1.73859	0.11074	1		OG1694_YGL166W_Anc_8.106_1_highqual.aln	696	0.42864	1.74445	0.24572	1
OG1497	YER167W	highqual.aln	2571	0.19985	1.80511	0.11071	1		OG1693_YGL167C_Anc_8.112_1_highqual.aln	2850	0.05681	1.81617	0.03128	1
OG1159	YDR415C	highqual.aln	1125	0.22129	1.99953	0.11067	1		OG1692_YGL169W_Anc_8.111_1_highqual.aln	1278	0.19025	1.9031	0.09997	1
OG3708	YMR004W	highqual.aln	1533	0.21475	1.94055	0.11066	1		OG1691_YGL170C_Anc_8.120_1_highqual.aln	1245	0.41675	2.38045	0.17507	1
OG4884	YPL210C	highqual.aln	1923	0.19301	1.74451	0.11064	1		OG1690_YGL171W_Anc_8.124_1_highqual.aln	1695	0.11881	1.96569	0.06044	1
OG2496	YIR013C	highqual.aln	384	0.22927	2.07229	0.11063	1		OG1689_YGL172W_Anc_8.125_1_highqual.aln	1473	0.20553	1.83665	0.1119	1
OG4119	YNL194C	highqual.aln	915	0.21194	1.91622	0.11061	1		OG1688_YGL173C_Anc_8.126_1_highqual.aln	4599	0.13216	1.77999	0.07425	1
OG1787	YGL064C	highqual.aln	1764	0.23571	2.13157	0.11058	1		OG1687_YGL174W_Anc_8.127_1_highqual.aln	846	0.51304	2.21038	0.2321	1
OG4958	YPL133C	highqual.aln	1356	0.21913	1.9816	0.11058	1		OG1686_YGL175C_Anc_8.128_1_highqual.aln	1041	0.35096	1.9232	0.18249	1
OG2653	YJL057C	highqual.aln	2007	0.20252	1.83174	0.11056	1		OG1685_YGL176C_Anc_8.135_1_highqual.aln	1674	0.60654	2.09412	0.28964	1
OG815	YDR036C	highqual.aln	1500	0.17769	1.60735	0.11055	1		OG1684_YGL178W_Anc_8.136_1_struture.aln	2604	0.13423	1.63918	0.08189	1
OG1287	YEL043W	highqual.aln	2967	0.21557	1.95218	0.11043	1		OG1683_YGL179C_Anc_8.140_1_highqual.aln	1710	0.35903	1.75921	0.20409	1
OG1575	YFR013W	highqual.aln	2415	0.19946	1.80656	0.11041	1		OG1682_YGL180W_Anc_8.141_1_highqual.aln	2718	0.11572	1.87227	0.06181	1
OG4257	YNL045W	highqual.aln	2013	0.19025	1.7233	0.1104	1		OG1681_YGL181W_Anc_8.142_1_struture.aln	1365	0.16557	1.74214	0.09504	1
OG2535	YJL193W	highqual.aln	1206	0.1922	1.74135	0.11037	1		OG1680_YGL183C_Anc_8.143_1_highqual.aln	654	0.2105	2.68462	0.07841	1
OG764	YDL020C	highqual.aln	1662	0.23707	2.14786	0.11037	1		OG1679_YGL184C_Anc_8.145_1_highqual.aln	1395	0.09174	1.97676	0.04641	1
OG1122	YDR376W	highqual.aln	1479	0.20204	1.83146	0.11032	1		OG1678_YGL185C_Anc_8.146_1_highqual.aln	1137	0.33672	1.92779	0.17467	1
OG783	YDR003W	highqual.aln	630	0.22116	2.00476	0.11032	1		OG1677_YGL186C_Anc_8.147_1_highqual.aln	1740	0.13006	1.87983	0.06919	1
OG2597	YJL123C	highqual.aln	1566	0.23776	2.15584	0.11029	1		OG1676_YGL187C_Anc_8.148_1_highqual.aln	516	0.04388	1.19428	0.03675	1
OG5007	YPL084W	highqual.aln	2532	0.21277	1.92959	0.11027	1		OG1675_YGL189C_Anc_8.149_1_highqual.aln	357	0.0043	0.22866	0.01881	0
OG837	YDR061W	highqual.aln	1620	0.2022	1.83371	0.11027	1		OG1674_YGL190C_Anc_8.150_1_highqual.aln	1587	0.03538	1.50073	0.02358	1
OG2701	YJR008W	highqual.aln	1017	0.18882	1.7128	0.11024	1		OG1673_YGL191W_Anc_8.151_1_highqual.aln	387	0.04162	1.66841	0.02495	1
OG2618	YJL097W	highqual.aln	651	0.16706	1.51562	0.11022	1		OG1672_YGL192W_Anc_8.152_1_highqual.aln	1863	0.2054	1.87671	0.10945	1
OG4062	YNL256W	highqual.aln	2502	0.21053	1.91025	0.11021	1		OG1671_YGL194C_Anc_8.153_1_highqual.aln	1356	0.06238	1.88728	0.03305	1
OG1655	YGL212W	highqual.aln	924	0.22478	2.03985	0.1102	1		OG1670_YGL194C-A_Anc_8.154_1_highqual.aln	240	0.45473	1.30435	0.34862	1
OG2855	YKL185W	highqual.aln	1827	0.17779	1.61429	0.11014	1		OG1669_YGL195W_Anc_8.155_1_highqual.aln	8016	0.14232	1.78689	0.07964	1
OG4762	YOR311C	highqual.aln	870	0.17213	1.56311	0.11012	1		OG1668_YGL196W_Anc_8.156_1_highqual.aln	1284	0.20446	2.00522	0.10197	1
OG4216	YNL087W	highqual.aln	3537	0.20943	1.90219	0.1101	1		OG1667_YGL197W_Anc_8.157_1_highqual.aln	4476	0.15122	2.094	0.07222	1
OG1229	YDR493W	highqual.aln	369	0.19401	1.76329	0.11003	1		OG1666_YGL198W_Anc_8.158_1_highqual.aln	726	0.22476	1.97672	0.1137	1
OG4000	YNL326C	highqual.aln	1008	0.17547	1.59482	0.11002	1		OG1665_YGL200C_Anc_8.160_1_highqual.aln	609	0.0486	1.42436	0.03412	1
OG691	YDL105W	highqual.aln	1269	0.21762	1.97907	0.10996	1		OG1664_YGL201C_Anc_3.509_1_highqual.aln	3114	0.07991	2.02116	0.03954	1
OG1428	YER092W	highqual.aln	381	0.29127	2.65053	0.10989	1		OG1663_YGL202W_Anc_3.511_1_highqual.aln	1500	0.11785	1.58513	0.07435	1
OG3540	YLR418C	highqual.aln	1188	0.21748	1.97971	0.10985	1		OG1662_YGL205W_Anc_3.514_1_highqual.aln	2247	0.09319	1.98031	0.04706	1
OG3674	YML032C	highqual.aln	1467	0.21388	1.94802	0.10979	1		OG1661_YGL206C_Anc_3.515_1_highqual.aln	4959	0.04773	1.62436	0.02938	1
OG3997	YNL329C	highqual.aln	3165	0.21184	1.93061	0.10973	1		OG1660_YGL207W_Anc_3.516_1_highqual.aln	3108	0.05407	2.00874	0.02692	1
OG1087	YDR334W	highqual.aln	4557	0.2258	2.05856	0.10969	1		OG1659_YGL208W_Anc_3.517_1_highqual.aln	1329	0.35503	1.94042	0.18297	1
OG29	YAL032C	highqual.aln	1155	0.19312	1.76122	0.10965	1		OG1658_YGL209W_Anc_3.518_1_highqual.aln	1203	0.14526	1.77831	0.08169	1
OG2987	YKL038W	highqual.aln	3552	0.19166	1.74837	0.10962	1		OG1657_YGL210W_Anc_3.521_1_highqual.aln	666	0.0449	1.39591	0.03216	1
OG1099	YDR352W	highqual.aln	966	0.19347	1.76535	0.10959	1		OG1656_YGL211W_Anc_3.524_1_highqual.aln	1116	0.04942	1.98693	0.02487	1
OG1411	YER075C	highqual.aln	2892	0.19591	1.78917	0.1095	1		OG1655_YGL212W_Anc_3.525_1_highqual.aln	924	0.22478	2.03985	0.1102	1
OG1245	YDR511W	highqual.aln	399	0.21552	1.96905	0.10945	1		OG1654_YGL213C_Anc_3.526_1_highqual.aln	1191	0.11095	1.82776	0.0607	1
OG1672	YGL192W	highqual.aln	1863	0.2054	1.87671	0.10945	1		OG1653_YGL215W_Anc_3.527_1_struture.aln	1389	0.17731	1.54774	0.11456	1
OG2086	YGR270W	highqual.aln	4356	0.23987	2.19237	0.10941	1		OG1652_YGL216W_Anc_3.528_1_highqual.aln	2421	0.13735	2.08251	0.06595	1
OG607	YDL195W	highqual.aln	3840	0.158	1.44419	0.1094	1		OG1651_YGL219C_Anc_3.529_1_highqual.aln	1389	0.14159	1.82157	0.07773	1
OG3684	YML022W	highqual.aln	561	0.14551	1.33055	0.10936	1		OG1650_YGL220W_Anc_3.530_1_length.aln	333	0.08386	1.1773	0.07123	1
OG2109	YHL023C	highqual.aln	3459	0.21012	1.92265	0.10929	1		OG1649_YGL221C_Anc_3.531_1_highqual.aln	864	0.19568	1.8345	0.10667	1
OG3813	YMR115W	highqual.aln	1515	0.20249	1.85373	0.10923	1		OG1648_YGL222C_Anc_3.533_1_highqual.aln	555	0.28366	1.0417	0.27231	1
OG4270	YNL024C	highqual.aln	759	0.1431	1.31008	0.10923	1		OG1647_YGL223C_Anc_3.535_1_highqual.aln	1257	0.39778	1.85338	0.21463	1
OG2728	YJR050W	highqual.aln	726	0.22341	2.04594	0.1092	1		OG1646_YGL224C_Anc_3.536_1_highqual.aln	840	0.12083	1.83674	0.06579	1
OG5223	YPR155C	highqual.aln	1848	0.20687	1.89442	0.1092	1		OG1645_YGL225W_Anc_3.538_1_highqual.aln	1014	0.08447	1.39976	0.06035	1
OG4220	YNL083W	highqual.aln	1815	0.20524	1.87973	0.10919	1		OG1643_YGL226C-A_Anc_3.543_1_length.aln	339	0.25515	3.61337	0.07061	1
OG3458	YLR326W	highqual.aln	732	0.20433	1.8719	0.10916	1		OG1644_YGL226W_Anc_3.542_1_highqual.aln	369	0.2634	1.45364	0.1812	1
OG4548	YOR063W	highqual.aln	1161	0.03899	0.35729	0.10914	0		OG1642_YGL227W_Anc_3.544_1_highqual.aln	2910	0.1731	2.40757	0.0719	1
OG2801	YJR125C	highqual.aln	1245	0.21441	1.9648	0.10912	1		OG1641_YGL228W_Anc_3.546_1_highqual.aln	1830	0.30347	1.86733	0.16251	1
OG247	YBR095C	highqual.aln	1305	0.24195	2.21804	0.10908	1		OG1640_YGL229C_Anc_3.547_1_highqual.aln	2508	0.3222	1.79141	0.17986	1
OG1589	YFR029W	highqual.aln	2046	0.1874	1.7182	0.10907	1		OG1639_YGL230C_Anc_3.551_1_highqual.aln	468	0.69102	2.06397	0.3348	1
OG3347	YLR200W	highqual.aln	342	0.17779	1.63068	0.10903	1		OG1638_YGL231C_Anc_3.552_1_highqual.aln	570	0.18086	1.74841	0.10344	1
OG2443	YIL045W	highqual.aln	1647	0.22879	2.09856	0.10902	1		OG1637_YGL232W_Anc_3.553_1_length.aln	873	0.15577	2.12918	0.07316	1
OG646	YDL150W	highqual.aln	1272	0.2089	1.91739	0.10895	1		OG1636_YGL233W_Anc_3.554_1_highqual.aln	2730	0.13187	1.82982	0.07207	1
OG3642	YML066C	highqual.aln	1158	0.16099	1.47886	0.10886	1		OG1635_YGL234W_Anc_3.557_1_highqual.aln	2406	0.06227	1.37701	0.04522	1
OG2871	YKL167C	highqual.aln	414	0.20456	1.87925	0.10885	1		OG1634_YGL236C_Anc_3.558_1_highqual.aln	2022	0.16062	1.89287	0.08485	1
OG2724	YJR046W	highqual.aln	1908	0.2094	1.92398	0.10884	1		OG1633_YGL237C_Anc_3.560_1_highqual.aln	822	0.29231	1.45284	0.2012	1
OG784	YDR004W	highqual.aln	1383	0.18936	1.74106	0.10876	1		OG1632_YGL238W_Anc_3.561_1_highqual.aln	2880	0.06792	1.6542	0.04106	1
OG3740	YMR035W	highqual.aln	531	0.18552	1.70635	0.10873	1		OG1631_YGL240W_Anc_3.562_1_highqual.aln	750	0.14461	1.84508	0.07838	1
OG355	YBR210W	highqual.aln	429	0.20182	1.85661	0.1087	1		OG1630_YGL241W_Anc_3.564_1_highqual.aln	3060	0.31103	1.94153	0.1602	1
OG3102	YKR082W	highqual.aln	3477	0.20232	1.86144	0.10869	1		OG1629_YGL242C_Anc_3.565_1_highqual.aln	543	0.10447	2.22904	0.04687	1
OG3947	YMR270C	highqual.aln	1095	0.18126	1.66946	0.10857	1		OG1628_YGL243W_Anc_3.566_1_highqual.aln	1203	0.39133	2.12061	0.18454	1
OG27	YAL034C	highqual.aln	1242	0.18601	1.71405	0.10852	1		OG1627_YGL244W_Anc_3.567_1_highqual.aln	1710	0.07667	2.30076	0.03332	1
OG4349	YNR060W	highqual.aln	2160	0.20027	1.84572	0.10851	1		OG1626_YGL245W_Anc_3.569_1_highqual.aln	2124	0.06006	1.35715	0.04425	1
OG158	YBR004C	highqual.aln	1299	0.18605	1.71524	0.10847	1		OG1625_YGL246C_Anc_3.570_1_highqual.aln	1167	0.12446	1.91894	0.06486	1
OG1004	YDR242W	highqual.aln	1647	0.20601	1.90071	0.10839	1		OG1624_YGL247W_Anc_3.571_1_highqual.aln	594	0.33433	2.07022	0.1615	1
OG3051	YKR028W	highqual.aln	3171	0.21475	1.98206	0.10835	1		OG1623_YGL248W_Anc_3.573_1_highqual.aln	1107	0.17006	1.79154	0.09492	1
OG5217	YPR148C	highqual.aln	1380	0.23018	2.12563	0.10829	1		OG1622_YGL249W_Anc_3.576_1_highqual.aln	2124	0.60615	2.09579	0.28922	1
OG1511	YER180C-A	highqual.aln	258	0.44997	4.15555	0.10828	1		OG1621_YGL250W_Anc_3.577_1_highqual.aln	741	0.23107	2.00165	0.11544	1
OG2112	YHL020C	highqual.aln	1233	0.19045	1.75945	0.10824	1		OG1620_YGL251C_Anc_3.578_1_struture.aln	3594	0.245	2.18796	0.11197	1
OG303	YBR157C	highqual.aln	765	0.20716	1.9141	0.10823	1		OG1619_YGL252C_Anc_3.579_1_highqual.aln	2070	0.04176	1.85339	0.02253	1
OG2730	YJR052W	highqual.aln	1704	0.23085	2.13607	0.10807	1		OG1618_YGL253W_Anc_3.581_1_highqual.aln	1458	0.05133	0.89124	0.05759	1
OG11	YAL049C	highqual.aln	738	0.21387	1.98025	0.108	1		OG1617_YGL254W_Anc_7.543_1_highqual.aln	939	0.51938	1.91688	0.27095	1
OG5162	YPR084W	highqual.aln	1371	0.20115	1.86244	0.108	1		OG1616_YGL255W_Anc_8.325_1_highqual.aln	1206	0.18653	1.81495	0.10277	1
OG1851	YGR007W	highqual.aln	969	0.19704	1.82517	0.10796	1		OG1845_YGR001C_Anc_4.127_1_length.aln	798	0.13861	2.31285	0.05993	1
OG4541	YOR056C	highqual.aln	1428	0.18404	1.70567	0.1079	1		OG1846_YGR002C_Anc_4.137_1_highqual.aln	1491	0.15745	1.82021	0.0865	1
OG2490	YIR007W	highqual.aln	2295	0.17854	1.65478	0.10789	1		OG1847_YGR003W_Anc_4.138_1_highqual.aln	2238	0.32964	1.82276	0.18085	1
OG3226	YLR059C	highqual.aln	819	0.16265	1.50751	0.10789	1		OG1848_YGR004W_Anc_4.140_1_highqual.aln	1395	0.15592	1.55239	0.10044	1
OG1520	YFL044C	highqual.aln	906	0.17786	1.64988	0.1078	1		OG1849_YGR005C_Anc_4.142_1_highqual.aln	1200	0.04139	1.62686	0.02544	1
OG4757	YOR305W	highqual.aln	750	0.22382	2.07636	0.1078	1		OG1850_YGR006W_Anc_4.143_1_highqual.aln	759	0.36148	1.86349	0.19398	1
OG3279	YLR117C	highqual.aln	2061	0.2003	1.8589	0.10775	1		OG1851_YGR007W_Anc_4.145_1_highqual.aln	969	0.19704	1.82517	0.10796	1
OG4852	YPL243W	highqual.aln	1797	0.18549	1.72163	0.10774	1		OG1852_YGR008C_Anc_4.146_1_highqual.aln	252	0.1252	1.82303	0.06868	1
OG618	YDL183C	highqual.aln	1011	0.21835	2.0273	0.1077	1		OG1853_YGR009C_Anc_4.78_1_highqual.aln	1965	0.22587	2.15155	0.10498	1
OG1989	YGR162W	highqual.aln	3012	0.15584	1.44714	0.10769	1		OG1854_YGR010W_Anc_4.147_1_highqual.aln	1185	0.03441	1.37292	0.02507	1
OG3811	YMR113W	highqual.aln	1281	0.20531	1.90882	0.10756	1		OG1855_YGR012W_Anc_4.148_1_highqual.aln	1242	0.12504	1.95855	0.06384	1
OG231	YBR081C	highqual.aln	4374	0.24981	2.32422	0.10748	1		OG1856_YGR013W_Anc_4.149_1_highqual.aln	1863	0.38385	1.48493	0.2585	1
OG3304	YLR146C	highqual.aln	900	0.16566	1.54132	0.10748	1		OG1857_YGR014W_Anc_4.150_1_length.aln	4431	0.5784	1.52126	0.38021	1
OG4180	YNL128W	highqual.aln	1302	0.21842	2.03266	0.10745	1		OG1858_YGR015C_Anc_4.151_1_highqual.aln	996	0.27009	1.68467	0.16032	1
OG2721	YJR043C	highqual.aln	1062	0.28194	2.62509	0.1074	1		OG1859_YGR016W_Anc_4.152_1_highqual.aln	570	0.20817	1.52732	0.1363	1
OG3075	YKR055W	highqual.aln	927	0.20851	1.94168	0.10739	1		OG1860_YGR017W_Anc_4.154_1_highqual.aln	894	0.16801	1.39095	0.12079	1
OG3380	YLR239C	highqual.aln	990	0.2011	1.8732	0.10736	1		OG1861_YGR019W_Anc_4.155_1_highqual.aln	1413	0.07496	1.15981	0.06464	1
OG3886	YMR190C	highqual.aln	4377	0.21963	2.04698	0.10729	1		OG1862_YGR020C_Anc_4.157_1_highqual.aln	354	0.03806	0.92472	0.04116	1
OG2023	YGR199W	highqual.aln	2277	0.18841	1.75677	0.10725	1		OG1863_YGR021W_Anc_4.158_1_highqual.aln	894	0.1915	2.14065	0.08946	1
OG3232	YLR067C	highqual.aln	2898	0.19353	1.80455	0.10724	1		OG1864_YGR023W_Anc_4.159_1_highqual.aln	2037	0.4087	1.71972	0.23766	1
OG4967	YPL124W	highqual.aln	759	0.22686	2.11541	0.10724	1		OG1865_YGR027C_Anc_4.163_1_highqual.aln	324	3e-05	0.26488	0.0001	0
OG2205	YHR078W	highqual.aln	1659	0.17158	1.60054	0.1072	1		OG1866_YGR028W_Anc_4.166_1_highqual.aln	1206	0.06111	2.01578	0.03032	1
OG1006	YDR244W	highqual.aln	1839	0.21066	1.96554	0.10718	1		OG1867_YGR029W_Anc_4.167_1_struture.aln	567	0.17267	1.95571	0.08829	1
OG3537	YLR414C	highqual.aln	789	0.20788	1.93998	0.10715	1		OG1868_YGR030C_Anc_4.169_1_highqual.aln	477	0.44594	2.01239	0.2216	1
OG2314	YHR192W	highqual.aln	858	0.17615	1.64497	0.10709	1		OG1869_YGR031W_Anc_4.172_1_highqual.aln	1026	0.32426	1.72132	0.18838	1
OG3943	YMR266W	highqual.aln	2874	0.21942	2.04906	0.10708	1		OG1870_YGR032W_Anc_5.14_1_struture.aln	5691	0.06581	1.99435	0.033	1
OG1505	YER175C	highqual.aln	897	0.23546	2.19974	0.10704	1		OG1871_YGR033C_Anc_4.175_1_highqual.aln	735	0.21599	1.71755	0.12575	1
OG4391	YOL108C	highqual.aln	453	0.2798	2.61396	0.10704	1		OG1872_YGR034W_Anc_4.176_1_highqual.aln	381	0.02711	0.31717	0.08546	0
OG1198	YDR461W	highqual.aln	111	0.15816	1.47796	0.10701	1		OG1873_YGR035C_Anc_4.178_1_highqual.aln	366	0.44334	1.79056	0.2476	1
OG2640	YJL071W	highqual.aln	1884	0.21492	2.00841	0.10701	1		OG1874_YGR035W-A_Anc_2.39_1_length.aln	231	0.88875	1.006	0.88345	1
OG3737	YMR032W	highqual.aln	2010	0.20186	1.88878	0.10687	1		OG1875_YGR036C_Anc_4.179_1_highqual.aln	717	0.16838	1.67952	0.10025	1
OG2590	YJL129C	highqual.aln	3768	0.21632	2.02469	0.10684	1		OG1876_YGR037C_Anc_4.181_1_highqual.aln	261	0.04929	1.39607	0.0353	1
OG4139	YNL172W	highqual.aln	5262	0.21372	2.00078	0.10682	1		OG1877_YGR038W_Anc_4.182_1_highqual.aln	666	0.0949	1.69452	0.056	1
OG2524	YJL207C	highqual.aln	6096	0.21284	1.9943	0.10672	1		OG1878_YGR040W_Anc_4.184_1_highqual.aln	1104	0.02284	1.91122	0.01195	1
OG3285	YLR126C	highqual.aln	753	0.23501	2.2021	0.10672	1		OG1879_YGR041W_Anc_4.186_1_highqual.aln	1659	0.57711	1.88637	0.30594	1
OG2601	YJL117W	highqual.aln	933	0.19819	1.85753	0.1067	1		OG1880_YGR042W_Anc_4.187_1_highqual.aln	816	0.59162	2.19966	0.26896	1
OG1649	YGL221C	highqual.aln	864	0.19568	1.8345	0.10667	1		OG1881_YGR043C_Anc_4.188_1_highqual.aln	999	0.09913	1.73209	0.05723	1
OG4363	YOL138C	highqual.aln	4083	0.22959	2.15259	0.10666	1		OG1882_YGR044C_Anc_4.189_1_highqual.aln	906	0.6546	1.74149	0.37589	1
OG2346	YIL151C	highqual.aln	3354	0.17781	1.66797	0.1066	1		OG1883_YGR046W_Anc_1.86_1_highqual.aln	1155	0.14053	1.82217	0.07712	1
OG2525	YJL206C	highqual.aln	2622	0.20696	1.94333	0.10649	1		OG1884_YGR047C_Anc_1.88_1_highqual.aln	3078	0.09949	2.0478	0.04858	1
OG4603	YOR132W	highqual.aln	1656	0.20187	1.89622	0.10646	1		OG1885_YGR048W_Anc_1.89_1_highqual.aln	1089	0.1309	2.01802	0.06486	1
OG4942	YPL151C	highqual.aln	1353	0.22058	2.07226	0.10645	1		OG1886_YGR049W_Anc_4.191_1_highqual.aln	561	0.10151	1.8025	0.05632	1
OG743	YDL049C	highqual.aln	807	0.18938	1.7793	0.10643	1		OG1887_YGR052W_Anc_4.192_1_highqual.aln	1107	0.18428	1.99197	0.09251	1
OG2527	YJL204C	highqual.aln	2526	0.20495	1.92697	0.10636	1		OG1888_YGR053C_Anc_4.193_1_highqual.aln	849	0.38967	2.14129	0.18198	1
OG1968	YGR141W	highqual.aln	1413	0.17653	1.66054	0.10631	1		OG1889_YGR054W_Anc_4.194_1_highqual.aln	1929	0.11	1.60215	0.06866	1
OG4329	YNR039C	highqual.aln	1827	0.16707	1.572	0.10628	1		OG1890_YGR055W_Anc_4.195_1_highqual.aln	1725	0.07575	1.6085	0.04709	1
OG3897	YMR200W	highqual.aln	789	0.15559	1.46438	0.10625	1		OG1891_YGR056W_Anc_4.196_1_highqual.aln	2784	0.18625	2.04014	0.09129	1
OG755	YDL033C	highqual.aln	1344	0.19428	1.82843	0.10625	1		OG1892_YGR057C_Anc_4.198_1_highqual.aln	735	0.07443	2.02332	0.03678	1
OG4625	YOR158W	highqual.aln	954	0.19094	1.79875	0.10615	1		OG1893_YGR058W_Anc_4.203_1_highqual.aln	1011	0.15657	1.82232	0.08592	1
OG4264	YNL035C	highqual.aln	1167	0.22062	2.07891	0.10612	1		OG1894_YGR059W_Anc_4.204_1_highqual.aln	1536	0.22501	2.85928	0.0787	1
OG3873	YMR177W	highqual.aln	1548	0.18821	1.77368	0.10611	1		OG1895_YGR060W_Anc_4.206_1_highqual.aln	927	0.02255	0.77747	0.029	0
OG4493	YOL001W	highqual.aln	885	0.17722	1.67076	0.10607	1		OG1896_YGR061C_Anc_4.207_1_highqual.aln	4074	0.06959	1.59524	0.04362	1
OG1464	YER130C	highqual.aln	1365	0.23719	2.23732	0.10602	1		OG1897_YGR062C_Anc_4.209_1_highqual.aln	948	0.24478	2.01901	0.12124	1
OG4739	YOR287C	highqual.aln	996	0.23476	2.21429	0.10602	1		OG1898_YGR063C_Anc_4.210_1_highqual.aln	306	0.01806	1.61993	0.01115	1
OG2965	YKL061W	highqual.aln	339	0.23029	2.17261	0.106	1		OG1899_YGR065C_Anc_4.212_1_highqual.aln	1809	0.09151	1.79954	0.05085	1
OG1733	YGL124C	highqual.aln	1932	0.20546	1.93874	0.10598	1		OG1900_YGR066C_Anc_3.353_1_highqual.aln	897	0.29173	2.5383	0.11493	1
OG2113	YHL019C	highqual.aln	1842	0.17629	1.6642	0.10593	1		OG1901_YGR067C_Anc_4.214_1_highqual.aln	2484	0.30884	2.1689	0.14239	1
OG509	YCR030C	highqual.aln	2619	0.19286	1.82127	0.1059	1		OG1902_YGR068C_Anc_4.215_1_struture.aln	1776	0.18468	2.00979	0.09189	1
OG4059	YNL259C	highqual.aln	219	0.17087	1.61438	0.10584	1		OG1903_YGR070W_Anc_4.219_1_highqual.aln	3510	0.30374	2.17247	0.13981	1
OG3441	YLR308W	highqual.aln	936	0.2078	1.96361	0.10582	1		OG1905_YGR071C_Anc_4.221_1_highqual.aln	2625	0.44456	2.06996	0.21477	1
OG680	YDL116W	highqual.aln	2184	0.19873	1.87806	0.10582	1		OG1906_YGR072W_Anc_3.140_1_highqual.aln	1173	0.28001	2.4536	0.11412	1
OG5104	YPR020W	highqual.aln	345	0.15216	1.43803	0.10581	1		OG1907_YGR074W_Anc_3.139_1_highqual.aln	447	0.07211	1.93319	0.0373	1
OG4861	YPL233W	highqual.aln	657	0.20207	1.91089	0.10575	1		OG1908_YGR075C_Anc_3.138_1_highqual.aln	747	0.24866	1.31378	0.18927	1
OG3724	YMR020W	highqual.aln	1524	0.22443	2.12263	0.10573	1		OG1909_YGR076C_Anc_3.137_1_highqual.aln	471	0.12132	1.82118	0.06662	1
OG1101	YDR354W	highqual.aln	1152	0.17717	1.67582	0.10572	1		OG1910_YGR077C_Anc_3.136_1_highqual.aln	1824	0.43291	1.61215	0.26853	1
OG109	YBL058W	highqual.aln	1284	0.21145	2.00026	0.10571	1		OG1911_YGR078C_Anc_3.134_1_highqual.aln	600	0.101	2.26282	0.04464	1
OG5020	YPL069C	highqual.aln	1008	0.14782	1.39942	0.10563	1		OG1912_YGR079W_Anc_3.403_1_length.aln	1215	0.22596	1.67821	0.13464	1
OG82	YBL090W	highqual.aln	531	0.16617	1.57401	0.10557	1		OG1913_YGR080W_Anc_3.404_1_highqual.aln	1005	0.25979	1.62893	0.15948	1
OG4485	YOL009C	highqual.aln	819	0.19161	1.81549	0.10554	1		OG1914_YGR081C_Anc_3.409_1_highqual.aln	633	0.33782	2.07514	0.16279	1
OG3692	YML014W	highqual.aln	858	0.19524	1.85049	0.10551	1		OG1915_YGR082W_Anc_3.410_1_highqual.aln	549	0.03753	1.26941	0.02956	1
OG3778	YMR077C	highqual.aln	666	0.26295	2.49206	0.10551	1		OG1916_YGR083C_Anc_3.413_1_highqual.aln	1959	0.12546	1.75293	0.07157	1
OG71	YBL103C	highqual.aln	1467	0.16851	1.59759	0.10548	1		OG1917_YGR084C_Anc_3.414_1_highqual.aln	1017	0.2297	1.87754	0.12234	1
OG4997	YPL094C	highqual.aln	924	0.1308	1.24048	0.10544	1		OG1918_YGR085C_Anc_3.416_1_highqual.aln	522	0.01392	0.7605	0.01831	0
OG1168	YDR425W	highqual.aln	1887	0.1865	1.76891	0.10543	1		OG1919_YGR086C_Anc_3.420_1_struture.aln	1017	0.03348	1.56087	0.02145	1
OG2705	YJR011C	highqual.aln	783	0.2044	1.9397	0.10537	1		OG1920_YGR088W_Anc_3.424_1_struture.aln	1686	0.07571	1.96413	0.03854	1
OG1235	YDR499W	highqual.aln	2259	0.21204	2.01275	0.10535	1		OG1921_YGR089W_Anc_3.425_1_highqual.aln	2832	0.22162	1.95303	0.11348	1
OG1391	YER057C	highqual.aln	387	0.12741	1.20969	0.10533	1		OG1922_YGR090W_Anc_3.426_1_highqual.aln	3714	0.11798	1.5875	0.07432	1
OG1827	YGL018C	highqual.aln	552	0.1662	1.5779	0.10533	1		OG1923_YGR091W_Anc_3.429_1_highqual.aln	1542	0.39485	1.95578	0.20189	1
OG2643	YJL068C	highqual.aln	897	0.19466	1.84872	0.1053	1		OG1924_YGR092W_Anc_3.430_1_highqual.aln	1719	0.06638	1.8838	0.03524	1
OG2357	YIL139C	highqual.aln	744	0.17337	1.64649	0.10529	1		OG1925_YGR093W_Anc_3.431_1_highqual.aln	1524	0.32067	1.98703	0.16138	1
OG206	YBR057C	highqual.aln	1110	0.16848	1.60031	0.10528	1		OG1926_YGR094W_Anc_3.433_1_highqual.aln	3312	0.07457	1.47206	0.05066	1
OG994	YDR231C	highqual.aln	624	0.15651	1.48937	0.10509	1		OG1928_YGR096W_Anc_3.435_1_highqual.aln	960	0.18421	1.83358	0.10047	1
OG2392	YIL104C	highqual.aln	1539	0.21395	2.03602	0.10508	1		OG1929_YGR097W_Anc_3.438_1_highqual.aln	3450	0.13463	2.02685	0.06642	1
OG3386	YLR245C	highqual.aln	450	0.19814	1.88564	0.10508	1		OG1930_YGR098C_Anc_3.441_1_highqual.aln	4887	0.26523	1.87992	0.14109	1
OG410	YBR267W	highqual.aln	1182	0.16845	1.60358	0.10505	1		OG1931_YGR099W_Anc_3.442_1_highqual.aln	2085	0.39847	2.01507	0.19774	1
OG3080	YKR060W	highqual.aln	822	0.18484	1.75972	0.10504	1		OG1932_YGR100W_Anc_3.444_1_highqual.aln	2856	0.08449	1.84134	0.04589	1
OG1853	YGR009C	highqual.aln	1965	0.22587	2.15155	0.10498	1		OG1933_YGR101W_Anc_3.445_1_highqual.aln	1038	0.19469	1.91683	0.10157	1
OG3731	YMR027W	highqual.aln	1416	0.19002	1.80999	0.10498	1		OG1934_YGR102C_Anc_3.446_1_highqual.aln	549	0.40791	1.68232	0.24247	1
OG608	YDL194W	highqual.aln	2700	0.20926	1.99362	0.10497	1		OG1936_YGR104C_Anc_3.448_1_highqual.aln	924	0.24288	1.91495	0.12683	1
OG3833	YMR135C	highqual.aln	1560	0.22347	2.12962	0.10493	1		OG1937_YGR105W_Anc_3.449_1_highqual.aln	231	0.13157	1.60158	0.08215	1
OG3549	YLR427W	highqual.aln	2010	0.19375	1.84661	0.10492	1		OG1938_YGR106C_Anc_3.450_1_highqual.aln	804	0.32242	1.48985	0.21641	1
OG870	YDR096W	highqual.aln	2802	0.21693	2.06766	0.10492	1		OG1939_YGR108W_Anc_3.452_1_struture.aln	1470	0.16896	2.03285	0.08311	1
OG2310	YHR188C	highqual.aln	1836	0.16962	1.61724	0.10489	1		OG1940_YGR109C_Anc_3.453_1_highqual.aln	1161	0.24129	1.85421	0.13013	1
OG4987	YPL104W	highqual.aln	1974	0.21525	2.0521	0.10489	1		OG1941_YGR110W_Anc_3.454_1_highqual.aln	1356	0.21597	1.78361	0.12108	1
OG351	YBR205W	highqual.aln	1299	0.1664	1.58658	0.10488	1		OG1942_YGR111W_Anc_3.456_1_highqual.aln	1200	0.2857	2.05262	0.13919	1
OG579	YDL224C	highqual.aln	1959	0.17453	1.66415	0.10488	1		OG1943_YGR112W_Anc_3.457_1_highqual.aln	1167	0.28874	1.90388	0.15166	1
OG4238	YNL066W	highqual.aln	1323	0.21115	2.01369	0.10486	1		OG1944_YGR113W_Anc_3.458_1_highqual.aln	1032	0.2262	1.82339	0.12405	1
OG1120	YDR374W-A	highqual.aln	267	0.21968	2.09549	0.10483	1		OG1945_YGR116W_Anc_3.460_1_struture.aln	4497	0.04057	1.99609	0.02033	1
OG73	YBL101C	highqual.aln	3408	0.21322	2.03413	0.10482	1		OG1946_YGR117C_Anc_3.466_1_highqual.aln	1503	0.38289	2.00935	0.19055	1
OG2641	YJL070C	highqual.aln	2676	0.1933	1.84592	0.10472	1		OG1947_YGR118W_Anc_3.467_1_highqual.aln	435	4e-05	0.42037	0.0001	0
OG3499	YLR373C	highqual.aln	2733	0.18428	1.76029	0.10469	1		OG1948_YGR119C_Anc_3.471_1_highqual.aln	1653	0.18274	1.8778	0.09732	1
OG3688	YML018C	highqual.aln	1200	0.14894	1.42277	0.10468	1		OG1949_YGR120C_Anc_3.472_1_highqual.aln	786	0.18252	1.7901	0.10196	1
OG4322	YNR033W	highqual.aln	2415	0.20127	1.92282	0.10467	1		OG1950_YGR121C_Anc_3.475_1_highqual.aln	1485	0.08105	1.64384	0.0493	1
OG2125	YHL007C	highqual.aln	2973	0.16677	1.59352	0.10466	1		OG1951_YGR122W_Anc_3.476_1_highqual.aln	1206	0.37656	2.16077	0.17427	1
OG5203	YPR133C	highqual.aln	1236	0.18803	1.79899	0.10452	1		OG1952_YGR123C_Anc_3.481_1_highqual.aln	1539	0.09242	2.13375	0.04332	1
OG2762	YJR088C	highqual.aln	876	0.18263	1.74843	0.10445	1		OG1953_YGR124W_Anc_3.483_1_highqual.aln	1716	0.06731	1.49424	0.04505	1
OG559	YCR090C	highqual.aln	546	0.22159	2.12218	0.10442	1		OG1954_YGR125W_Anc_3.485_1_highqual.aln	3111	0.09722	1.82792	0.05318	1
OG770	YDL013W	highqual.aln	1896	0.18392	1.7616	0.1044	1		OG1955_YGR126W_Anc_3.486_1_highqual.aln	690	0.15461	1.71932	0.08993	1
OG2287	YHR164C	highqual.aln	4806	0.20769	1.992	0.10426	1		OG1956_YGR127W_Anc_3.487_1_highqual.aln	939	0.25579	1.67368	0.15283	1
OG3577	YLR456W	highqual.aln	684	0.25276	2.4252	0.10422	1		OG1957_YGR128C_Anc_3.489_1_highqual.aln	2142	0.23935	1.85961	0.12871	1
OG2896	YKL139W	highqual.aln	1668	0.18431	1.76876	0.10421	1		OG1958_YGR129W_Anc_3.490_1_highqual.aln	645	0.42684	3.49119	0.12226	1
OG2593	YJL127C	highqual.aln	1923	0.18478	1.77518	0.10409	1		OG1959_YGR130C_Anc_3.492_1_highqual.aln	3039	0.2837	2.45926	0.11536	1
OG4952	YPL140C	highqual.aln	1542	0.20716	1.99155	0.10402	1		OG1960_YGR131W_Anc_3.493_1_highqual.aln	522	0.2198	1.75515	0.12523	1
OG5157	YPR079W	highqual.aln	1176	0.22722	2.18512	0.10398	1		OG1961_YGR132C_Anc_3.494_1_highqual.aln	861	0.0515	1.74752	0.02947	1
OG3104	YKR084C	highqual.aln	1842	0.18621	1.79089	0.10397	1		OG1962_YGR133W_Anc_3.495_1_highqual.aln	495	0.26568	1.88119	0.14123	1
OG3016	YKL007W	highqual.aln	804	0.2039	1.96125	0.10396	1		OG1963_YGR134W_Anc_3.497_1_highqual.aln	3405	0.30133	1.90686	0.15802	1
OG643	YDL155W	highqual.aln	1287	0.17669	1.69975	0.10395	1		OG1964_YGR135W_Anc_3.499_1_highqual.aln	774	0.03257	1.49952	0.02172	1
OG3418	YLR284C	highqual.aln	840	0.20325	1.95569	0.10393	1		OG1965_YGR136W_Anc_3.501_1_highqual.aln	750	0.27145	2.07683	0.1307	1
OG1513	YER183C	highqual.aln	633	0.19403	1.86735	0.10391	1		OG1966_YGR138C_Anc_3.503_1_highqual.aln	1842	0.04971	1.66112	0.02992	1
OG4964	YPL127C	highqual.aln	816	0.21166	2.03738	0.10389	1		OG1967_YGR140W_Anc_3.504_1_highqual.aln	2883	0.23631	2.09588	0.11275	1
OG5253	YPR186C	highqual.aln	1332	0.23462	2.25848	0.10388	1		OG1968_YGR141W_Anc_3.505_1_highqual.aln	1413	0.17653	1.66054	0.10631	1
OG4109	YNL206C	highqual.aln	1482	0.23932	2.30425	0.10386	1		OG1969_YGR142W_Anc_3.506_1_highqual.aln	1239	0.46609	2.76926	0.16831	1
OG5109	YPR025C	highqual.aln	1185	0.24952	2.40505	0.10375	1		OG1970_YGR143W_Anc_3.508_1_struture.aln	2316	0.12954	2.11188	0.06134	1
OG4845	YPL249C-A	highqual.aln	300	0.02352	0.22678	0.10369	0		OG1971_YGR144W_Anc_5.141_1_highqual.aln	984	0.02148	1.21801	0.01764	1
OG4800	YOR355W	highqual.aln	1626	0.17894	1.72582	0.10368	1		OG1972_YGR145W_Anc_4.77_1_highqual.aln	2124	0.09531	1.91856	0.04968	1
OG1993	YGR167W	highqual.aln	708	0.19914	1.9226	0.10358	1		OG1974_YGR146C-A__1_length.aln	216	0.42105	0.34203	1.23103	0
OG4895	YPL199C	highqual.aln	738	0.19095	1.84342	0.10358	1		OG1975_YGR147C_Anc_4.82_1_highqual.aln	864	0.35112	1.86137	0.18863	1
OG1454	YER119C	highqual.aln	1344	0.1876	1.81159	0.10356	1		OG1976_YGR148C_Anc_4.84_1_highqual.aln	465	0.06191	0.66753	0.09275	0
OG2761	YJR086W	highqual.aln	330	0.1626	1.5707	0.10352	1		OG1977_YGR149W_Anc_4.86_1_highqual.aln	1296	0.11615	1.94754	0.05964	1
OG4020	YNL304W	highqual.aln	1380	0.17879	1.7281	0.10346	1		OG1978_YGR150C_Anc_4.87_1_highqual.aln	2703	0.36596	2.07107	0.1767	1
OG1927	NOSGD	highqual.aln	669	0.17829	1.72346	0.10345	1		OG1979_YGR152C_Anc_4.73_1_highqual.aln	816	0.14695	2.01531	0.07292	1
OG63	YAR008W	highqual.aln	900	0.18452	1.78372	0.10345	1		OG1980_YGR153W_Anc_7.177_1_highqual.aln	657	0.78038	3.26827	0.23878	1
OG944	YDR175C	highqual.aln	969	0.21149	2.0443	0.10345	1		OG1982_YGR155W_Anc_4.69_1_highqual.aln	1521	0.08038	1.87186	0.04294	1
OG1638	YGL231C	highqual.aln	570	0.18086	1.74841	0.10344	1		OG1983_YGR156W_Anc_4.65_1_highqual.aln	1311	0.17195	1.51034	0.11385	1
OG2398	YIL097W	highqual.aln	1551	0.20612	1.99265	0.10344	1		OG1984_YGR157W_Anc_4.64_1_highqual.aln	2613	0.15945	1.99866	0.07978	1
OG4642	YOR177C	highqual.aln	1395	0.27483	2.66276	0.10321	1		OG1985_YGR158C_Anc_4.63_1_highqual.aln	768	0.25984	1.83809	0.14136	1
OG5167	YPR091C	highqual.aln	2316	0.21756	2.10893	0.10316	1		OG1986_YGR159C_Anc_4.61_1_highqual.aln	1287	0.08145	1.00783	0.08082	1
OG3212	YLR045C	highqual.aln	2667	0.17224	1.67016	0.10313	1		OG1987_YGR161C_Anc_4.59_1_highqual.aln	792	0.21682	1.94227	0.11163	1
OG1370	YER040W	highqual.aln	2205	0.17228	1.67203	0.10303	1		OG1988_YGR161W-C_Anc_6.89_1_assignment.aln	279	0.43589	1.74851	0.24929	1
OG2243	YHR118C	highqual.aln	1317	0.2154	2.09137	0.10299	1		OG1989_YGR162W_Anc_4.56_1_highqual.aln	3012	0.15584	1.44714	0.10769	1
OG4936	YPL157W	highqual.aln	945	0.20305	1.97175	0.10298	1		OG1990_YGR163W_Anc_4.54_1_highqual.aln	1023	0.02632	1.81097	0.01453	1
OG4037	YNL284C	highqual.aln	882	0.18895	1.83497	0.10297	1		OG1991_YGR165W_Anc_5.166_1_highqual.aln	1035	0.12727	1.65811	0.07676	1
OG5076	YPL011C	highqual.aln	1059	0.1872	1.81891	0.10292	1		OG1992_YGR166W_Anc_5.167_1_highqual.aln	1683	0.30051	1.83563	0.16371	1
OG2166	YHR038W	highqual.aln	690	0.19909	1.93508	0.10289	1		OG1993_YGR167W_Anc_5.168_1_highqual.aln	708	0.19914	1.9226	0.10358	1
OG3579	YLR459W	highqual.aln	1182	0.13937	1.35509	0.10285	1		OG1994_YGR168C_Anc_5.169_1_highqual.aln	1128	0.49794	1.81625	0.27416	1
OG3883	YMR187C	highqual.aln	1308	0.20526	1.99626	0.10282	1		OG1995_YGR169C_Anc_5.171_1_highqual.aln	1266	0.29613	1.74325	0.16987	1
OG1769	YGL085W	highqual.aln	822	0.18508	1.8004	0.1028	1		OG1996_YGR169C-A_Anc_5.173_1_length.aln	276	0.16689	1.3415	0.1244	1
OG1616	YGL255W	highqual.aln	1206	0.18653	1.81495	0.10277	1		OG1997_YGR170W_Anc_5.174_1_struture.aln	3432	0.16757	1.90296	0.08806	1
OG1014	YDR252W	highqual.aln	447	0.2387	2.32325	0.10275	1		OG1998_YGR171C_Anc_5.176_1_highqual.aln	1725	0.24883	2.00945	0.12383	1
OG3594	YML116W	highqual.aln	1659	0.22209	2.16224	0.10271	1		OG1999_YGR172C_Anc_5.177_1_highqual.aln	744	0.05045	1.79821	0.02805	1
OG2449	YIL039W	highqual.aln	1419	0.18821	1.835	0.10257	1		OG2000_YGR173W_Anc_5.178_1_highqual.aln	1104	0.02543	1.8223	0.01395	1
OG3202	YLR032W	highqual.aln	3546	0.20241	1.97345	0.10257	1		OG2001_YGR174C_Anc_5.186_1_struture.aln	498	0.10304	1.77779	0.05796	1
OG2269	YHR144C	highqual.aln	945	0.18714	1.82555	0.10251	1		OG2002_YGR175C_Anc_5.185_1_highqual.aln	1488	0.02666	1.11322	0.02395	1
OG5212	YPR143W	highqual.aln	753	0.28008	2.73411	0.10244	1		OG2003_YGR177C_Anc_5.184_1_highqual.aln	1638	0.28295	1.66189	0.17026	1
OG147	YBL008W	highqual.aln	2523	0.19611	1.91514	0.1024	1		OG2004_YGR178C_Anc_5.182_1_highqual.aln	2172	0.1649	1.73561	0.09501	1
OG1133	YDR386W	highqual.aln	1896	0.24252	2.36851	0.10239	1		OG2005_YGR179C_Anc_5.181_1_highqual.aln	1242	0.34657	2.53061	0.13695	1
OG1183	YDR444W	highqual.aln	2061	0.1958	1.91254	0.10238	1		OG2006_YGR180C_Anc_5.179_1_highqual.aln	1038	0.08616	1.17875	0.07309	1
OG4318	YNR030W	highqual.aln	1653	0.19129	1.86883	0.10236	1		OG2007_YGR181W_Anc_5.188_1_highqual.aln	315	0.10303	1.62163	0.06354	1
OG2630	YJL084C	highqual.aln	3396	0.20219	1.9762	0.10231	1		OG2008_YGR183C_Anc_5.189_1_struture.aln	207	0.03553	1.68714	0.02106	1
OG4779	YOR330C	highqual.aln	3819	0.17338	1.69492	0.10229	1		OG2009_YGR184C_Anc_5.190_1_highqual.aln	5853	0.11854	2.18531	0.05425	1
OG1516	YFL048C	highqual.aln	1335	0.21606	2.11342	0.10223	1		OG2010_YGR185C_Anc_5.192_1_highqual.aln	1182	0.07106	1.46577	0.04848	1
OG2570	YJL151C	highqual.aln	408	0.30607	2.99474	0.1022	1		OG2011_YGR186W_Anc_5.193_1_highqual.aln	2238	0.16621	2.10942	0.07879	1
OG731	YDL063C	highqual.aln	1860	0.20817	2.03748	0.10217	1		OG2012_YGR187C_Anc_5.194_1_highqual.aln	1197	0.1405	2.48772	0.05648	1
OG1326	YEL002C	highqual.aln	1290	0.17121	1.67589	0.10216	1		OG2013_YGR188C_Anc_5.162_1_highqual.aln	3105	0.30304	1.92711	0.15725	1
OG4535	YOR047C	highqual.aln	1335	0.21299	2.08494	0.10216	1		OG2014_YGR189C_Anc_5.159_1_highqual.aln	1674	0.28258	1.79809	0.15716	1
OG4195	YNL111C	highqual.aln	360	0.11183	1.09471	0.10215	1		OG2015_YGR191W_Anc_5.158_1_highqual.aln	1809	0.10241	1.72649	0.05932	1
OG1345	YER016W	highqual.aln	1032	0.19027	1.86507	0.10202	1		OG2017_YGR193C_Anc_5.153_1_highqual.aln	1260	0.34002	1.49118	0.22802	1
OG1336	YER008C	highqual.aln	4134	0.20168	1.97711	0.10201	1		OG2018_YGR194C_Anc_5.152_1_highqual.aln	1821	0.19101	1.89483	0.10081	1
OG590	YDL212W	highqual.aln	630	0.17269	1.69323	0.10199	1		OG2019_YGR195W_Anc_5.146_1_highqual.aln	738	0.02718	1.60551	0.01693	1
OG1668	YGL196W	highqual.aln	1284	0.20446	2.00522	0.10197	1		OG2020_YGR196C_Anc_5.145_1_highqual.aln	2685	0.4514	2.57286	0.17545	1
OG1949	YGR120C	highqual.aln	786	0.18252	1.7901	0.10196	1		OG2021_YGR197C_Anc_5.143_1_highqual.aln	1698	0.26977	1.89894	0.14206	1
OG4636	YOR171C	highqual.aln	1887	0.19556	1.91903	0.10191	1		OG2022_YGR198W_Anc_5.142_1_highqual.aln	2460	0.24097	1.89046	0.12747	1
OG5116	YPR032W	highqual.aln	3105	0.19667	1.9309	0.10185	1		OG2023_YGR199W_Anc_5.140_1_highqual.aln	2277	0.18841	1.75677	0.10725	1
OG2767	YJR093C	highqual.aln	1005	0.20685	2.03147	0.10182	1		OG2024_YGR200C_Anc_5.139_1_highqual.aln	2373	0.15254	1.82343	0.08365	1
OG4769	YOR319W	highqual.aln	639	0.20346	1.99899	0.10178	1		OG2025_YGR201C_Anc_8.498_1_highqual.aln	675	0.26996	2.22477	0.12134	1
OG3925	YMR246W	highqual.aln	2085	0.1834	1.80292	0.10173	1		OG2026_YGR202C_Anc_5.137_1_highqual.aln	1332	0.11084	1.99118	0.05567	1
OG5166	YPR089W	highqual.aln	2676	0.20187	1.98437	0.10173	1		OG2027_YGR203W_Anc_5.136_1_struture.aln	456	0.14953	1.78794	0.08363	1
OG744	YDL048C	highqual.aln	1515	0.17643	1.73531	0.10167	1		OG2028_YGR204W_Anc_5.134_1_highqual.aln	2838	0.05854	1.73235	0.03379	1
OG1491	YER161C	highqual.aln	1005	0.20442	2.01149	0.10163	1		OG2029_YGR205W_Anc_5.132_1_highqual.aln	870	0.17097	2.1306	0.08024	1
OG5088	YPR002W	highqual.aln	1560	0.18826	1.85234	0.10163	1		OG2030_YGR206W_Anc_5.127_1_highqual.aln	303	0.23513	1.4545	0.16165	1
OG1933	YGR101W	highqual.aln	1038	0.19469	1.91683	0.10157	1		OG2031_YGR207C_Anc_5.126_1_highqual.aln	783	0.088	1.75141	0.05025	1
OG1212	YDR476C	highqual.aln	672	0.17976	1.77047	0.10153	1		OG2032_YGR208W_Anc_5.125_1_highqual.aln	927	0.21004	1.84598	0.11378	1
OG3249	YLR086W	highqual.aln	4257	0.22029	2.16999	0.10152	1		OG2033_YGR209C_Anc_5.124_1_highqual.aln	312	0.07346	1.41348	0.05197	1
OG1598	YFR036W	highqual.aln	372	0.22108	2.17808	0.1015	1		OG2034_YGR210C_Anc_5.121_1_highqual.aln	1233	0.03856	1.63407	0.0236	1
OG1717	YGL141W	highqual.aln	2733	0.18346	1.80933	0.1014	1		OG2035_YGR211W_Anc_5.120_1_highqual.aln	1458	0.0781	1.88576	0.04142	1
OG396	YBR253W	highqual.aln	363	0.15863	1.5645	0.10139	1		OG2036_YGR212W_Anc_5.119_1_highqual.aln	1428	0.47738	2.08331	0.22915	1
OG3585	YML125C	highqual.aln	939	0.13788	1.36023	0.10137	1		OG2037_YGR213C_Anc_5.118_1_highqual.aln	951	0.36155	2.12419	0.1702	1
OG1482	YER151C	highqual.aln	2763	0.24305	2.39826	0.10134	1		OG2038_YGR214W_Anc_5.116_1_highqual.aln	756	0.00983	0.43999	0.02234	0
OG2561	YJL163C	highqual.aln	1677	0.19896	1.9635	0.10133	1		OG2039_YGR215W_Anc_5.115_1_highqual.aln	330	0.09823	1.85751	0.05288	1
OG573	YDL232W	highqual.aln	108	0.13415	1.32398	0.10133	1		OG2040_YGR216C_Anc_5.114_1_highqual.aln	1845	0.25751	1.86221	0.13828	1
OG2415	YIL076W	highqual.aln	888	0.15685	1.54884	0.10127	1		OG2041_YGR217W_Anc_5.113_1_highqual.aln	6165	0.1608	1.98556	0.08099	1
OG201	YBR053C	highqual.aln	1074	0.2125	2.0995	0.10121	1		OG2042_YGR218W_Anc_5.111_1_highqual.aln	3252	0.02711	1.57427	0.01722	1
OG1568	YFR006W	highqual.aln	1605	0.17314	1.71076	0.1012	1		OG2043_YGR220C_Anc_5.110_1_highqual.aln	822	0.1142	1.95896	0.05829	1
OG4938	YPL155C	highqual.aln	2145	0.18571	1.83566	0.10117	1		OG2044_YGR221C_Anc_5.107_1_highqual.aln	1938	0.64111	2.01424	0.31829	1
OG4010	YNL314W	highqual.aln	783	0.19947	1.97248	0.10113	1		OG2045_YGR222W_Anc_5.106_1_highqual.aln	891	0.41055	2.06286	0.19902	1
OG3432	YLR299W	highqual.aln	1980	0.20142	1.99222	0.1011	1		OG2046_YGR223C_Anc_5.105_1_highqual.aln	1350	0.14293	1.7993	0.07944	1
OG5218	YPR149W	highqual.aln	519	0.1004	0.99359	0.10104	1		OG2047_YGR225W_Anc_5.104_1_struture.aln	1779	0.11906	1.87171	0.06361	1
OG4235	YNL068C	highqual.aln	2628	0.20369	2.01739	0.10097	1		OG2048_YGR227W_Anc_5.101_1_highqual.aln	1575	0.14067	1.5157	0.09281	1
OG2498	YIR015W	highqual.aln	462	0.21983	2.17783	0.10094	1		OG2049_YGR229C_Anc_5.100_1_struture.aln	1587	0.29455	1.8242	0.16147	1
OG3629	YML079W	highqual.aln	603	0.1401	1.38825	0.10092	1		OG2050_YGR230W_Anc_5.99_1_highqual.aln	411	0.76472	2.57674	0.29678	1
OG1103	YDR357C	highqual.aln	366	0.15395	1.52567	0.10091	1		OG2051_YGR231C_Anc_5.98_1_highqual.aln	930	0.06819	1.56766	0.0435	1
OG1555	YFL009W	highqual.aln	2352	0.18063	1.79081	0.10087	1		OG2052_YGR232W_Anc_5.97_1_highqual.aln	684	0.12479	1.63269	0.07643	1
OG2018	YGR194C	highqual.aln	1821	0.19101	1.89483	0.10081	1		OG2053_YGR233C_Anc_5.96_1_struture.aln	3597	0.14117	2.17524	0.0649	1
OG79	YBL092W	highqual.aln	390	0.02287	0.22687	0.10079	0		OG2054_YGR234W_Anc_5.93_1_struture.aln	1386	0.36286	3.00775	0.12064	1
OG4210	YNL094W	highqual.aln	1767	0.19349	1.91999	0.10078	1		OG2055_YGR235C_Anc_5.92_1_highqual.aln	699	0.29512	1.95187	0.1512	1
OG209	YBR059C	highqual.aln	3363	0.19292	1.91542	0.10072	1		OG2056_YGR236C_Anc_5.91_1_highqual.aln	285	0.15932	2.20142	0.07237	1
OG2689	YJL004C	highqual.aln	609	0.18884	1.8753	0.1007	1		OG2057_YGR237C_Anc_5.90_1_highqual.aln	2379	0.18425	2.05265	0.08976	1
OG1500	YER170W	highqual.aln	705	0.18263	1.81408	0.10067	1		OG2058_YGR238C_Anc_5.88_1_highqual.aln	2709	0.53895	2.21408	0.24342	1
OG3955	YMR279C	highqual.aln	1629	0.18629	1.85148	0.10061	1		OG2059_YGR239C_Anc_5.86_1_highqual.aln	864	0.46053	1.51957	0.30306	1
OG5229	YPR161C	highqual.aln	1971	0.20132	2.00132	0.1006	1		OG2060_YGR240C_Anc_5.85_1_highqual.aln	2961	0.02344	1.28806	0.0182	1
OG4657	YOR194C	highqual.aln	993	0.1939	1.92825	0.10056	1		OG2061_YGR241C_Anc_5.84_1_struture.aln	1725	0.23194	1.88989	0.12272	1
OG1928	YGR096W	highqual.aln	960	0.18421	1.83358	0.10047	1		OG2062_YGR243W_Anc_5.83_1_highqual.aln	438	0.09546	1.89098	0.05048	1
OG3081	YKR061W	highqual.aln	1275	0.17059	1.69794	0.10047	1		OG2063_YGR244C_Anc_5.82_1_highqual.aln	1281	0.08088	1.66953	0.04845	1
OG3429	YLR295C	highqual.aln	375	0.17918	1.78347	0.10047	1		OG2064_YGR245C_Anc_5.81_1_struture.aln	2310	0.08033	1.67294	0.04802	1
OG54	YAL007C	highqual.aln	645	0.14559	1.44926	0.10046	1		OG2065_YGR246C_Anc_5.80_1_highqual.aln	1821	0.10713	2.30791	0.04642	1
[truncated: 3,156 more rows]

## Sheet: M7 vs M8 - all genes
Genes undergoing positive selection
Gene	M7_omega	M7 lnL	M8_omega0	M8_omega1	M8 lnL	2*ΔL	Significance (p < 0.01)
OG1000_YDR237W_Anc_8.461_1_highqual.aln	0.0546	-2311.16	0.0546155	1	-2311.16	0.000618	0
OG1001_YDR238C_Anc_8.462_1_highqual.aln	0.0502	-7277.98	0.0381051	1	-7277.76	0.428968	0
OG1002_YDR239C_Anc_8.463_1_highqual.aln	0.2526	-8398.07	0.252565	1	-8398.07	6e-05	0
OG1003_YDR240C_Anc_8.464_1_highqual.aln	0.2429	-4942.37	0.189732	1.55867	-4941.4	1.95584	0
OG1004_YDR242W_Anc_8.467_1_highqual.aln	0.1239	-4976.51	0.112084	6.75084	-4971.66	9.70336	1
OG1005_YDR243C_Anc_8.469_1_highqual.aln	0.1578	-5709.82	0.0848561	1.04242	-5708.26	3.11492	0
OG1006_YDR244W_Anc_8.470_1_highqual.aln	0.1268	-5552.91	0.101701	1	-5552.59	0.629354	0
OG1007_YDR245W_Anc_8.471_1_highqual.aln	0.0911	-3288.28	0.0857742	1	-3288.27	0.00383	0
OG1008_YDR246W_Anc_8.476_1_highqual.aln	0.0667	-1802.83	0.0617157	2.57652	-1802.55	0.556844	0
OG1009_YDR247W_Anc_8.477_1_highqual.aln	0.1683	-4507.08	0.165394	1.53086	-4507.07	0.019196	0
OG100_YBL068W_Anc_7.391_1_highqual.aln	0.0224	-2321.55	0.0224328	4.77528	-2321.56	0.0055	0
OG1010_YDR248C_Anc_8.478_1_highqual.aln	0.0665	-1548.63	0.0623659	1.65749	-1548.56	0.13473	0
OG1011_YDR249C_Anc_8.483_1_highqual.aln	0.2631	-3940.23	0.102229	1.0424	-3937.92	4.62504	0
OG1012_YDR250C_Anc_6.17_1_length.aln	0.5627	-260.522	0.148928	1.94744	-259.365	2.31335	0
OG1013_YDR251W_Anc_8.484_1_highqual.aln	0.1895	-8084.94	0.166566	1.1333	-8084.77	0.336242	0
OG1014_YDR252W_Anc_8.485_1_highqual.aln	0.1148	-1408.38	0.0990051	1	-1408.21	0.35638	0
OG1015_YDR253C_Anc_8.486_1_highqual.aln	0.2234	-1746.39	0.211376	2.148	-1746.35	0.095148	0
OG1016_YDR254W_Anc_8.492_1_highqual.aln	0.1328	-4416.38	0.125856	1.46672	-4416.17	0.422402	0
OG1017_YDR255C_Anc_8.495_1_highqual.aln	0.0731	-3438.52	0.048586	1	-3436.16	4.70813	0
OG1019_YDR262W_Anc_5.623_1_highqual.aln	0.2085	-2718.7	0.208444	1	-2718.7	0.000252	0
OG101_YBL067C_Anc_7.390_1_highqual.aln	0.1585	-7014.25	0.157279	11.0808	-7014.19	0.115684	0
OG1020_YDR263C_Anc_5.625_1_highqual.aln	0.1434	-3698.82	0.143397	1	-3698.82	6.8e-05	0
OG1021_YDR264C_Anc_5.626_1_highqual.aln	0.1008	-6760.73	0.0892026	1	-6760.44	0.586192	0
OG1022_YDR265W_Anc_5.628_1_highqual.aln	0.244	-3358.95	0.244032	1	-3358.95	9.2e-05	0
OG1023_YDR266C_Anc_5.629_1_highqual.aln	0.1054	-5704.1	0.0812267	1.24229	-5700.75	6.6993	0
OG1024_YDR267C_Anc_5.631_1_highqual.aln	0.066	-2610.35	0.0617307	3.12731	-2610.15	0.389662	0
OG1025_YDR268W_Anc_5.633_1_highqual.aln	0.0913	-3173.03	0.0892294	1	-3173.03	0.004304	0
OG1026_YDR270W_Anc_5.636_1_highqual.aln	0.1375	-9534.97	0.106217	1.26897	-9533.01	3.91977	0
OG1027_YDR272W_Anc_5.637_1_highqual.aln	0.1028	-2524.52	0.102775	1	-2524.52	0.000812	0
OG1028_YDR273W_Anc_5.638_1_highqual.aln	0.3116	-3865.78	0.309879	31.9611	-3865.73	0.112008	0
OG1029_YDR275W_Anc_5.640_1_highqual.aln	0.2199	-2283.62	0.213636	5.89952	-2283.48	0.270418	0
OG102_YBL066C_Anc_7.389_1_highqual.aln	0.101	-10161.5	0.10095	3.67431	-10161.5	0.015214	0
OG1030_YDR276C_Anc_5.642_1_highqual.aln	0.0185	-368.909	0.0185228	1	-368.909	0.00057	0
OG1031_YDR277C_Anc_5.644_1_highqual.aln	0.0787	-3612.97	0.0786879	3.37508	-3612.97	0.000172	0
OG1032_YDR279W_Anc_5.288_1_highqual.aln	0.2065	-3668.75	0.206482	1	-3668.75	0.000354	0
OG1033_NOSGD_Anc_5.289_1_highqual.aln	0.0237	-2294.17	0.0236778	1	-2294.17	0.001484	0
OG1034_YDR281C_Anc_7.69_1_length.aln	0.3639	-976.896	0.363939	1	-976.896	2e-05	0
OG1035_YDR282C_Anc_5.291_1_highqual.aln	0.2029	-4176.24	0.190906	5.7661	-4173.65	5.1703	0
OG1036_YDR283C_Anc_5.298_1_highqual.aln	0.045	-12877.4	0.0357773	1	-12875.2	4.50563	0
OG1037_YDR284C_Anc_5.297_1_highqual.aln	0.0892	-2539.74	0.080692	4.67628	-2537.68	4.12994	0
OG1038_YDR285W_Anc_5.296_1_highqual.aln	0.1976	-8607.8	0.18118	2.30669	-8606.19	3.21932	0
OG1039_YDR286C_Anc_5.295_1_highqual.aln	0.1359	-1031.55	0.104178	1.50501	-1030.94	1.22227	0
OG103_YBL064C_Anc_7.388_1_highqual.aln	0.0293	-2123.13	0.0292537	4.16423	-2123.14	0.005094	0
OG1040_YDR287W_Anc_5.294_1_highqual.aln	0.1152	-2676.97	0.0741767	1	-2676.47	0.996046	0
OG1041_YDR288W_Anc_5.293_1_highqual.aln	0.1988	-2852.14	0.198826	1	-2852.14	5e-05	0
OG1042_YDR289C_Anc_5.300_1_highqual.aln	0.1173	-3614.99	0.117383	2.75563	-3614.99	0.004296	0
OG1043_YDR291W_Anc_5.301_1_highqual.aln	0.0864	-9076.58	0.0782843	2.45911	-9075.04	3.0868	0
OG1044_YDR292C_Anc_5.302_1_highqual.aln	0.0959	-5206.81	0.0920825	998.995	-5205.34	2.92627	0
OG1045_YDR293C_Anc_5.307_1_highqual.aln	0.0401	-10025.6	0.0357283	1	-10024.5	2.13211	0
OG1046_YDR294C_Anc_5.310_1_highqual.aln	0.0887	-5100.89	0.0828563	1	-5100.85	0.092994	0
OG1047_YDR295C_Anc_5.311_1_highqual.aln	0.1777	-6612.91	0.115484	1	-6612.08	1.66307	0
OG1048_YDR296W_Anc_5.313_1_highqual.aln	0.1118	-2013.25	0.11175	6.87014	-2013.25	0.001026	0
OG1049_YDR297W_Anc_5.314_1_highqual.aln	0.0565	-2779.1	0.0564954	1	-2779.1	0.00032	0
OG104_YBL063W_Anc_7.387_1_highqual.aln	0.1616	-10842.3	0.1551	2.37208	-10841.6	1.33595	0
OG1050_YDR298C_Anc_5.315_1_highqual.aln	0.0646	-1716.8	0.0645694	1	-1716.8	0.000516	0
OG1051_YDR299W_Anc_5.316_1_highqual.aln	0.1132	-4743.69	0.0926322	1.39498	-4742.49	2.40298	0
OG1052_YDR300C_Anc_5.318_1_highqual.aln	0.0512	-3399.91	0.0461106	999	-3397.48	4.85638	0
OG1053_YDR301W_Anc_5.319_1_highqual.aln	0.0631	-11161.6	0.0630954	1	-11161.6	0.000582	0
OG1054_YDR302W_Anc_5.320_1_highqual.aln	0.0672	-1744.3	0.0672413	1	-1744.3	0.000874	0
OG1055_YDR303C_Anc_5.322_1_highqual.aln	0.1339	-8018.79	0.131244	355.235	-8014.81	7.95865	0
OG1056_YDR304C_Anc_5.323_1_highqual.aln	0.068	-1884.01	0.0680013	1	-1884.01	0.000816	0
OG1057_YDR305C_Anc_5.326_1_highqual.aln	0.1219	-1901.14	0.0639593	1.4832	-1898.1	6.07267	0
OG1058_YDR306C_Anc_5.327_1_highqual.aln	0.1028	-4073.15	0.0848017	4.11568	-4069.19	7.91347	0
OG1059_YDR307W_Anc_5.328_1_highqual.aln	0.2208	-6751.33	0.219854	3.33005	-6751.29	0.076672	0
OG105_YBL061C_Anc_7.386_1_highqual.aln	0.1608	-6507.1	0.096789	1	-6506.51	1.17957	0
OG1060_YDR308C_Anc_5.329_1_highqual.aln	0.0372	-1053.15	0.0371526	1	-1053.15	4.8e-05	0
OG1061_YDR309C_Anc_5.331_1_highqual.aln	0.1752	-3828.35	0.175203	5.75005	-3828.35	0.004894	0
OG1062_YDR310C_Anc_5.333_1_highqual.aln	0.1773	-10019.7	0.133843	1.1844	-10019.1	1.16625	0
OG1063_YDR311W_Anc_5.336_1_highqual.aln	0.0622	-5232.51	0.0622364	1	-5232.51	0.000274	0
OG1065_YDR313C_Anc_5.339_1_highqual.aln	0.2064	-2671.08	0.199109	1.83149	-2671.06	0.040844	0
OG1066_YDR314C_Anc_5.340_1_highqual.aln	0.2223	-7251.48	0.142845	1	-7249.52	3.92093	0
OG1067_YDR315C_Anc_5.342_1_highqual.aln	0.2521	-2835.59	0.252099	5.45161	-2835.59	0.003858	0
OG1068_YDR316W_Anc_5.344_1_highqual.aln	0.1248	-4209.33	0.124765	6.90787	-4209.33	0.007474	0
OG1069_YDR317W_Anc_5.348_1_highqual.aln	0.1841	-4118.18	0.184049	1	-4118.18	2.8e-05	0
OG106_YBL060W_Anc_7.384_1_highqual.aln	0.2217	-7147.46	0.215856	1	-7147.45	0.009226	0
OG1070_YDR318W_Anc_5.349_1_struture.aln	0.1107	-3338.41	0.0659688	1	-3335.96	4.89407	0
OG1071_YDR319C_Anc_5.350_1_highqual.aln	0.1682	-2463.05	0.168147	1	-2463.05	0.000174	0
OG1072_YDR320C_Anc_5.352_1_highqual.aln	0.283	-6902.33	0.282949	1	-6902.33	0.00013	0
OG1073_YDR320C-A_Anc_5.354_1_highqual.aln	0.0091	-505.48	0.00914891	1	-505.481	0.000986	0
OG1074_YDR321W_Anc_5.356_1_highqual.aln	0.0659	-3161.47	0.0484403	1.02463	-3160.23	2.46373	0
OG1075_YDR322W_Anc_5.360_1_highqual.aln	0.1354	-3264.96	0.118345	2.4173	-3262.48	4.97392	0
OG1076_YDR322C-A_Anc_5.361_1_highqual.aln	0.1381	-814.607	0.138109	5.51689	-814.608	0.00091	0
OG1077_YDR323C_Anc_5.364_1_highqual.aln	0.1446	-4788.8	0.139805	5.72651	-4786.87	3.84543	0
OG1078_YDR324C_Anc_5.366_1_highqual.aln	0.0609	-6026.46	0.0609394	1	-6026.46	0.001352	0
OG1079_YDR325W_Anc_5.367_1_highqual.aln	0.1193	-9113.14	0.0740282	1	-9111.89	2.48205	0
OG107_YBL059C-A_Anc_7.382_1_struture.aln	0.0475	-832.607	0.0475015	1	-832.608	0.000578	0
OG1080_YDR326C_Anc_5.370_1_highqual.aln	0.107	-12746.9	0.106959	2.55124	-12746.9	0.00844	0
OG1081_YDR328C_Anc_5.371_1_highqual.aln	0.026	-1370.61	0.01657	1	-1369.64	1.94528	0
OG1082_YDR329C_Anc_5.372_1_highqual.aln	0.1349	-4036.34	0.069014	1	-4033.82	5.04558	0
OG1083_YDR330W_Anc_5.374_1_highqual.aln	0.1119	-4451.02	0.0961251	1	-4450.83	0.37866	0
OG1084_YDR331W_Anc_5.375_1_highqual.aln	0.1203	-3585.19	0.040489	1	-3584.16	2.04868	0
OG1085_YDR332W_Anc_5.377_1_highqual.aln	0.1087	-6050.01	0.0779413	1	-6048.44	3.14008	0
OG1086_YDR333C_Anc_5.380_1_highqual.aln	0.1367	-6655.31	0.123987	1.8293	-6654.47	1.68961	0
OG1087_YDR334W_Anc_5.383_1_highqual.aln	0.1276	-13909.8	0.123443	1	-13909.7	0.040606	0
OG1088_YDR335W_Anc_5.386_1_highqual.aln	0.0259	-8974.51	0.0259187	1	-8974.51	0.003318	0
OG1089_YDR336W_Anc_5.387_1_struture.aln	0.2949	-3329.75	0.29487	6.33105	-3329.75	0.00308	0
OG108_YBL059W_Anc_7.381_1_length.aln	0.2048	-1383	0.204755	6.22087	-1383	0.001322	0
OG1090_YDR337W_Anc_5.389_1_highqual.aln	0.0784	-2321.8	0.0642638	1.00431	-2321.42	0.756952	0
OG1091_YDR338C_Anc_5.390_1_highqual.aln	0.0511	-5539.9	0.0510955	1	-5539.9	0.000228	0
OG1092_YDR339C_Anc_5.392_1_highqual.aln	0.0213	-1374.89	0.0213318	4.84668	-1374.89	0.003346	0
OG1093_YDR346C_Anc_5.397_1_highqual.aln	0.1054	-3882.47	0.0956168	2.47682	-3880.76	3.43151	0
OG1094_YDR347W_Anc_5.398_1_highqual.aln	0.1212	-2947.02	0.106504	1.11787	-2946.65	0.739674	0
OG1095_YDR348C_Anc_5.399_1_highqual.aln	0.0992	-4424.22	0.099192	1	-4424.22	0.00109	0
OG1096_YDR349C_Anc_5.401_1_highqual.aln	0.179	-5756.75	0.125211	1	-5756.17	1.15316	0
OG1097_YDR350C_Anc_5.405_1_struture.aln	0.196	-6666.68	0.191693	6.76425	-6664.95	3.45219	0
OG1098_YDR351W_Anc_5.407_1_highqual.aln	0.1717	-8229.11	0.128891	1	-8228	2.21524	0
OG1099_YDR352W_Anc_5.408_1_highqual.aln	0.1247	-2865.15	0.075711	1.1912	-2863.28	3.72377	0
OG109_YBL058W_Anc_7.377_1_highqual.aln	0.1264	-3923.98	0.114919	1.03146	-3923.93	0.096764	0
OG10_YAL051W_Anc_7.17_1_highqual.aln	0.0869	-8828.21	0.0782706	1.67221	-8827.22	1.99092	0
OG1100_YDR353W_Anc_5.411_1_highqual.aln	0.0487	-2398.91	0.0488205	2.83241	-2398.91	0.005354	0
OG1101_YDR354W_Anc_5.413_1_highqual.aln	0.1207	-3414.52	0.0943539	1.54677	-3413.27	2.5016	0
OG1102_YDR356W_Anc_5.414_1_highqual.aln	0.1398	-9205.35	0.10939	1	-9203.66	3.37062	0
OG1103_YDR357C_Anc_5.415_1_highqual.aln	0.1076	-980.558	0.0937369	1	-980.526	0.063468	0
OG1104_YDR358W_Anc_5.416_1_highqual.aln	0.2004	-5729.04	0.138772	1	-5728.28	1.52069	0
OG1105_YDR359C_Anc_5.417_1_highqual.aln	0.188	-9595.01	0.187589	72.5524	-9594.98	0.054554	0
OG1106_YDR361C_Anc_5.418_1_highqual.aln	0.0661	-2319.11	0.0661003	1	-2319.11	0.000874	0
OG1107_YDR362C_Anc_5.422_1_highqual.aln	0.1603	-6473.61	0.0991944	1	-6472.35	2.51343	0
OG1108_YDR363W_Anc_5.425_1_highqual.aln	0.1977	-4711.1	0.15244	2.18403	-4705.18	11.8374	1
OG1109_YDR363W-A_Anc_5.427_1_highqual.aln	0.0943	-675.919	0.0942451	1	-675.919	6e-06	0
OG110_YBL057C_Anc_7.376_1_highqual.aln	0.141	-1881.08	0.0404497	1.04159	-1877.5	7.15753	0
OG1110_YDR364C_Anc_5.429_1_highqual.aln	0.1469	-4202.02	0.146886	1	-4202.02	0.000136	0
OG1111_YDR365C_Anc_5.430_1_highqual.aln	0.1095	-5557.67	0.106805	25.4145	-5555.53	4.28064	0
OG1112_YDR367W_Anc_5.433_1_highqual.aln	0.1574	-1888.33	0.157343	1	-1888.33	1.2e-05	0
OG1113_YDR368W_Anc_5.434_1_highqual.aln	0.0558	-2528.34	0.0517244	1.00836	-2528.25	0.173632	0
OG1114_YDR369C_Anc_5.435_1_highqual.aln	0.3745	-10101.8	0.370261	5.49642	-10101.4	0.748606	0
OG1115_YDR370C_Anc_5.437_1_highqual.aln	0.2805	-4581.75	0.273158	9.86574	-4579.84	3.83712	0
OG1116_YDR371W_Anc_5.441_1_highqual.aln	0.1366	-4843.39	0.135474	6.18499	-4843.35	0.081652	0
OG1117_YDR372C_Anc_5.442_1_highqual.aln	0.0505	-2521.87	0.0505045	1	-2521.87	0.000398	0
OG1118_YDR373W_Anc_5.444_1_highqual.aln	0.0117	-1392.43	0.00849803	1.1251	-1391.75	1.37154	0
OG1119_YDR374C_Anc_5.446_1_highqual.aln	0.1472	-2730.31	0.14718	1	-2730.31	6e-06	0
OG111_YBL056W_Anc_7.374_1_highqual.aln	0.0517	-3591.15	0.0517125	1	-3591.15	0.001538	0
OG1120_YDR374W-A_Anc_5.447_1_highqual.aln	0.1153	-822.824	0.0752311	1.24096	-821.449	2.75022	0
OG1121_YDR375C_Anc_5.448_1_highqual.aln	0.0566	-3734.67	0.0566154	1	-3734.67	0.00076	0
OG1122_YDR376W_Anc_5.450_1_highqual.aln	0.1293	-4434.91	0.110897	1	-4434.83	0.168616	0
OG1123_YDR377W_Anc_5.451_1_highqual.aln	0.0809	-754.878	0.0809392	4.61798	-754.879	0.001826	0
OG1124_YDR378C_Anc_5.452_1_highqual.aln	0.0357	-664.903	0.0356706	3.29643	-664.904	0.00138	0
OG1125_YDR379W_Anc_5.453_1_highqual.aln	0.1764	-10110.7	0.171799	26.4455	-10105.9	9.58357	1
OG1126_YDR379C-A_Anc_5.454_1_highqual.aln	0.053	-666.321	0.0529635	5.52647	-666.322	0.001504	0
OG1127_YDR380W_Anc_5.456_1_highqual.aln	0.118	-5680.36	0.117999	1	-5680.36	4.6e-05	0
OG1128_YDR381W_Anc_5.458_1_struture.aln	0.0853	-1714.62	0.0375965	1	-1714.35	0.542392	0
OG1129_YDR381C-A_Anc_5.459_1_struture.aln	0.1268	-960.276	0.126746	1	-960.276	0.000164	0
OG112_NOSGD_Anc_7.373_1_highqual.aln	0.2117	-4161.91	0.19776	2.55225	-4161.48	0.85452	0
OG1130_YDR382W_Anc_5.462_1_highqual.aln	0.2	-609.021	0.0525505	3.61169	-607.251	3.53966	0
OG1131_YDR383C_Anc_5.463_1_highqual.aln	0.139	-2311.1	0.124628	3.33959	-2309.3	3.59705	0
OG1132_YDR384C_Anc_5.464_1_highqual.aln	0.0438	-2264.12	0.0192585	1	-2262.45	3.33615	0
OG1133_YDR386W_Anc_5.468_1_highqual.aln	0.1283	-5989.94	0.124418	2.36744	-5989.82	0.232272	0
OG1134_YDR387C_Anc_5.469_1_highqual.aln	0.0855	-4804.49	0.0777604	1.21523	-4804.25	0.485698	0
OG1135_YDR388W_Anc_5.470_1_highqual.aln	0.0695	-3094.44	0.0695223	1	-3094.44	0.00069	0
OG1136_YDR389W_Anc_5.471_1_highqual.aln	0.072	-5533.63	0.0540762	1	-5533.15	0.949726	0
OG1137_YDR390C_Anc_5.472_1_highqual.aln	0.145	-6149.56	0.100127	1	-6149.11	0.890548	0
OG1138_YDR391C_Anc_7.105_1_highqual.aln	0.191	-2276.64	0.189381	103.669	-2276.61	0.065712	0
OG1139_YDR392W_Anc_5.480_1_highqual.aln	0.0272	-2540.88	0.0272157	1	-2540.88	0.002096	0
OG113_YBL054W_Anc_7.372_1_highqual.aln	0.1346	-4945.52	0.134653	4.42101	-4945.53	0.00755	0
OG1140_YDR393W_Anc_5.485_1_highqual.aln	0.1973	-4113.03	0.18587	5.90741	-4111.09	3.88225	0
OG1141_YDR394W_Anc_5.486_1_highqual.aln	0.0239	-2957.82	0.0238628	1	-2957.82	0.001988	0
OG1142_YDR395W_Anc_5.488_1_highqual.aln	0.0439	-7234.44	0.0438746	1	-7234.44	4.8e-05	0
OG1143_YDR397C_Anc_5.489_1_length.aln	0.0064	-889.499	0.00644594	1.05457	-889.5	0.002036	0
OG1144_YDR398W_Anc_5.490_1_highqual.aln	0.1075	-5578.76	0.107514	1	-5578.76	0.000174	0
OG1145_YDR399W_Anc_5.491_1_highqual.aln	0.0443	-1587.59	0.0443216	4.65836	-1587.6	0.003676	0
OG1146_YDR400W_Anc_5.492_1_highqual.aln	0.1006	-2971.57	0.100577	1	-2971.57	3.2e-05	0
OG1147_YDR402C_Anc_5.493_1_highqual.aln	0.1071	-4536.16	0.101507	1.06567	-4536.11	0.10013	0
OG1148_YDR403W_Anc_5.494_1_highqual.aln	0.0864	-4511.49	0.0863851	1	-4511.49	0.000412	0
OG1149_YDR404C_Anc_5.495_1_highqual.aln	0.0019	-1153.26	0.00194298	4.44301	-1153.26	0.003576	0
OG114_YBL052C_Anc_7.371_1_highqual.aln	0.2155	-8568.47	0.215468	4.44775	-8568.47	0.005454	0
OG1150_YDR405W_Anc_5.498_1_highqual.aln	0.0972	-2391.93	0.097204	3.0402	-2391.93	0.002172	0
OG1151_YDR406W_Anc_5.500_1_highqual.aln	0.0569	-11849.2	0.0537351	3.0765	-11847.1	4.12383	0
OG1152_YDR407C_Anc_5.506_1_highqual.aln	0.1388	-11961.8	0.109223	1.04883	-11959.6	4.34152	0
OG1153_YDR408C_Anc_5.508_1_highqual.aln	0.0778	-1794.87	0.0777612	1	-1794.87	0.000162	0
OG1154_YDR409W_Anc_5.509_1_highqual.aln	0.1968	-8657.29	0.196778	4.96481	-8657.29	0.006386	0
OG1155_YDR410C_Anc_5.510_1_length.aln	0.1616	-1422.42	0.134445	2.14143	-1421.58	1.6886	0
OG1156_YDR411C_Anc_5.513_1_highqual.aln	0.1934	-3289.77	0.193394	1	-3289.77	7.8e-05	0
OG1157_YDR412W_Anc_5.514_1_highqual.aln	0.11	-1970.18	0.110014	1	-1970.18	0.000154	0
OG1158_YDR414C_Anc_5.515_1_highqual.aln	0.1965	-3471.59	0.194639	1	-3471.59	0.00024	0
OG1159_YDR415C_Anc_5.517_1_highqual.aln	0.1297	-3484.52	0.123116	4.39041	-3484.08	0.88901	0
OG115_YBL051C_Anc_7.370_1_highqual.aln	0.0924	-5708.17	0.0924021	1	-5708.17	0.000272	0
OG1160_YDR416W_Anc_5.519_1_highqual.aln	0.2063	-8655.61	0.206357	4.3797	-8655.61	0.007104	0
OG1161_YDR418W_Anc_5.522_1_highqual.aln	0.0458	-908.366	0.0458035	5.04541	-908.367	0.00179	0
OG1162_YDR419W_Anc_5.523_1_highqual.aln	0.1277	-5816.97	0.127678	4.5602	-5816.98	0.008276	0
OG1163_YDR420W_Anc_5.524_1_length.aln	0.4645	-14800.9	0.43044	3.63155	-14791.2	19.3491	1
OG1164_YDR421W_Anc_5.525_1_highqual.aln	0.1566	-8899.66	0.0839025	1	-8896.22	6.88474	0
OG1165_YDR422C_Anc_5.527_1_highqual.aln	0.1669	-7576.94	0.122901	1	-7576.64	0.590442	0
OG1167_YDR424C_Anc_5.532_1_length.aln	0.0534	-585.881	0.0377749	1	-585.463	0.837454	0
OG1168_YDR425W_Anc_5.533_1_highqual.aln	0.1178	-5621.69	0.0653083	1	-5618.1	7.18679	0
OG1169_YDR427W_Anc_5.534_1_highqual.aln	0.0532	-3044.32	0.0531535	1	-3044.33	0.002324	0
OG116_YBL050W_Anc_7.493_1_struture.aln	0.0237	-2057.86	0.0237078	1	-2057.86	0.001466	0
OG1170_YDR428C_Anc_5.535_1_highqual.aln	0.1707	-2490.2	0.170711	5.06558	-2490.2	0.003818	0
OG1171_YDR429C_Anc_5.536_1_highqual.aln	0.0446	-1828.88	0.0446396	1	-1828.88	9.6e-05	0
OG1172_YDR430C_Anc_5.541_1_highqual.aln	0.0771	-8622.54	0.0771032	1	-8622.55	0.00182	0
OG1173_YDR432W_Anc_5.542_1_length.aln	0.0929	-874.118	0.0929321	1.49434	-874.118	0.000156	0
OG1174_YDR434W_Anc_5.545_1_highqual.aln	0.0829	-4456.2	0.0829202	2.2193	-4456.21	0.003942	0
OG1175_YDR435C_Anc_5.547_1_highqual.aln	0.1658	-3109.21	0.165811	1	-3109.21	0.000348	0
OG1176_YDR436W_Anc_5.548_1_highqual.aln	0.1069	-6217.19	0.106877	5.53288	-6217.19	0.003698	0
OG1177_YDR437W_Anc_5.549_1_highqual.aln	0.1115	-1265.99	0.111495	1	-1265.99	0.0002	0
OG1178_YDR438W_Anc_5.551_1_highqual.aln	0.2194	-3563.02	0.0756084	1.31185	-3554.81	16.425	1
OG1179_YDR439W_Anc_5.553_1_highqual.aln	0.2493	-3550.63	0.249306	1	-3550.63	6.4e-05	0
OG117_YBL049W_Anc_7.492_1_highqual.aln	0.0165	-975.688	0.0118903	1	-975.565	0.246206	0
OG1180_YDR440W_Anc_5.556_1_highqual.aln	0.2022	-5763.48	0.192817	74.1837	-5757.9	11.1488	1
OG1181_YDR441C_Anc_5.557_1_highqual.aln	0.1546	-1645.03	0.15455	1	-1645.03	0.000166	0
OG1182_YDR443C_Anc_5.559_1_struture.aln	0.076	-12305.4	0.0662063	1	-12304.3	2.17776	0
OG1183_YDR444W_Anc_5.560_1_highqual.aln	0.1231	-6089.58	0.0862718	2.2094	-6079.48	20.2113	1
OG1184_YDR446W_Anc_5.561_1_highqual.aln	0.1938	-2980.3	0.100602	1.07661	-2977.88	4.83755	0
OG1185_YDR447C_Anc_5.562_1_highqual.aln	0.0525	-784.018	0.0525255	1	-784.018	7.4e-05	0
OG1186_YDR448W_Anc_5.563_1_highqual.aln	0.0282	-3352.53	0.0281627	1	-3352.53	0.000538	0
OG1187_YDR449C_Anc_5.564_1_highqual.aln	0.0685	-3500.75	0.0593434	2.85749	-3499.42	2.66642	0
OG1188_YDR450W_Anc_5.566_1_highqual.aln	0.0417	-800.806	0.0416676	1	-800.806	0.00117	0
OG1189_YDR451C_Anc_5.567_1_highqual.aln	0.186	-3312.89	0.172225	8.41637	-3311.5	2.76974	0
OG118_YBL047C_Anc_7.488_1_highqual.aln	0.1115	-12254.4	0.111528	1.60137	-12254.4	0.003524	0
OG1190_YDR452W_Anc_5.568_1_highqual.aln	0.1423	-6273.92	0.125609	1.08999	-6273.79	0.262804	0
OG1192_YDR454C_Anc_5.572_1_highqual.aln	0.0651	-1518.34	0.0537014	1	-1517.94	0.805336	0
OG1193_YDR456W_Anc_5.573_1_highqual.aln	0.0555	-4964.8	0.0398579	1	-4964.31	0.973322	0
OG1194_YDR457W_Anc_5.576_1_highqual.aln	0.0564	-26403.2	0.0461284	1.03918	-26398.4	9.65711	1
OG1195_YDR458C_Anc_5.577_1_highqual.aln	0.2367	-7148.3	0.236523	6.92639	-7148.3	0.0014	0
OG1196_YDR459C_Anc_5.579_1_highqual.aln	0.2152	-3789.94	0.215144	5.47242	-3789.94	0.003684	0
OG1197_YDR460W_Anc_5.580_1_highqual.aln	0.0234	-2388.06	0.0234048	1	-2388.06	0.003432	0
OG1198_YDR461W_Anc_2.114_1_highqual.aln	0.1207	-285.389	0.0589652	76.8744	-283.347	4.08481	0
OG1199_YDR461C-A_Anc_5.583_1_highqual.aln	0.2931	-834.734	0.293128	1	-834.734	3e-05	0
OG119_YBL046W_Anc_7.485_1_highqual.aln	0.162	-4180.62	0.1466	3.3569	-4176.65	7.95952	0
OG11_YAL049C_Anc_7.18_1_highqual.aln	0.1249	-2249.3	0.0677976	1.43583	-2240.91	16.7908	1
OG1200_YDR462W_Anc_5.584_1_highqual.aln	0.0822	-1290.51	0.0822422	7.44765	-1290.51	0.002732	0
OG1201_YDR463W_Anc_5.586_1_highqual.aln	0.1601	-5022.91	0.149406	2.47087	-5022.31	1.21806	0
OG1202_YDR464W_Anc_5.587_1_highqual.aln	0.2021	-14019.9	0.150884	1	-14019.3	1.18099	0
OG1203_YDR465C_Anc_5.589_1_highqual.aln	0.1644	-3655.85	0.151043	23.9204	-3648.68	14.3407	1
OG1204_YDR466W_Anc_5.591_1_struture.aln	0.2327	-8747.02	0.0889967	1	-8744.57	4.88582	0
OG1205_YDR468C_Anc_5.593_1_highqual.aln	0.0875	-1796.13	0.0654577	1.23227	-1795.9	0.463838	0
OG1206_YDR469W_Anc_5.594_1_highqual.aln	0.4356	-1947.5	0.413676	2.26553	-1947.35	0.31102	0
OG1207_YDR470C_Anc_5.595_1_highqual.aln	0.0965	-4282.88	0.0786689	1	-4282.47	0.814954	0
OG1208_YDR471W_Anc_5.597_1_length.aln	0.0117	-713.274	0.0117339	1	-713.274	0.000324	0
OG1209_YDR472W_Anc_5.601_1_highqual.aln	0.0801	-2457.72	0.0800642	1	-2457.72	0.001976	0
OG120_YBL045C_Anc_7.484_1_highqual.aln	0.0847	-3848.66	0.0722415	1	-3848.53	0.267388	0
OG1210_YDR473C_Anc_5.608_1_highqual.aln	0.1804	-4649.29	0.163088	1.98976	-4648.48	1.61541	0
OG1211_YDR475C_Anc_5.609_1_highqual.aln	0.176	-8732.6	0.127545	1	-8731.33	2.53795	0
OG1212_YDR476C_Anc_5.610_1_highqual.aln	0.1186	-1996.92	0.0696101	1	-1995.7	2.45057	0
OG1213_YDR477W_Anc_5.611_1_highqual.aln	0.0365	-4804.75	0.0365366	1	-4804.75	0.001528	0
OG1214_YDR478W_Anc_5.613_1_highqual.aln	0.2526	-2238.93	0.245598	230.636	-2237.75	2.36438	0
OG1215_YDR479C_Anc_5.614_1_highqual.aln	0.1056	-4880.08	0.104718	8.85812	-4880.03	0.100058	0
OG1216_YDR480W_Anc_8.499_1_highqual.aln	0.2622	-3455.45	0.262166	5.15163	-3455.45	0.000584	0
OG1217_YDR481C_Anc_8.501_1_highqual.aln	0.1074	-5014.86	0.107355	4.97638	-5014.87	0.0096	0
OG1218_YDR482C_Anc_8.503_1_highqual.aln	0.1681	-1125.44	0.168046	1	-1125.44	4.6e-05	0
OG1219_YDR483W_Anc_8.505_1_highqual.aln	0.1609	-4113.77	0.156061	229.307	-4110.05	7.43007	0
OG121_YBL044W_Anc_6.165_1_length.aln	0.6829	-911.597	0.285548	2.33297	-907.445	8.30462	0
OG1220_YDR484W_Anc_3.102_1_highqual.aln	0.0868	-5695.42	0.0868421	4.26402	-5695.42	0.00888	0
OG1221_YDR485C_Anc_3.100_1_highqual.aln	0.2536	-8478.88	0.2467	3.48121	-8478.41	0.937226	0
OG1222_YDR486C_Anc_3.98_1_highqual.aln	0.0331	-1746.38	0.0330467	1	-1746.38	0.00051	0
OG1223_YDR487C_Anc_3.96_1_highqual.aln	0.0494	-1675.26	0.0282617	1.09582	-1673.83	2.85946	0
OG1224_YDR488C_Anc_3.95_1_length.aln	0.1611	-2043.72	0.13851	1.52786	-2043.11	1.22475	0
OG1225_YDR489W_Anc_3.94_1_highqual.aln	0.0644	-2394.36	0.0502424	1	-2393.77	1.17964	0
OG1226_YDR490C_Anc_3.92_1_highqual.aln	0.2025	-7506.97	0.20248	12.987	-7506.97	8.2e-05	0
OG1228_YDR492W_Anc_3.90_1_highqual.aln	0.0691	-2590.93	0.0691183	1	-2590.93	9.4e-05	0
OG1229_YDR493W_Anc_3.89_1_highqual.aln	0.1187	-1095.53	0.118653	1	-1095.53	0.000164	0
OG122_YBL043W_Anc_7.483_1_highqual.aln	0.2231	-2813.27	0.223075	5.20037	-2813.27	0.002038	0
OG1230_YDR494W_Anc_3.87_1_highqual.aln	0.1874	-3519.58	0.181949	16.0367	-3514.71	9.74758	1
OG1232_YDR496C_Anc_3.85_1_highqual.aln	0.0833	-5211.65	0.0613863	1.26861	-5209.85	3.58715	0
OG1233_YDR497C_Anc_3.84_1_highqual.aln	0.0671	-4782.75	0.0651283	2.02657	-4782.71	0.071814	0
OG1234_YDR498C_Anc_3.83_1_highqual.aln	0.1772	-3720.29	0.102978	1	-3718.99	2.59393	0
OG1235_YDR499W_Anc_1.63_1_highqual.aln	0.1219	-6773.75	0.121878	1	-6773.75	0.00018	0
OG1236_YDR500C_Anc_1.62_1_struture.aln	0.1	-522.994	0.0074409	2.93806	-520.335	5.31792	0
OG1237_YDR501W_Anc_1.61_1_highqual.aln	0.2663	-5550.23	0.197455	2.15967	-5545.13	10.2137	1
OG1238_YDR502C_Anc_1.58_1_highqual.aln	0.0231	-2636	0.0230698	5.3925	-2636.01	0.006718	0
OG1239_YDR503C_Anc_1.57_1_highqual.aln	0.0899	-2357.38	0.0838648	3.08011	-2356.75	1.27658	0
OG123_YBL042C_Anc_7.481_1_length.aln	0.0668	-3682.58	0.0668063	4.03322	-3682.59	0.00669	0
OG1240_YDR505C_Anc_1.55_1_highqual.aln	0.143	-7571.39	0.136045	2.69807	-7570.61	1.56402	0
OG1241_YDR506C_Anc_1.54_1_highqual.aln	0.2773	-6469.99	0.277275	4.47588	-6470	0.000772	0
OG1242_YDR507C_Anc_1.52_1_highqual.aln	0.0836	-9599.67	0.0799596	1	-9599.63	0.067488	0
OG1243_YDR508C_Anc_1.50_1_highqual.aln	0.0736	-5423.09	0.0735463	1	-5423.09	0.00266	0
OG1244_YDR510W_Anc_1.51_1_highqual.aln	0.016	-710.071	0.0159938	1	-710.071	0.001174	0
OG1245_YDR511W_Anc_1.44_1_highqual.aln	0.1183	-1231.65	0.118272	1.92017	-1231.65	0.001134	0
OG1246_YDR512C_Anc_1.41_1_length.aln	0.1527	-908.492	0.122664	398.176	-904.158	8.66703	0
OG1247_YDR513W_Anc_1.38_1_highqual.aln	0.0424	-1099.52	0.0305252	1.28164	-1098.25	2.54003	0
OG1248_YDR514C_Anc_1.37_1_highqual.aln	0.1332	-4551.91	0.123814	1.5219	-4551.68	0.471128	0
OG1249_YDR515W_Anc_1.36_1_highqual.aln	0.2938	-4554.06	0.293859	7.32418	-4554.07	0.005916	0
OG124_YBL033C_Anc_3.319_1_highqual.aln	0.0894	-2884.22	0.0894331	144.826	-2884.22	0.000222	0
OG1250_YDR516C_Anc_1.33_1_highqual.aln	0.0189	-3711.21	0.0189328	2.59759	-3711.21	0.009032	0
OG1251_YDR517W_Anc_1.32_1_struture.aln	0.1215	-3138.84	0.121503	4.82833	-3138.85	0.004316	0
OG1252_YDR518W_Anc_1.31_1_highqual.aln	0.1238	-4605.97	0.123766	1	-4605.97	0.001102	0
OG1253_YDR519W_Anc_1.28_1_highqual.aln	0.0981	-1145.87	0.086906	2.37257	-1145.58	0.577992	0
OG1254_YDR520C_Anc_1.26_1_highqual.aln	0.1508	-7350.34	0.150785	5.02271	-7350.34	0.00147	0
OG1255_YDR522C_Anc_1.25_1_highqual.aln	0.1276	-4269.94	0.127576	4.51641	-4269.95	0.005456	0
OG1256_YDR523C_Anc_1.24_1_highqual.aln	0.0488	-3825.57	0.0487865	3.93737	-3825.57	0.006688	0
OG1257_YDR524C_Anc_1.23_1_highqual.aln	0.2132	-4458.72	0.213149	1	-4458.72	1.2e-05	0
OG1258_YDR525W-A_Anc_1.21_1_highqual.aln	0.0879	-653.546	0.0590042	3.91437	-650.443	6.2048	0
OG1259_YDR527W_Anc_1.20_1_highqual.aln	0.1096	-3995.85	0.0795664	1	-3994.9	1.89194	0
OG125_YBL032W_Anc_3.318_1_highqual.aln	0.072	-3183.79	0.0679246	2.82912	-3183.5	0.575572	0
OG1260_YDR528W_Anc_1.15_1_highqual.aln	0.1941	-4146.03	0.181244	1.87081	-4145.52	1.02899	0
OG1261_YDR529C_Anc_1.16_1_highqual.aln	0.0441	-1007.66	0.0441266	8.13838	-1007.66	0.002018	0
OG1262_YDR530C_Anc_1.17_1_struture.aln	0.2003	-2441.82	0.200329	1	-2441.82	0.000588	0
OG1263_YDR531W_Anc_1.18_1_highqual.aln	0.0647	-2732.78	0.0646464	4.63835	-2732.78	0.00276	0
OG1264_YDR532C_Anc_1.19_1_highqual.aln	0.1695	-3788.51	0.165561	3.94411	-3788.16	0.698	0
OG1265_YDR533C_Anc_7.433_1_highqual.aln	0.0853	-2243.56	0.0827443	6.84155	-2243.42	0.273816	0
OG1266_YEL066W_Anc_8.697_1_length.aln	0.2082	-1422.29	0.208231	1	-1422.29	8e-06	0
OG1267_YEL065W_Anc_8.272_1_highqual.aln	0.0668	-5316.75	0.0668253	1	-5316.75	0.001386	0
OG1268_YEL064C_Anc_1.80_1_highqual.aln	0.0772	-4019.69	0.0550141	1.54122	-4016.57	6.24234	0
OG1269_YEL063C_Anc_1.83_1_highqual.aln	0.0714	-4952.33	0.0596063	8.69833	-4943.8	17.0772	1
OG126_YBL031W_Anc_3.317_1_highqual.aln	0.2021	-3136.31	0.202125	1	-3136.31	7.2e-05	0
OG1270_YEL062W_Anc_6.17_1_struture.aln	0.1072	-5633.14	0.107159	1	-5633.14	0.001102	0
OG1271_YEL061C_Anc_6.16_1_highqual.aln	0.0649	-8343.45	0.0648804	4.24377	-8343.46	0.008342	0
OG1272_YEL060C_Anc_6.14_1_highqual.aln	0.0875	-4493.54	0.0801662	1	-4493.54	0.008442	0
OG1273_YEL059C-A_Anc_6.12_1_highqual.aln	0.154	-676.669	0.0706641	1	-676.052	1.23502	0
OG1274_YEL058W_Anc_6.11_1_highqual.aln	0.1149	-4976.48	0.0886669	1	-4976.22	0.51887	0
OG1275_YEL057C_Anc_8.643_1_highqual.aln	0.1863	-2320.92	0.186315	1	-2320.92	0.000216	0
OG1276_YEL056W_Anc_6.9_1_highqual.aln	0.1051	-3475.09	0.105072	4.28765	-3475.1	0.005242	0
OG1277_YEL055C_Anc_6.7_1_highqual.aln	0.1375	-9354.85	0.134438	3.37613	-9354.47	0.761506	0
OG1278_YEL054C_Anc_5.522_1_struture.aln	0.0224	-935.412	0.0225848	1	-935.811	0.79949	0
OG1279_YEL053C_Anc_5.521_1_highqual.aln	0.1442	-6755	0.1442	1	-6755	0.000536	0
OG127_YBL030C_Anc_3.316_1_highqual.aln	0.086	-2135.62	0.0176089	1.39666	-2134.81	1.62702	0
OG1280_YEL052W_Anc_5.520_1_highqual.aln	0.0775	-4293.36	0.062686	1	-4292.92	0.871214	0
OG1281_YEL051W_Anc_5.518_1_highqual.aln	0.0533	-1555.74	0.0260928	3.45488	-1553.3	4.86901	0
OG1282_YEL050C_Anc_5.516_1_highqual.aln	0.0698	-3111.45	0.0650685	2.96485	-3111.17	0.545918	0
OG1283_YEL048C_Anc_1.491_1_highqual.aln	0.1917	-1452.47	0.179395	1	-1452.47	0.002184	0
OG1284_YEL047C_Anc_1.490_1_highqual.aln	0.068	-3916.88	0.0679953	6.27865	-3916.89	0.007682	0
OG1285_YEL046C_Anc_1.489_1_highqual.aln	0.0423	-2930.03	0.040021	1	-2930.01	0.025594	0
OG1286_YEL044W_Anc_1.488_1_highqual.aln	0.0442	-1404.97	0.0442106	1	-1404.97	0.00056	0
OG1287_YEL043W_Anc_1.487_1_highqual.aln	0.1193	-8798.52	0.119311	4.01796	-8798.53	0.003212	0
OG1288_YEL042W_Anc_1.485_1_highqual.aln	0.1968	-5241.52	0.140245	1.24932	-5240.31	2.4194	0
OG1289_YEL041W_Anc_1.484_1_highqual.aln	0.1594	-4693.66	0.143612	4.03897	-4690.38	6.54884	0
OG128_YBL029C-A_Anc_3.315_1_highqual.aln	0.0733	-753.75	0.0732663	1	-753.75	0.00051	0
OG1290_YEL040W_Anc_1.483_1_highqual.aln	0.1351	-3831.27	0.120218	1.80933	-3830.71	1.12048	0
OG1291_YEL039C_Anc_1.482_1_highqual.aln	0.0479	-862.842	0.0478875	1	-862.842	0.000432	0
OG1292_YEL038W_Anc_1.481_1_highqual.aln	0.1463	-2186.75	0.146285	1	-2186.75	4.2e-05	0
OG1293_YEL037C_Anc_1.480_1_highqual.aln	0.1032	-3331.12	0.0591653	1	-3329.72	2.80232	0
OG1294_YEL036C_Anc_1.479_1_highqual.aln	0.0408	-3749.16	0.0407456	1	-3749.16	0.00118	0
OG1295_YEL035C_Anc_5.512_1_length.aln	0.7981	-1585.49	0.693615	2.43685	-1584.83	1.31685	0
OG1296_YEL034W_Anc_1.478_1_highqual.aln	0.0725	-946.158	0.0725173	1	-946.158	0.000244	0
OG1297_YEL032W_Anc_1.477_1_highqual.aln	0.0378	-7702.6	0.0377876	1	-7702.6	0.005352	0
OG1298_YEL031W_Anc_1.476_1_highqual.aln	0.0462	-9003.38	0.0432578	1.00094	-9003.22	0.32482	0
OG1299_YEL030W_Anc_1.474_1_length.aln	0.1657	-1794.32	0.0958011	1	-1792.91	2.82204	0
OG129_YBL029W_Anc_3.314_1_struture.aln	0.1124	-2978.16	0.0597939	1	-2976.72	2.87378	0
OG12_YAL048C_Anc_7.19_1_highqual.aln	0.0463	-5312.32	0.0463086	1.57091	-5312.32	7.4e-05	0
OG1300_YEL029C_Anc_1.471_1_highqual.aln	0.0704	-2493.72	0.0582227	1	-2493.55	0.353574	0
OG1301_YEL027W_Anc_1.469_1_highqual.aln	0	-836.524	0	1	-836.525	0.001708	0
OG1302_YEL026W_Anc_1.465_1_highqual.aln	0.0077	-690.666	0.00779592	1	-690.621	0.08876	0
OG1303_YEL025C_Anc_1.464_1_highqual.aln	0.3573	-13804.5	0.357419	6.13254	-13804.5	0.000574	0
OG1304_YEL024W_Anc_1.461_1_highqual.aln	0.0314	-1502.97	0.0313657	4.73405	-1502.97	0.00392	0
OG1305_YEL023C_Anc_1.460_1_highqual.aln	0.1445	-6332.28	0.144519	5.35384	-6332.28	0.009078	0
OG1306_YEL022W_Anc_1.455_1_struture.aln	0.0729	-11826.7	0.0523318	1.21778	-11817.5	18.3173	1
OG1307_YEL021W_Anc_1.453_1_highqual.aln	0.0317	-2080.42	0.0304014	1.03918	-2080.41	0.01451	0
OG1308_YEL020W-A_Anc_1.452_1_highqual.aln	0.0133	-601.031	0.0133449	23.0709	-601.032	0.00174	0
OG1309_YEL020C_Anc_1.450_1_highqual.aln	0.1002	-5287.17	0.0974547	812.839	-5286.51	1.33112	0
OG130_YBL028C_Anc_3.313_1_highqual.aln	0.1325	-913.468	0.132477	5.61474	-913.469	0.001074	0
OG1310_YEL019C_Anc_1.448_1_highqual.aln	0.1311	-2511.59	0.112122	1.14902	-2511.3	0.59195	0
OG1311_YEL018W_Anc_1.447_1_highqual.aln	0.1413	-2472.68	0.141288	1	-2472.68	0.000118	0
OG1312_YEL017C-A_Anc_1.446_1_highqual.aln	0.5	-279.211	0	2.48682	-277.603	3.21545	0
OG1313_YEL017W_Anc_1.445_1_struture.aln	0.1679	-3062.01	0.167853	1	-3062.01	0.000234	0
OG1314_YEL016C_Anc_1.444_1_highqual.aln	0.2618	-5004.7	0.133186	1.09503	-5002.35	4.69826	0
OG1315_YEL015W_Anc_1.442_1_highqual.aln	0.0652	-4389.39	0.0559626	1	-4389.24	0.304158	0
OG1316_YEL013W_Anc_1.441_1_highqual.aln	0.0122	-3916.62	0.0122079	1.55157	-3916.62	0.001546	0
OG1317_YEL012W_Anc_1.436_1_struture.aln	0.0494	-1601.35	0.0493645	1	-1601.35	0.001016	0
OG1318_YEL011W_Anc_1.435_1_highqual.aln	0.0322	-5434.54	0.0321717	1	-5434.54	0.001374	0
OG1319_YEL009C_Anc_7.131_1_highqual.aln	0.1005	-2378.95	0.0946664	1	-2378.93	0.027558	0
OG131_YBL027W_Anc_3.312_1_highqual.aln	0.0255	-985.392	0.0254727	1	-985.392	0.000164	0
OG1321_YEL007W_Anc_7.132_1_length.aln	0.0846	-2723.36	0.0452209	1	-2721.89	2.93967	0
OG1322_YEL006W_Anc_7.133_1_highqual.aln	0.0876	-2745.87	0.0875891	1	-2745.87	0.00025	0
OG1323_YEL005C_Anc_7.137_1_struture.aln	0.2841	-3035.4	0.102949	1.06795	-3029.35	12.095	1
OG1324_YEL004W_Anc_7.138_1_highqual.aln	0.206	-3310.18	0.168762	2.94832	-3306.91	6.54891	0
OG1325_YEL003W_Anc_7.139_1_struture.aln	0.073	-781.673	0.0518704	1.0735	-780.172	3.00194	0
OG1326_YEL002C_Anc_7.140_1_highqual.aln	0.1086	-3706.06	0.108613	3.27302	-3706.06	0.001968	0
OG1327_YEL001C_Anc_7.144_1_highqual.aln	0.2037	-2232.92	0.203707	1	-2232.92	0.000194	0
OG1328_YER001W_Anc_7.123_1_highqual.aln	0.1505	-7559.46	0.126242	1.1163	-7558.55	1.82856	0
OG1329_YER002W_Anc_7.146_1_highqual.aln	0.1629	-2054.62	0.136168	1	-2054.61	0.027336	0
OG132_YBL026W_Anc_8.174_1_struture.aln	0.0042	-621.45	0.00416696	4.61522	-621.451	0.001864	0
OG1330_YER003C_Anc_7.147_1_struture.aln	0.0526	-3301.29	0.0526405	1	-3301.29	0.00044	0
OG1331_YER004W_Anc_7.148_1_highqual.aln	0.1298	-2116.85	0.129114	6.41535	-2116.85	0.005138	0
OG1332_YER005W_Anc_7.149_1_highqual.aln	0.1362	-5652.4	0.130249	2.61047	-5651.91	0.97454	0
OG1333_YER006W_Anc_7.150_1_highqual.aln	0.0645	-3911	0.0645294	1	-3911	1.2e-05	0
OG1334_YER007W_Anc_7.151_1_highqual.aln	0.2835	-5494.64	0.283506	1	-5494.64	0.000282	0
OG1335_YER007C-A_Anc_7.152_1_struture.aln	0.0298	-1327.18	0.0258643	5.05153	-1325.83	2.71102	0
OG1336_YER008C_Anc_7.154_1_highqual.aln	0.116	-11754.1	0.107259	1.33611	-11753.4	1.27557	0
OG1337_YER009W_Anc_7.155_1_highqual.aln	0.0074	-822.841	0.00738193	7.94719	-822.842	0.002492	0
OG1338_YER010C_Anc_7.158_1_highqual.aln	0.1403	-2151.96	0.125744	3.03981	-2151.02	1.87619	0
OG1339_YER011W_Anc_7.161_1_length.aln	0.2841	-1592.75	0.111067	3.37453	-1580.25	24.9875	1
OG133_YBL025W_Anc_8.172_1_highqual.aln	0.077	-1230.43	0.0538651	6.2705	-1227.82	5.22229	0
OG1341_YER012W_Anc_7.162_1_highqual.aln	0.045	-1435.71	0.0450135	1	-1435.71	0.000714	0
OG1342_YER013W_Anc_7.163_1_highqual.aln	0.0943	-9487.61	0.0832054	1.78053	-9486.22	2.78508	0
OG1343_YER014W_Anc_7.164_1_highqual.aln	0.1295	-4957.01	0.126675	4.13948	-4956.66	0.710324	0
OG1344_YER015W_Anc_7.166_1_highqual.aln	0.09	-6418.7	0.0900251	1	-6418.7	0.001028	0
OG1345_YER016W_Anc_7.167_1_highqual.aln	0.1255	-2993.11	0.125535	4.73842	-2993.11	0.004604	0
OG1346_YER017C_Anc_7.168_1_highqual.aln	0.0719	-6221.4	0.0305093	1	-6218.05	6.70658	0
OG1347_YER018C_Anc_1.71_1_struture.aln	0.201	-1558.48	0.160778	7.44146	-1553.75	9.44307	1
OG1348_YER019W_Anc_1.70_1_length.aln	0.0647	-2498.24	0.0646674	1	-2498.24	0.00026	0
OG1349_YER019C-A_Anc_7.369_1_highqual.aln	0.1044	-684.783	0.104346	1	-684.783	2e-05	0
OG134_YBL024W_Anc_8.171_1_highqual.aln	0.0451	-4891.71	0.0451015	1	-4891.71	0.000988	0
OG1350_YER020W_Anc_7.496_1_highqual.aln	0.1072	-3829.74	0.0845626	1	-3829.46	0.557322	0
OG1351_YER021W_Anc_7.502_1_highqual.aln	0.0721	-4059.62	0.0532114	2.65925	-4053.6	12.0388	1
OG1352_YER022W_Anc_7.503_1_highqual.aln	0.1086	-6098.02	0.0996782	1.86086	-6097.39	1.25814	0
OG1353_YER023W_Anc_7.506_1_highqual.aln	0.0422	-2199.76	0.0421836	4.18793	-2199.76	0.005032	0
OG1354_YER024W_Anc_7.510_1_highqual.aln	0.0717	-7900.48	0.0700646	1.48044	-7900.41	0.136618	0
OG1355_YER025W_Anc_7.513_1_highqual.aln	0.0188	-3484.54	0.0188008	1	-3484.54	0.002206	0
OG1356_YER026C_Anc_3.513_1_highqual.aln	0.0457	-2127.22	0.0456865	1	-2127.22	0.000628	0
OG1357_YER027C_Anc_3.517_1_highqual.aln	0.097	-3418.54	0.097025	1	-3418.54	0.000328	0
OG1358_YER028C_Anc_3.518_1_highqual.aln	0.4162	-4636.77	0.416232	1	-4636.77	5.4e-05	0
OG1359_YER029C_Anc_3.519_1_highqual.aln	0.092	-1759.38	0.0547658	1	-1758.9	0.951526	0
OG135_YBL023C_Anc_8.170_1_highqual.aln	0.025	-6436.75	0.0250007	1	-6436.75	0.000834	0
OG1360_YER030W_Anc_3.520_1_highqual.aln	0.1913	-1433.44	0.120433	1.56264	-1432.69	1.50374	0
OG1361_YER031C_Anc_3.521_1_highqual.aln	0.0295	-1576.87	0.0294687	1	-1576.87	6.8e-05	0
OG1362_YER032W_Anc_3.522_1_highqual.aln	0.2861	-9410.27	0.179784	1.52589	-9403.83	12.8698	1
OG1363_YER033C_Anc_3.523_1_highqual.aln	0.2276	-10911.9	0.114347	1	-10908.5	6.78291	0
OG1364_YER034W_Anc_3.532_1_highqual.aln	0.2971	-1976.26	0.29708	6.87422	-1976.26	0.0021	0
OG1365_YER035W_Anc_3.533_1_highqual.aln	0.3016	-1546.84	0.301778	5.78475	-1546.84	0.00163	0
OG1366_YER036C_Anc_3.534_1_highqual.aln	0.0187	-4150.74	0.0186638	1	-4150.74	0.002062	0
OG1367_YER037W_Anc_3.536_1_highqual.aln	0.106	-2784.51	0.0442078	1	-2782.87	3.28141	0
OG1368_YER038C_Anc_3.537_1_highqual.aln	0.2604	-4811.71	0.217621	1.94591	-4809.94	3.53319	0
OG1369_YER039C_Anc_3.538_1_length.aln	0.1299	-1068.66	0.12304	1	-1068.65	0.019196	0
OG136_YBL022C_Anc_8.168_1_highqual.aln	0.0762	-9239.11	0.0533162	1.08348	-9237.25	3.71621	0
OG1370_YER040W_Anc_3.539_1_highqual.aln	0.1136	-6310.99	0.113615	3.79553	-6311	0.005328	0
OG1371_YER041W_Anc_3.540_1_struture.aln	0.2123	-7777.2	0.156383	1	-7776.58	1.23688	0
OG1372_YER042W_Anc_3.541_1_highqual.aln	0.0455	-1565.39	0.0455195	3.5697	-1565.39	0.003034	0
OG1373_YER043C_Anc_3.545_1_highqual.aln	0.0617	-2923.45	0.0463815	13.7375	-2918.62	9.64513	1
OG1374_YER044C_Anc_7.207_1_highqual.aln	0.075	-1060.05	0.0749493	3.326	-1060.05	0.001586	0
OG1375_YER044C-A_Anc_7.210_1_struture.aln	0.2456	-4106.13	0.241017	5.78917	-4105.27	1.71694	0
OG1376_YER045C_Anc_7.211_1_highqual.aln	0.39	-5642.91	0.389999	6.57139	-5642.92	0.005834	0
OG1377_YER046W_Anc_7.212_1_highqual.aln	0.1072	-1280.23	0.107184	6.11313	-1280.23	0.002672	0
OG1378_YER047C_Anc_7.215_1_highqual.aln	0.1759	-8734.87	0.1759	1	-8734.87	0.00011	0
OG1379_YER048C_Anc_7.217_1_highqual.aln	0.0592	-3124.92	0.0340898	1	-3123.26	3.32691	0
OG137_YBL021C_Anc_8.167_1_highqual.aln	0.0353	-1088.5	0.0241018	2.34555	-1085.05	6.88912	0
OG1380_YER048W-A_Anc_7.219_1_highqual.aln	0.0774	-806.433	0.0773672	1	-806.433	0.00026	0
OG1381_YER049W_Anc_7.220_1_highqual.aln	0.0624	-5089.43	0.0623504	4.13934	-5089.43	0.00669	0
OG1382_YER050C_Anc_7.223_1_length.aln	0.1066	-1246.02	0.0728632	1.06615	-1244.04	3.95712	0
OG1383_YER051W_Anc_7.224_1_highqual.aln	0.216	-4968.58	0.211001	998.991	-4967.36	2.42303	0
OG1384_YER052C_Anc_7.226_1_highqual.aln	0.0271	-3887.29	0.0271047	1	-3887.29	0.00382	0
OG1385_YER053C_Anc_7.228_1_highqual.aln	0.0334	-2225.53	0.0334177	1	-2225.53	0.000662	0
OG1386_YER053C-A_Anc_7.229_1_highqual.aln	0.0541	-248.897	0.0541265	1	-248.898	0.000368	0
OG1387_YER054C_Anc_7.230_1_highqual.aln	0.1699	-5191.25	0.134515	1.94987	-5188.79	4.92054	0
OG1388_YER055C_Anc_7.232_1_highqual.aln	0.0458	-2354.82	0.0458235	1	-2354.82	0.001278	0
OG1389_YER056C_Anc_7.241_1_struture.aln	0.0687	-2505.46	0.0609024	2.19727	-2505.09	0.732342	0
OG138_YBL020W_Anc_8.166_1_highqual.aln	0.0653	-4728.2	0.0525924	1	-4727.66	1.08252	0
OG1390_YER056C-A_Anc_7.237_1_highqual.aln	0.0703	-685.048	0.0702793	5.53436	-685.049	0.001438	0
OG1391_YER057C_Anc_7.238_1_highqual.aln	0.1236	-1028.42	0.0992765	7.49303	-1025.98	4.88301	0
OG1392_YER058W_Anc_7.239_1_highqual.aln	0.0941	-886.856	0.0382804	1	-886.488	0.736378	0
OG1393_YER059W_Anc_7.240_1_highqual.aln	0.1316	-3781.69	0.131602	4.9371	-3781.69	0.004482	0
OG1394_YER056C_Anc_7.241_1_highqual.aln	0.0531	-4321.4	0.0432185	1.43941	-4319.66	3.48302	0
OG1395_YER060W_Anc_7.241_1_highqual.aln	0.0941	-4717.32	0.0941551	4.01199	-4717.33	0.006506	0
OG1396_YER061C_Anc_7.242_1_highqual.aln	0.092	-3985.36	0.0919421	2.79909	-3985.36	0.0032	0
OG1397_YER062C_Anc_7.243_1_highqual.aln	0.0228	-1859.65	0.0228018	5.02901	-1859.66	0.004972	0
OG1398_YER063W_Anc_7.244_1_highqual.aln	0.2381	-2198.77	0.119566	1	-2198.25	1.04831	0
OG1399_YER064C_Anc_7.246_1_highqual.aln	0.2304	-5379	0.2279	29.6329	-5378.87	0.263138	0
OG13_YAL047C_Anc_7.21_1_highqual.aln	0.1951	-5901.34	0.181002	1	-5901.32	0.039186	0
OG1400_YER065C_Anc_7.247_1_highqual.aln	0.0328	-4310.56	0.0328417	1	-4310.56	0.00218	0
OG1402_YER067W_Anc_7.248_1_highqual.aln	0.0432	-1291.32	0.0244355	1.04832	-1287.69	7.26811	0
OG1403_YER068W_Anc_7.249_1_highqual.aln	0.0647	-4729.52	0.0570116	1	-4729.44	0.16292	0
OG1404_YER069W_Anc_7.251_1_highqual.aln	0.0597	-7267.04	0.0551578	2.97629	-7264.93	4.22159	0
[truncated: 4,713 more rows]

## Sheet: Reject M7 in favor of M8
Genes undergoing positive selection
[truncated: 167 more rows]

[truncated: 1 more sheets: M7 vs M8 highqual]
