# Supplementary material for: The Awesome Power of Yeast Evolutionary Genetics: New Genome Sequences and Strain Resources for the Saccharomyces sensu stricto Genus
Source: G3 (Bethesda). 2011 Jun 1;1(1):11–25. doi: 10.1534/g3.111.000273 (PMC3276118; doi:10.1534/g3.111.000273)
Supplement: Supporting Information [file supp_1.1.11_FileS2.xls]

## Sheet: Duplicate gene losses
Duplicate gene losses
Saccharomyces Gene(s)	YGOB Homology	Retention	Function
YCL048W-A/YDR524C-B	Anc_1.22	2:1:1:1:2
YFR017C/YOL024W	Anc_1.363	2:2:1:2:2	Predicted to have thiol-disulfide oxidoreductase active site
GAL80	Anc_1.500	1:1:1:1:2	Inhibits transcriptional activation by Gal4p
HEK2	Anc_3.318	1:1:1/ψ:2:2	RNA binding protein with similarity to hnRNP-K that localizes to the cytoplasm and to subtelomeric DNA;
PMT4	Anc_4.379	1:1:1:1:2	Protein amino acid O-linked glycosylation
SLT2/YKL161C	Anc_5.274	2:2:1:2:2	Serine/threonine MAP kinase involved in regulating the maintenance of cell wall integrity
YML020W	Anc_5.554	1:2:1/ψ:1/ψ:1/ψ
YDR066C/YER139C	Anc_8.181	2:2:2:1:2
SSU1	Anc_8.569	1:2:1:1:1	Plasma membrane sulfite pump
ARL1	Anc_8.597	1/ψ:1/ψ:1:1/ψ:2	Soluble GTPase with a role in regulation of membrane traffic
YML106W/YMR271C	Anc_8.827	2:2:1:2:2	Phosphoribosyltransferase, fifth step in pyrimidine biosynthesis pathway
URA10	Anc_8.827	2:2:1:2:2	Minor orotate phosphoribosyltransferase (OPRTase) isozyme
ECM10	Anc_1.474	2:2:1:2:2	Heat shock protein of the Hsp70 family, localized in mitochondrial nucleoids, plays a role in protein translocation
CAD1	Anc_5.528	2:2:2:2:1	AP-1-like basic leucine zipper (bZIP) transcriptional activator involved in stress responses, iron metabolism, and pleiotropic drug resistance

## Sheet: Other gene losses
Other losses
Severe losses
Saccharomyces Gene(s)	YGOB Homology	Retention	Function
FLR1/YBR008C	Anc_4.30	1:1:1:1:0	Drug transporter, important for fluconazole resistance
RTR2/YDR066C	Anc_8.181	1:1:1:0:1	Apparent transcriptional regulatory protein, similar to RTR1 (RNA PolII CTD phosphatase)
PDC6/YGR087C	Anc_5.122	1:1:0:0:1	Minor isoform of pyruvate decarboxylase, expression induced under sulfur limitation
XYL2/YLR070C	Anc_8.16	1:1:0:0:1	Xylitol dehydrogenase, converts xylitol to D-xylulose
Unnamed	Anc_2.395	0:1:1:1:1	GATA family transcription factor, related to Gat3 and Gat4
Pseudogenes
Feature name	Systematic name	Gene name	ORF interruptions	Function
Spar_10.392	YJR108W	ABM1	6	Protein of unknown function, required for normal microtubule organization
Spar_1.12	YAL056W	GPB2	6	Proposed beta subunit of the heterotrimeric G protein, interacts with the receptor Grp1p
Spar_9.91	YIL089W	YIL089W	5	Putative protein of unknown function
Smik_8.30	YHL012W	YHL012W	12	Putative protein of unknown function, has some homology to Ugp1p, which encodes UDP-glucose pyrophosphorylase
Smik_6.259	YGR154C	GTO1	10	Omega-class glutathione transferase, induced under oxidative stress, putative peroxisomal localization
Smik_6.368	YPL171C	OYE3	8	Widely conserved NADPH oxidoreductase containing flavin mononucleotide (FMN), homologous to Oye2p with slight differences in ligand binding and catalytic properties, may be involved in sterol metabolism
Smik_2.70	YBL044W	YBL044W	7	Hypothetical protein
Smik_16.50	YGR256W	GND2	6	6-phosphogluconate dehydrogenase (decarboxylating), catalyzes an NADPH regenerating reaction in the pentose phosphate pathway, required for growth on D-glucono-delta-lactone
Smik_4.793	YDR512C	EMI1	5	Non-essential protein of unknown function required for transcriptional induction of the early meiotic-specific transcription factor IME1, also required for sporulation
Smik_4.562	YDR312W	SSF2	4	Protein required for ribosomal large subunit maturation, functionally redundant with Ssf1p, member of the Brix family
Skud_16.31	YPL248C	GAL4	15	DNA-binding transcription factor required for the activation of the GAL genes in response to galactose, repressed by Gal80p and activated by Gal3p
Skud_4.483	YDR222W	YDR222W	10	Protein of unknown function, green fluorescent protein (GFP)-fusion protein localizes to the cytoplasm in a punctate pattern
Skud_13.98	YML051W	GAL80	10	Transcriptional regulator involved in the repression of GAL genes in the absence of galactose, inhibits transcriptional activation by Gal4p, inhibition relieved by Gal3p or Gal1p binding
Skud_7.568	YGR234W	YHB1	10	Nitric oxide oxidoreductase, flavohemoglobin involved in nitric oxide detoxification, plays a role in the oxidative and nitrosative stress responses
Skud_4.804	YDR530C	APA2	9	Diadenosine 5',5''-P1,P4-tetraphosphate phosphorylase II (AP4A phosphorylase), involved in catabolism of bis(5'-nucleosidyl) tetraphosphates, has similarity to Apa1p
Skud_2.132	YBR020W	GAL1	8	Galactokinase, phosphorylates alpha-D-galactose to alpha-D-galactose-1-phosphate in the first step of galactose catabolism, expression regulated by Gal4p
Skud_8.106	YHR047C	AAP1	7	Arginine/alanine aminopeptidase, overproduction stimulates glycogen accumulation
Skud_4.261	YDR009W	GAL3	6	Transcriptional regulator involved in activation of the GAL genes in response to galactose, forms a complex with Gal80p to relieve Gal80p inhibition of Gal4p, binds galactose and ATP but does not have galactokinase activity
Skud_4.282	.	YDR029W	4	Hypothetical protein
Skud_15.465	YOR298W	MUM3	4	Protein of unknown function involved in the organization of the outer spore wall layers, has similarity to the tafazzins superfamily of acyltransferases
Skud_16.257	YPL025C	YPL025C	4	Hypothetical protein
Skud_4.765	YDR491C	YDR491C	4	Hypothetical protein
Skud_12.486	YLR402W	YLR402W	4	Hypothetical protein
Sbay_9.186	YIL015W	BAR1	9	Aspartyl protease secreted into the periplasmic space of mating type a cells, helps cells find mating partners, cleaves and inactivates alpha factor allowing cells to recover from alpha-factor-induced cell cycle arrest
Sbay_2.600	YDR423C	CAD1	8	AP-1-like bZIP transcriptional activator involved in multiple stress responses, iron metabolism, and pleiotropic drug resistance, controls a set of genes involved in stabilizing proteins, binds consensus sequence TTACTAA, 5' UTR contains uORFs
Sbay_7.445	YGR154C	GTO1	8	Omega-class glutathione transferase, induced under oxidative stress, putative peroxisomal localization
Sbay_5.162	YER056C	FCY2	6	Purine-cytosine permease, mediates purine (adenine, guanine, and hypoxanthine) and cytosine accumulation
Sbay_13.309	YMR130W	YMR130W	5	Putative protein of unknown function, YMR130W is not an essential gene
Sbay_8.317	YOR268C	YOR268C	5	Putative protein of unknown function, sporulation is abnormal in homozygous diploid, YOR268C is not an essential gene
Sbay_16.410	YPR081C	GRS2	5	Protein with sequence similarity to Grs1p, which is a glycyl-tRNA synthetase, cannot substitute for Grs1p, possible pseudogene that is expressed at very low levels
Sbay_12.211	YJR120W	YJR120W	4	Protein of unknown function, essential for growth under anaerobic conditions, mutation causes decreased expression of ATP2, impaired respiration, defective sterol uptake, and altered levels%2Flocalization of ABC transporters Aus1p and Pdr11p
Sbay_10.518	.	YLR402W	4	Hypothetical protein

## Sheet: Gene gains
Gains, or New Saccharomyces Genes
Saccharomyces Gene(s)	YGOB Homology	Retention	Function
Smik_18.9	KLTH0F00110	0:0:1:0:0	S-adenosylmethionine-dependent methyltransferase. Weak homolgy to nonsyntenic Anc_8.241.
Sbay_15.364	Anc_5.74	0:0:0:0:1
(YJR107W-A)	Anc_7.495	1:1:1:1:1	Not annotated in SGD. dN/dS = 0.29. Between YJR107W/YJR108W. Naming convention implies YJR107W-A.
Sbay_10.240	Anc_8.350	0:0:0:0:1
Spar_6.12	Anc_8.663	0:1:1:1:1	Nonsyntenic
Sbay_13.12	Anc_8.869	0:0:0:0:1
Sbay_15.267	CAGL0J10714g	0:0:0:0:1	Syntenic homolog. dN/dS = 0.33.
Smik_10.15	RCFBP_mp20323	0:0:1:0:0	NTF2_like superfamily from Ralstonia solanacearum, bacterial tomato pathogen.
Smik_29.1/Spar_12.256	CGSSp3BS71_00010	0:1:1:0:0	COG3096 from Streptococcus pneumoniae. Uncharacterized protein involved in chromosome partitioning. Nonsyntenic.
Sbay_15.427	Kwal_8.576	0:0:0:0:1	nitrilase superfamily
Sbay_17.1	SAKL0C00330g	0:0:0:0:1	Hyphal_reg_CWP superfamily
Sbay_106.1	Scas_462.1	0:0:0:0:1	YER190Wp-like protein (Y' helicase).
Sbay_36.1	Scas_561.2	0:0:0:0:1	Sir1 superfamily. YER190Wp-like protein (Y' helicase).
YHR022C	Anc_5.266	1:1:1:1:ψ	Uncharacterized
Skud_14.150	Kwal_46.16531	0:0:0:1:0	Rep_4 domain. Probably insertion of 2-micron plasmid gene into chromosomal locus.
Skud_14.387/Sbay_14.410	Scas_657.18	0:0:0:1:1	Rapidly evolving SIR1 homolog Kos2 (Gallagher et al.)
Sbay_13.48 (budding yeast Dicer)	Anc_8.880	0:0:0:0:1	Endoribonuclease in the RNase III family
