# Supplementary material for: The Awesome Power of Yeast Evolutionary Genetics: New Genome Sequences and Strain Resources for the Saccharomyces sensu stricto Genus
Source: G3 (Bethesda). 2011 Jun 1;1(1):11–25. doi: 10.1534/g3.111.000273 (PMC3276118; doi:10.1534/g3.111.000273)
Supplement: Supporting Information [file supp_1.1.11_TableS1.xls]

## Sheet: Stricto.orthologs
#Name	Orthogroup	SGD	SGD_Status	Gene_Predicted	YGOB_Predicted	Quality	Scer_Name	Skud_Name	Sbay_Name	Spar_Name	Smik_Name	Scer_Gene	Skud_Gene	Sbay_Gene	Spar_Gene	Smik_Gene	Scer_YGOB	Skud_YGOB	Sbay_YGOB	Spar_YGOB	Smik_YGOB	Scer_Length	Skud_Length	Sbay_Length	Spar_Length	Smik_Length	Scer_Fragments	Skud_Fragments	Sbay_Fragments	Spar_Fragments	Smik_Fragments	Scer_Synteny	Skud_Synteny	Sbay_Synteny	Spar_Synteny	Smik_Synteny
OG1_YAL062W_Anc_7.1:1_highqual.fsa	1	YAL062W	Verified	YAL062W	Anc_7.1	highqual	Scer_1.26	Skud_1.1	Sbay_1.5	Spar_1.6	Smik_1.4	YAL062W	YAL062W	YAL062W	YAL062W	YOR375C	Anc_7.1	Anc_7.1	Anc_7.1	Anc_7.1	Anc_7.1	1374	1374	1374	1374	1374	1	1	1	1	1	3	3	3	2	3
OG2_YAL061W_Anc_7.2:1_highqual.fsa	2	YAL061W	Uncharacterized	YAL061W	Anc_7.2	highqual	Scer_1.27	Skud_1.2	Sbay_1.6	Spar_1.7	Smik_1.5	YAL061W	YAL061W	YAL061W	YAL061W	YAL061W	Anc_7.2	Anc_7.2	Anc_7.2	Anc_7.2	Anc_7.2	1254	1254	1254	1254	1254	1	1	1	1	1	5	4	5	5	5
OG3_YAL060W_Anc_7.3:1_highqual.fsa	3	YAL060W	Verified	YAL060W	Anc_7.3	highqual	Scer_1.28	Skud_1.3	Sbay_1.7	Spar_1.9	Smik_1.6	YAL060W	YAL060W	YAL060W	YAL060W	YAL060W	Anc_7.3	Anc_7.3	Anc_7.3	Anc_7.3	Anc_7.3	1149	1149	1149	1149	1149	1	1	1	1	1	6	5	5	6	5
OG4_YAL059W_Anc_7.4:1_highqual.fsa	4	YAL059W	Verified	YAL059W	Anc_7.4	highqual	Scer_1.29	Skud_1.4	Sbay_1.8	Spar_1.10	Smik_1.7	YAL059W	YAL059W	YAL059W	YAL059W	YAL059W	Anc_7.4	Anc_7.4	Anc_7.4	Anc_7.4	Anc_7.4	639	567	576	567	567	1	1	1	1	1	6	6	6	5	6
OG5_YAL058W_Anc_7.5:1_highqual.fsa	5	YAL058W	Verified	YAL058W	Anc_7.5	highqual	Scer_1.30	Skud_1.5	Sbay_1.9	Spar_1.11	Smik_1.8	YAL058W	YAL058W	YAL058W	YAL058W	YAL058W	Anc_7.5	Anc_7.5	Anc_7.5	Anc_7.5	Anc_7.5	1509	1506	1503	1506	1506	1	1	1	1	1	5	5	5	5	5
OG6_YAL056W_Anc_7.9:1_struture.fsa	6	YAL056W	Verified	YAL056W	Anc_7.9	struture	Scer_1.31	Skud_1.6	Sbay_1.10	Spar_1.12	Smik_1.9	YAL056W	YAL056W	YAL056W	YAL056W	YAL056W	Anc_7.9	Anc_7.9	Anc_7.9	Anc_7.9	Anc_7.9	2643	2643	2679	2559	2625	1	1	1	7	1	6	6	6	5	6
OG7_YAL055W_Anc_7.13:1_highqual.fsa	7	YAL055W	Verified	YAL055W	Anc_7.13	highqual	Scer_1.32	Skud_1.7	Sbay_1.11	Spar_1.14	Smik_1.10	YAL055W	YAL055W	YAL055W	YAL055W	YAL055W	Anc_7.13	Anc_7.13	Anc_7.13	Anc_7.13	Anc_7.13	543	543	537	543	543	1	1	1	1	1	6	6	6	6	6
OG8_YAL054C_Anc_7.15:1_highqual.fsa	8	YAL054C	Verified	YAL054C	Anc_7.15	highqual	Scer_1.33	Skud_1.8	Sbay_1.12	Spar_1.15	Smik_1.11	YAL054C	YAL054C	YAL054C	YAL054C	YAL054C	Anc_7.15	Anc_7.15	Anc_7.15	Anc_7.15	Anc_7.15	2142	2142	2139	2142	2142	1	1	1	1	1	5	5	5	6	5
OG9_YAL053W_Anc_7.16:1_struture.fsa	9	YAL053W	Verified	YAL053W	Anc_7.16	struture	Scer_1.34	Skud_1.9	Sbay_1.13	Spar_1.16	Smik_1.12	YAL053W	YAL053W	Kwal_26.6799	Kwal_26.6799	YAL053W	Anc_7.16	Anc_7.16	Anc_7.16	Anc_7.16	Anc_7.16	2211	2334	2352	2352	2352	2	1	1	1	1	6	6	6	6	6
OG10_YAL051W_Anc_7.17:1_highqual.fsa	10	YAL051W	Verified	YAL051W	Anc_7.17	highqual	Scer_1.35	Skud_1.10	Sbay_1.14	Spar_1.17	Smik_1.13	YAL051W	YAL051W	YAL051W	YAL051W	YAL051W	Anc_7.17	Anc_7.17	Anc_7.17	Anc_7.17	Anc_7.17	3144	3123	3138	3144	3141	1	1	1	1	1	6	6	6	6	6
OG11_YAL049C_Anc_7.18:1_highqual.fsa	11	YAL049C	Verified	YAL049C	Anc_7.18	highqual	Scer_1.36	Skud_1.11	Sbay_1.15	Spar_1.18	Smik_1.14	YAL049C	YAL049C	YAL049C	YAL049C	YAL049C	Anc_7.18	Anc_7.18	Anc_7.18	Anc_7.18	Anc_7.18	741	741	741	741	741	1	1	1	1	1	6	6	6	6	6
OG12_YAL048C_Anc_7.19:1_highqual.fsa	12	YAL048C	Verified	YAL048C	Anc_7.19	highqual	Scer_1.37	Skud_1.12	Sbay_1.16	Spar_1.19	Smik_1.15	YAL048C	YAL048C	YAL048C	YAL048C	YAL048C	Anc_7.19	Anc_7.19	Anc_7.19	Anc_7.19	Anc_7.19	1989	1986	1977	1989	1986	1	1	1	1	1	6	6	6	6	6
OG13_YAL047C_Anc_7.21:1_highqual.fsa	13	YAL047C	Verified	YAL047C	Anc_7.21	highqual	Scer_1.38	Skud_1.13	Sbay_1.17	Spar_1.20	Smik_1.16	YAL047C	YAL047C	YAL047C	YAL047C	YAL047C	Anc_7.21	Anc_7.21	Anc_7.21	Anc_7.21	Anc_7.21	1869	1911	1827	1869	1884	1	1	1	1	1	6	6	6	6	6
OG14_YAL046C_Anc_7.23:1_highqual.fsa	14	YAL046C	Verified	YAL046C	Anc_7.23	highqual	Scer_1.39	Skud_1.14	Sbay_1.18	Spar_1.21	Smik_1.17	YAL046C	YAL046C	YAL046C	YAL046C	YAL046C	Anc_7.23	Anc_7.23	Anc_7.23	Anc_7.23	Anc_7.23	357	339	339	357	339	1	1	1	1	1	6	6	6	6	6
OG15_YAL044W-A_Anc_7.24:1_highqual.fsa	15	YAL044W-A	Uncharacterized	YAL044W-A	Anc_7.24	highqual	Scer_1.40	Skud_1.15	Sbay_1.19	Spar_1.22	Smik_1.18	YAL044W-A	YAL044W-A	YAL044W-A	YAL044W-A	YAL044W-A	Anc_7.24	Anc_7.24	Anc_7.24	Anc_7.24	Anc_7.24	333	333	333	333	333	1	1	1	1	1	6	6	6	6	6
OG16_YAL044C_Anc_7.25:1_highqual.fsa	16	NA	NA	YAL044C	Anc_7.25	highqual	Scer_1.41	Skud_1.16	Sbay_1.20	Spar_1.23	Smik_1.19	YAL044C	YAL044C	YAL044C	YAL044C	YAL044C	Anc_7.25	Anc_7.25	Anc_7.25	Anc_7.25	Anc_7.25	513	513	513	513	513	1	1	1	1	1	6	6	6	6	6
OG17_YAL043C_Anc_7.28:1_highqual.fsa	17	YAL043C	Verified	YAL043C	Anc_7.28	highqual	Scer_1.42	Skud_1.17	Sbay_1.21	Spar_1.24	Smik_1.20	YAL043C	YAL043C	YAL043C	YAL043C	YAL043C	Anc_7.28	Anc_7.28	Anc_7.28	Anc_7.28	Anc_7.28	2358	2355	2466	2358	2493	1	1	1	1	1	6	6	6	6	6
OG18_YAL042W_Anc_7.31:1_struture.fsa	18	NA	NA	YAL042W	Anc_7.31	struture	Scer_1.43	Skud_1.18	Sbay_1.22	Spar_1.25	Smik_1.21	YAL042W	YAL042W	YAL042W	YAL042W	YAL042W	Anc_7.31	Anc_7.31	Anc_7.31	Anc_7.31	Anc_7.31	1248	1248	1239	1245	1248	1	1	3	1	1	6	6	6	6	6
OG19_YAL041W_Anc_7.32:1_highqual.fsa	19	YAL041W	Verified	YAL041W	Anc_7.32	highqual	Scer_1.44	Skud_1.19	Sbay_1.24	Spar_1.26	Smik_1.22	YAL041W	YAL041W	YAL041W	YAL041W	YAL041W	Anc_7.32	Anc_7.32	Anc_7.32	Anc_7.32	Anc_7.32	2565	2556	2550	2565	2565	1	1	1	1	1	6	6	6	6	6
OG20_YAL040C_Anc_7.36:1_highqual.fsa	20	YAL040C	Verified	YAL040C	Anc_7.36	highqual	Scer_1.45	Skud_1.20	Sbay_1.25	Spar_1.27	Smik_1.23	YAL040C	YAL040C	YAL040C	YAL040C	YAL040C	Anc_7.36	Anc_7.36	Anc_7.36	Anc_7.36	Anc_7.36	1743	1755	1758	1740	1770	1	1	1	1	1	6	6	6	6	6
OG21_YAL039C_Anc_7.38:1_highqual.fsa	21	YAL039C	Verified	YAL039C	Anc_7.38	highqual	Scer_1.46	Skud_1.21	Sbay_1.26	Spar_1.28	Smik_1.24	YAL039C	YAL039C	YAL039C	YAL039C	YAL039C	Anc_7.38	Anc_7.38	Anc_7.38	Anc_7.38	Anc_7.38	810	795	837	813	804	1	1	1	1	1	6	6	6	6	6
OG22_YAL038W_Anc_7.45:1_highqual.fsa	22	YAL038W	Verified	YAL038W	Anc_7.45	highqual	Scer_1.47	Skud_1.22	Sbay_1.27	Spar_1.29	Smik_1.25	YAL038W	YAL038W	YAL038W	YAL038W	SPAC4H3.10c	Anc_7.45	Anc_7.45	Anc_7.45	Anc_7.45	Anc_7.45	1503	1503	1503	1503	1503	1	1	1	1	1	6	6	6	6	6
OG23_YAL037W_Anc_7.48:1_struture.fsa	23	NA	NA	YAL037W	Anc_7.48	struture	Scer_1.48	Skud_1.23	Sbay_1.28	Spar_1.30	Smik_1.26	YAL037W	YAL037W	YAL037W	YAL037W	YAL037W	Anc_7.48	Anc_7.48	Anc_7.48	Anc_7.48	Anc_7.48	804	792	798	798	780	1	1	1	1	4	6	6	6	6	6
OG24_YAL036C_Anc_7.49:1_highqual.fsa	24	YAL036C	Verified	YAL036C	Anc_7.49	highqual	Scer_1.49	Skud_1.24	Sbay_1.29	Spar_1.31	Smik_1.28	YAL036C	YAL036C	YAL036C	YAL036C	YAL036C	Anc_7.49	Anc_7.49	Anc_7.49	Anc_7.49	Anc_7.49	1110	1110	1110	1110	1110	1	1	1	1	1	6	6	6	6	6
OG25_YAL035W_Anc_7.50:1_highqual.fsa	25	YAL035W	Verified	YAL035W	Anc_7.50	highqual	Scer_1.50	Skud_1.25	Sbay_1.30	Spar_1.32	Smik_1.29	YAL035W	YAL035W	YAL035W	YAL035W	YAL035W	Anc_7.50	Anc_7.50	Anc_7.50	Anc_7.50	Anc_7.50	3009	2979	2967	2973	2967	1	1	1	1	1	6	6	6	6	6
OG26_YAL034W-A_Anc_7.53:1_highqual.fsa	26	YAL034W-A	Verified	YAL034W-A	Anc_7.53	highqual	Scer_1.52	Skud_1.26	Sbay_1.31	Spar_1.34	Smik_1.31	YAL034W-A	YAL034W-A	YAL034W-A	YAL034W-A	YAL034W-A	Anc_7.53	Anc_7.53	Anc_7.53	Anc_7.53	Anc_7.53	870	867	867	870	870	1	1	1	1	1	6	6	6	6	6
OG27_YAL034C_Anc_7.55:1_highqual.fsa	27	NA	NA	YAL034C	Anc_7.55	highqual	Scer_1.53	Skud_1.27	Sbay_1.32	Spar_1.35	Smik_1.32	YAL034C	YAL034C	YAL034C	YAL034C	YAL034C	Anc_7.55	Anc_7.55	Anc_7.55	Anc_7.55	Anc_7.55	1242	1230	1221	1233	1227	1	1	1	1	1	6	6	6	6	6
OG28_YAL033W_Anc_7.59:1_highqual.fsa	28	YAL033W	Verified	YAL033W	Anc_7.59	highqual	Scer_1.54	Skud_1.28	Sbay_1.33	Spar_1.36	Smik_1.33	YAL033W	YAL033W	YAL033W	YAL033W	YAL033W	Anc_7.59	Anc_7.59	Anc_7.59	Anc_7.59	Anc_7.59	522	516	507	516	528	1	1	1	1	1	6	6	6	6	6
OG29_YAL032C_Anc_7.60:1_highqual.fsa	29	YAL032C	Verified	YAL032C	Anc_7.60	highqual	Scer_1.55	Skud_1.29	Sbay_1.34	Spar_1.37	Smik_1.34	YAL032C	YAL032C	YAL032C	YAL032C	YAL032C	Anc_7.60	Anc_7.60	Anc_7.60	Anc_7.60	Anc_7.60	1140	1143	1146	1155	1149	1	1	1	1	1	6	6	6	6	6
OG30_YAL031C_Anc_7.61:1_highqual.fsa	30	YAL031C	Verified	YAL031C	Anc_7.61	highqual	Scer_1.56	Skud_1.30	Sbay_1.35	Spar_1.38	Smik_1.35	YAL031C	YAL031C	YAL031C	YAL031C	YAL031C	Anc_7.61	Anc_7.61	Anc_7.61	Anc_7.61	Anc_7.61	2283	2292	2283	2283	2283	1	1	1	1	1	6	6	6	6	6
OG31_YAL030W_Anc_7.67:1_length.fsa	31	NA	NA	YAL030W	Anc_7.67	length	Scer_1.57	Skud_1.31	Sbay_1.36	Spar_1.39	Smik_1.36	YAL030W	YAL030W	YAL030W	YAL030W	YAL030W	Anc_7.67	Anc_7.67	Anc_7.67	Anc_7.67	Anc_7.67	354	351	432	336	462	2	2	4	2	2	6	6	6	6	6
OG32_YAL029C_Anc_7.68:1_highqual.fsa	32	YAL029C	Verified	YAL029C	Anc_7.68	highqual	Scer_1.58	Skud_1.32	Sbay_1.37	Spar_1.40	Smik_1.37	YAL029C	YAL029C	SPBC2D10.14c	YAL029C	YAL029C	Anc_7.68	Anc_7.68	Anc_7.68	Anc_7.68	Anc_7.68	4416	4416	4416	4419	4410	1	1	1	1	1	5	6	6	6	6
OG33_YAL028W_Anc_7.69:1_highqual.fsa	33	YAL028W	Verified	YAL028W	Anc_7.69	highqual	Scer_1.59	Skud_1.33	Sbay_1.38	Spar_1.41	Smik_1.38	YAL028W	YAL028W	YAL028W	YAL028W	YAL028W	Anc_7.69	Anc_7.69	Anc_7.69	Anc_7.69	Anc_7.69	1587	1557	1566	1602	1608	1	1	1	1	1	6	6	6	6	6
OG34_YAL027W_Anc_7.70:1_highqual.fsa	34	YAL027W	Verified	YAL027W	Anc_7.70	highqual	Scer_1.60	Skud_1.34	Sbay_1.39	Spar_1.42	Smik_1.39	YAL027W	YAL027W	YAL027W	YAL027W	YAL027W	Anc_7.70	Anc_7.70	Anc_7.70	Anc_7.70	Anc_7.70	786	786	786	786	798	1	1	1	1	1	6	6	6	6	6
OG35_YAL026C_Anc_7.72:1_highqual.fsa	35	YAL026C	Verified	YAL026C	Anc_7.72	highqual	Scer_1.62	Skud_1.35	Sbay_1.40	Spar_1.43	Smik_1.40	YAL026C	YAL026C	YAL026C	YAL026C	YAL026C	Anc_7.72	Anc_7.72	Anc_7.72	Anc_7.72	Anc_7.72	4068	4065	4068	4068	4068	1	1	1	1	1	5	6	6	6	6
OG36_YAL025C_Anc_7.73:1_highqual.fsa	36	YAL025C	Verified	YAL025C	Anc_7.73	highqual	Scer_1.63	Skud_1.36	Sbay_1.41	Spar_1.44	Smik_1.41	YAL025C	YAL025C	YAL025C	YAL025C	YAL025C	Anc_7.73	Anc_7.73	Anc_7.73	Anc_7.73	Anc_7.73	921	918	912	921	924	1	1	1	1	1	6	6	6	6	6
OG37_YAL024C_Anc_7.74:1_highqual.fsa	37	YAL024C	Verified	YAL024C	Anc_7.74	highqual	Scer_1.64	Skud_1.37	Sbay_1.42	Spar_1.45	Smik_1.42	YAL024C	Kwal_26.7083	YAL024C	YAL024C	YAL024C	Anc_7.74	Anc_7.74	Anc_7.74	Anc_7.74	Anc_7.74	4308	4329	4329	4329	4329	1	1	1	1	1	6	6	6	6	6
OG38_YAL023C_Anc_7.76:1_highqual.fsa	38	YAL023C	Verified	YAL023C	Anc_7.76	highqual	Scer_1.65	Skud_1.38	Sbay_1.43	Spar_1.46	Smik_1.43	YAL023C	YAL023C	Kpol_1050.32	YAL023C	Kwal_33.15471	Anc_7.76	Anc_7.76	Anc_7.76	Anc_7.76	Anc_7.76	2280	2280	2280	2280	2280	1	1	1	1	1	6	6	6	6	6
OG39_YAL022C_Anc_7.77:1_highqual.fsa	39	YAL022C	Verified	YAL022C	Anc_7.77	highqual	Scer_1.66	Skud_1.39	Sbay_1.44	Spar_1.47	Smik_1.44	YAL022C	YAL022C	YAL022C	YAL022C	YAL022C	Anc_7.77	Anc_7.77	Anc_7.77	Anc_7.77	Anc_7.77	1554	1557	1563	1557	1554	1	1	1	1	1	6	6	6	6	6
OG40_YAL021C_Anc_7.78:1_highqual.fsa	40	YAL021C	Verified	YAL021C	Anc_7.78	highqual	Scer_1.67	Skud_1.40	Sbay_1.45	Spar_1.48	Smik_1.45	Kpol_1040.14	YAL021C	Kpol_1040.14	YAL021C	YAL021C	Anc_7.78	Anc_7.78	Anc_7.78	Anc_7.78	Anc_7.78	2514	2610	2496	2505	2520	1	1	1	1	1	6	6	6	6	6
OG41_YAL020C_Anc_7.79:1_highqual.fsa	41	YAL020C	Verified	YAL020C	Anc_7.79	highqual	Scer_1.68	Skud_1.41	Sbay_1.46	Spar_1.49	Smik_1.46	YAL020C	YAL020C	YAL020C	YAL020C	YAL020C	Anc_7.79	Anc_7.79	Anc_7.79	Anc_7.79	Anc_7.79	1002	1008	1032	1002	969	1	1	1	1	1	6	6	6	6	6
OG42_YAL019W_Anc_7.80:1_highqual.fsa	42	YAL019W	Verified	YAL019W	Anc_7.80	highqual	Scer_1.69	Skud_1.42	Sbay_1.48	Spar_1.51	Smik_1.48	YAL019W	YAL019W	YAL019W	YAL019W	YAL019W	Anc_7.80	Anc_7.80	Anc_7.80	Anc_7.80	Anc_7.80	3396	3381	3387	3375	3375	1	1	1	1	1	6	6	6	6	6
OG43_YAL018C_Anc_7.85:1_highqual.fsa	43	YAL018C	Uncharacterized	YAL018C	Anc_7.85	highqual	Scer_1.70	Skud_1.43	Sbay_1.49	Spar_1.52	Smik_1.49	YAL018C	YAL018C	YAL018C	YAL018C	YAL018C	Anc_7.85	Anc_7.85	Anc_7.85	Anc_7.85	Anc_7.85	978	966	984	978	987	1	1	1	1	1	6	6	6	6	6
OG44_YAL017W_Anc_7.86:1_highqual.fsa	44	YAL017W	Verified	YAL017W	Anc_7.86	highqual	Scer_1.71	Skud_1.44	Sbay_1.50	Spar_1.53	Smik_1.50	YAL017W	YAL017W	YAL017W	YAL017W	YAL017W	Anc_7.86	Anc_7.86	Anc_7.86	Anc_7.86	Anc_7.86	4071	4071	4083	4071	4074	1	1	1	1	1	5	6	5	3	5
OG45_YAL016W_Anc_7.88:1_highqual.fsa	45	YAL016W	Verified	YAL016W	Anc_7.88	highqual	Scer_1.73	Skud_1.45	Sbay_1.51	Spar_1.56	Smik_1.51	YAL016W	YAL016W	YAL016W	YAL016W	YAL016W	Anc_7.88	Anc_7.88	Anc_7.88	Anc_7.88	Anc_7.88	1908	1890	1896	1899	1899	1	1	1	1	1	6	6	6	6	6
OG46_YAL015C_Anc_7.89:1_highqual.fsa	46	YAL015C	Verified	YAL015C	Anc_7.89	highqual	Scer_1.74	Skud_1.46	Sbay_1.52	Spar_1.57	Smik_1.52	YAL015C	YAL015C	YAL015C	YAL015C	YAL015C	Anc_7.89	Anc_7.89	Anc_7.89	Anc_7.89	Anc_7.89	1200	1254	1209	1200	1173	1	1	1	1	1	6	6	5	6	6
OG47_YAL014C_Anc_7.92:1_length.fsa	47	YAL014C	Verified	YAL014C	Anc_7.92	length	Scer_1.75	Skud_1.47	Sbay_1.53	Spar_1.58	Smik_1.53	YAL014C	YAL014C	YAL014C	YAL014C	YAL014C	Anc_7.92	Anc_7.92	Anc_7.92	Anc_7.92	Anc_7.92	768	747	975	747	762	1	1	1	1	1	6	6	5	6	6
OG48_YAL013W_Anc_7.94:1_highqual.fsa	48	YAL013W	Verified	YAL013W	Anc_7.94	highqual	Scer_1.76	Skud_1.48	Sbay_1.54	Spar_1.59	Smik_1.54	YAL013W	YAL013W	YAL013W	YAL013W	YAL013W	Anc_7.94	Anc_7.94	Anc_7.94	Anc_7.94	Anc_7.94	1218	1293	1233	1218	1236	1	1	1	1	1	6	6	5	6	6
OG49_YAL012W_Anc_7.97:1_highqual.fsa	49	YAL012W	Verified	YAL012W	Anc_7.97	highqual	Scer_1.77	Skud_1.49	Sbay_1.56	Spar_1.60	Smik_1.55	YAL012W	Kpol_1044.10	YAL012W	YAL012W	YAL012W	Anc_7.97	Anc_7.97	Anc_7.97	Anc_7.97	Anc_7.97	1185	1185	1188	1185	1185	1	1	1	1	1	6	6	5	6	6
OG50_YAL011W_Anc_7.102:1_highqual.fsa	50	NA	NA	YAL011W	Anc_7.102	highqual	Scer_1.78	Skud_1.50	Sbay_1.57	Spar_1.61	Smik_1.56	YAL011W	YAL011W	YAL011W	YAL011W	YAL011W	Anc_7.102	Anc_7.102	Anc_7.102	Anc_7.102	Anc_7.102	1878	1965	1920	2031	1905	1	1	1	1	1	6	6	5	6	6
OG51_YAL010C_Anc_7.103:1_highqual.fsa	51	YAL010C	Verified	YAL010C	Anc_7.103	highqual	Scer_1.79	Skud_1.51	Sbay_1.58	Spar_1.62	Smik_1.57	YAL010C	YAL010C	YAL010C	YAL010C	YAL010C	Anc_7.103	Anc_7.103	Anc_7.103	Anc_7.103	Anc_7.103	1482	1482	1479	1482	1482	1	1	1	1	1	6	6	5	6	6
OG52_YAL009W_Anc_7.104:1_highqual.fsa	52	YAL009W	Verified	YAL009W	Anc_7.104	highqual	Scer_1.80	Skud_1.52	Sbay_1.59	Spar_1.63	Smik_1.58	YAL009W	YAL009W	YAL009W	YAL009W	YAL009W	Anc_7.104	Anc_7.104	Anc_7.104	Anc_7.104	Anc_7.104	780	780	780	780	780	1	1	1	1	1	5	5	5	5	5
OG53_YAL008W_Anc_7.107:1_highqual.fsa	53	YAL008W	Verified	YAL008W	Anc_7.107	highqual	Scer_1.81	Skud_1.53	Sbay_1.60	Spar_1.64	Smik_1.59	YAL008W	YAL008W	YAL008W	YAL008W	YAL008W	Anc_7.107	Anc_7.107	Anc_7.107	Anc_7.107	Anc_7.107	597	606	609	606	606	1	1	1	1	1	4	4	4	4	4
OG54_YAL007C_Anc_7.108:1_highqual.fsa	54	YAL007C	Verified	YAL007C	Anc_7.108	highqual	Scer_1.82	Skud_1.54	Sbay_1.61	Spar_1.65	Smik_1.60	YAL007C	YAL007C	YAL007C	YAL007C	YAL007C	Anc_7.108	Anc_7.108	Anc_7.108	Anc_7.108	Anc_7.108	648	648	648	648	648	1	1	1	1	1	4	3	4	3	3
OG55_YAL005C_Anc_4.35:1_length.fsa	55	NA	NA	YAL005C	Anc_4.35	length	Scer_1.84	Skud_1.58	Sbay_1.63	Spar_1.73	Smik_1.63	YAL005C	YAL005C	YAL005C	YAL005C	YAL005C	Anc_7.397	Anc_4.35	Anc_4.35	Anc_7.397	Anc_4.35	1929	1929	720	1929	1941	1	1	1	1	2	0	0	0	0	0
OG56_YAL003W_Anc_4.130:1_highqual.fsa	56	YAL003W	Verified	YAL003W	Anc_4.130	highqual	Scer_1.85	Skud_1.59	Sbay_1.68	Spar_1.74	Smik_1.65	YAL003W	YAL003W	YAL003W	YAL003W	YAL003W	Anc_4.130	Anc_4.130	Anc_4.130	Anc_4.130	Anc_4.130	621	624	624	621	612	2	2	2	2	2	4	3	3	3	3
OG57_YAL002W_Anc_4.129:1_highqual.fsa	57	YAL002W	Verified	YAL002W	Anc_4.129	highqual	Scer_1.86	Skud_1.60	Sbay_1.69	Spar_1.75	Smik_1.66	YAL002W	YAL002W	YAL002W	YAL002W	YAL002W	Anc_4.129	Anc_4.129	Anc_4.129	Anc_4.129	Anc_4.129	3825	3828	3816	3819	3819	1	1	1	1	1	4	4	3	4	4
OG58_YAL001C_Anc_4.128:1_struture.fsa	58	NA	NA	YAL001C	Anc_4.128	struture	Scer_1.87	Skud_1.61	Sbay_1.70	Spar_1.76	Smik_1.67	YAL001C	YAL001C	YAL001C	YAL001C	YAL001C	Anc_4.128	Anc_4.128	Anc_4.128	Anc_4.128	Anc_4.128	3483	3480	3486	3483	3489	2	2	2	2	2	5	5	4	5	5
OG59_YAR002W_Anc_4.125:1_highqual.fsa	59	YAR002W	Verified	YAR002W	Anc_4.125	highqual	Scer_1.88	Skud_1.62	Sbay_1.72	Spar_1.77	Smik_1.68	YAR002W	YAR002W	YAR002W	YAR002W	YAR002W	Anc_4.125	Anc_4.125	Anc_4.125	Anc_4.125	Anc_4.125	1620	1611	1641	1620	1617	1	1	1	1	1	6	6	5	6	6
OG60_YAR002C-A_Anc_4.124:1_highqual.fsa	60	YAR002C-A	Verified	YAR002C-A	Anc_4.124	highqual	Scer_1.89	Skud_1.63	Sbay_1.73	Spar_1.78	Smik_1.69	YAR002C-A	YAR002C-A	YAR002C-A	YAR002C-A	YAR002C-A	Anc_4.124	Anc_4.124	Anc_4.124	Anc_4.124	Anc_4.124	660	660	660	660	660	1	1	1	1	1	6	6	5	6	6
OG61_YAR003W_Anc_4.123:1_highqual.fsa	61	YAR003W	Verified	YAR003W	Anc_4.123	highqual	Scer_1.90	Skud_1.64	Sbay_1.74	Spar_1.79	Smik_1.70	YAR003W	YAR003W	YAR003W	YAR003W	YAR003W	Anc_4.123	Anc_4.123	Anc_4.123	Anc_4.123	Anc_4.123	1281	1287	1287	1281	1287	1	1	1	1	1	5	5	4	5	5
OG62_YAR007C_Anc_4.120:1_highqual.fsa	62	YAR007C	Verified	YAR007C	Anc_4.120	highqual	Scer_1.91	Skud_1.65	Sbay_1.75	Spar_1.80	Smik_1.71	YAR007C	YAR007C	YAR007C	YAR007C	YAR007C	Anc_4.120	Anc_4.120	Anc_4.120	Anc_4.120	Anc_4.120	1866	1866	1866	1866	1866	1	1	1	1	1	4	4	4	4	4
OG63_YAR008W_Anc_4.116:1_highqual.fsa	63	NA	NA	YAR008W	Anc_4.116	highqual	Scer_1.92	Skud_1.66	Sbay_1.76	Spar_1.81	Smik_1.72	YAR008W	YAR008W	YAR008W	YAR008W	YAR008W	Anc_4.116	Anc_4.116	Anc_4.116	Anc_4.116	Anc_4.116	828	903	903	897	903	1	1	1	1	1	3	3	3	4	3
OG64_YAR015W_Anc_3.179:1_highqual.fsa	64	YAR015W	Verified	YAR015W	Anc_3.179	highqual	Scer_1.103	Skud_1.74	Sbay_1.83	Spar_1.85	Smik_1.77	YAR015W	YAR015W	YAR015W	YAR015W	YAR015W	Anc_3.179	Anc_3.179	Anc_3.179	Anc_3.179	Anc_3.179	921	921	921	921	921	1	1	1	1	1	4	3	3	4	3
OG65_YAR018C_Anc_3.178:1_highqual.fsa	65	YAR018C	Verified	YAR018C	Anc_3.178	highqual	Scer_1.104	Skud_1.73	Sbay_1.84	Spar_1.86	Smik_1.78	YAR018C	YAR018C	YAR018C	YAR018C	YAR018C	Anc_3.178	Anc_3.178	Anc_3.178	Anc_3.178	Anc_3.178	1308	1308	1308	1308	1308	1	1	1	1	1	4	3	3	4	3
OG66_YAR019C_Anc_3.177:1_highqual.fsa	66	YAR019C	Verified	YAR019C	Anc_3.177	highqual	Scer_1.105	Skud_1.72	Sbay_1.86	Spar_1.87	Smik_1.79	YAR019C	YAR019C	YAR019C	YAR019C	YAR019C	Anc_3.177	Anc_3.177	Anc_3.177	Anc_3.177	Anc_3.177	2925	2925	2925	2925	2925	1	1	1	1	1	5	3	2	5	3
OG67_YLL064C_Anc_7.161:1_struture.fsa	67	NA	NA	YLL064C	Anc_7.161	struture	Scer_1.107	Skud_1.71	Sbay_1.88	Spar_1.89	Smik_1.80	YOL161C	YGR294W	YLL025W	YIR041W	YLL064C	Anc_7.161	Anc_7.161	Anc_7.161	Anc_7.161	Anc_7.161	363	363	366	363	363	2	1	1	1	1	0	0	0	0	0
OG68_YBL107C_Anc_7.443:1_highqual.fsa	68	YBL107C	Uncharacterized	YBL107C	Anc_7.443	highqual	Scer_2.23	Skud_2.2	Sbay_2.9	Spar_2.14	Smik_2.11	YBL107C	YBL107C	YBL107C	YBL107C	YBL107C	Anc_7.443	Anc_7.443	Anc_7.443	Anc_7.443	Anc_7.443	591	591	594	591	591	1	1	1	1	1	3	3	3	3	3
OG69_YBL106C_Anc_7.442:1_highqual.fsa	69	YBL106C	Verified	YBL106C	Anc_7.442	highqual	Scer_2.24	Skud_2.3	Sbay_2.10	Spar_2.15	Smik_2.12	YBL106C	YBL106C	YBL106C	YBL106C	YBL106C	Anc_7.442	Anc_7.442	Anc_7.442	Anc_7.442	Anc_7.442	3033	3033	3033	3033	3030	1	1	1	1	1	4	4	4	4	4
OG70_YBL104C_Anc_7.440:1_highqual.fsa	70	NA	NA	YBL104C	Anc_7.440	highqual	Scer_2.26	Skud_2.5	Sbay_2.13	Spar_2.18	Smik_2.15	YBL104C	YBL104C	YBL104C	YBL104C	YBL104C	Anc_7.440	Anc_7.440	Anc_7.440	Anc_7.440	Anc_7.440	3117	3117	3117	3117	3114	1	1	1	1	1	6	6	6	6	6
OG71_YBL103C_Anc_7.438:1_highqual.fsa	71	YBL103C	Verified	YBL103C	Anc_7.438	highqual	Scer_2.27	Skud_2.6	Sbay_2.14	Spar_2.19	Smik_2.16	YBL103C	YBL103C	YBL103C	YBL103C	YBL103C	Anc_7.438	Anc_7.438	Anc_7.438	Anc_7.438	Anc_7.438	1461	1470	1452	1461	1461	1	1	1	1	1	6	5	5	5	5
OG72_YBL102W_Anc_7.437:1_highqual.fsa	72	YBL102W	Verified	YBL102W	Anc_7.437	highqual	Scer_2.28	Skud_2.7	Sbay_2.15	Spar_2.20	Smik_2.17	YBL102W	YBL102W	YBL102W	YBL102W	YBL102W	Anc_7.437	Anc_7.437	Anc_7.437	Anc_7.437	Anc_7.437	648	648	648	648	648	1	1	1	1	1	5	5	5	4	4
OG73_YBL101C_Anc_7.436:1_highqual.fsa	73	YBL101C	Verified	YBL101C	Anc_7.436	highqual	Scer_2.29	Skud_2.8	Sbay_2.16	Spar_2.21	Smik_2.18	YBL101C	YBL101C	YBL101C	YBL101C	YBL101C	Anc_7.436	Anc_7.436	Anc_7.436	Anc_7.436	Anc_7.436	3354	3345	3378	3327	3342	1	1	1	1	1	4	5	4	3	3
OG74_YBL099W_Anc_7.432:1_highqual.fsa	74	YBL099W	Verified	YBL099W	Anc_7.432	highqual	Scer_2.43	Skud_2.10	Sbay_2.18	Spar_2.26	Smik_2.22	YBL099W	YBL099W	YBL099W	YBL099W	YBL099W	Anc_7.432	Anc_7.432	Anc_7.432	Anc_7.432	Anc_7.432	1638	1638	1644	1638	1644	1	1	1	1	1	3	5	4	3	3
OG75_YBL098W_Anc_7.429:1_highqual.fsa	75	YBL098W	Verified	YBL098W	Anc_7.429	highqual	Scer_2.44	Skud_2.11	Sbay_2.20	Spar_2.27	Smik_2.23	YBL098W	YBL098W	YBL098W	YBL098W	YBL098W	Anc_7.429	Anc_7.429	Anc_7.429	Anc_7.429	Anc_7.429	1383	1386	1368	1431	1383	1	1	1	1	1	4	5	4	4	4
OG76_YBL097W_Anc_7.428:1_highqual.fsa	76	YBL097W	Verified	YBL097W	Anc_7.428	highqual	Scer_2.45	Skud_2.12	Sbay_2.21	Spar_2.28	Smik_2.24	YBL097W	YBL097W	YBL097W	YBL097W	YBL097W	Anc_7.428	Anc_7.428	Anc_7.428	Anc_7.428	Anc_7.428	2265	2259	2355	2265	2274	1	1	1	1	1	5	5	5	5	5
OG77_YBL095W_Anc_7.427:1_highqual.fsa	77	YBL095W	Uncharacterized	YBL095W	Anc_7.427	highqual	Scer_2.46	Skud_2.13	Sbay_2.22	Spar_2.29	Smik_2.25	YBL095W	YBL095W	YBL095W	YBL095W	YBL095W	Anc_7.427	Anc_7.427	Anc_7.427	Anc_7.427	Anc_7.427	813	813	834	849	849	1	1	1	1	1	6	6	5	6	6
OG78_YBL093C_Anc_7.425:1_highqual.fsa	78	YBL093C	Verified	YBL093C	Anc_7.425	highqual	Scer_2.47	Skud_2.14	Sbay_2.23	Spar_2.30	Smik_2.26	YBL093C	YBL093C	YBL093C	YBL093C	YBL093C	Anc_7.425	Anc_7.425	Anc_7.425	Anc_7.425	Anc_7.425	663	669	669	669	669	1	1	1	1	1	6	6	6	6	6
OG79_YBL092W_Anc_7.424:1_highqual.fsa	79	YBL092W	Verified	YBL092W	Anc_7.424	highqual	Scer_2.48	Skud_2.15	Sbay_2.24	Spar_2.31	Smik_2.27	YBL092W	YBL092W	YBL092W	Kwal_27.10688	YBL092W	Anc_7.424	Anc_7.424	Anc_7.424	Anc_7.424	Anc_7.424	393	393	393	393	393	1	1	1	1	1	6	6	6	6	6
OG80_YBL091C-A_Anc_7.423:1_struture.fsa	80	NA	NA	YBL091C-A	Anc_7.423	struture	Scer_2.49	Skud_2.16	Sbay_2.25	Spar_2.32	Smik_2.28	YBL091C-A	YBL091C-A	YBL091C-A	YBL091C-A	YBL091C-A	Anc_7.423	Anc_7.423	Anc_7.423	Anc_7.423	Anc_7.423	528	525	525	534	531	2	2	2	2	2	6	6	6	6	6
OG81_YBL091C_Anc_7.422:1_highqual.fsa	81	YBL091C	Verified	YBL091C	Anc_7.422	highqual	Scer_2.50	Skud_2.17	Sbay_2.26	Spar_2.33	Smik_2.29	YBL091C	YBL091C	YBL091C	YBL091C	YBL091C	Anc_7.422	Anc_7.422	Anc_7.422	Anc_7.422	Anc_7.422	1266	1266	1266	1266	1266	1	1	1	1	1	6	6	6	6	6
OG82_YBL090W_Anc_7.421:1_highqual.fsa	82	YBL090W	Verified	YBL090W	Anc_7.421	highqual	Scer_2.51	Skud_2.18	Sbay_2.27	Spar_2.34	Smik_2.30	YBL090W	YBL090W	YBL090W	YBL090W	YBL090W	Anc_7.421	Anc_7.421	Anc_7.421	Anc_7.421	Anc_7.421	534	534	534	534	534	1	1	1	1	1	6	6	6	6	6
OG83_YBL089W_Anc_7.420:1_highqual.fsa	83	NA	NA	YBL089W	Anc_7.420	highqual	Scer_2.52	Skud_2.19	Sbay_2.28	Spar_2.35	Smik_2.31	YBL089W	YBL089W	YBL089W	YBL089W	YBL089W	Anc_7.420	Anc_7.420	Anc_7.420	Anc_7.420	Anc_7.420	1380	1380	1380	1377	1380	1	1	1	1	1	6	6	6	6	6
OG84_YBL088C_Anc_7.418:1_highqual.fsa	84	YBL088C	Verified	YBL088C	Anc_7.418	highqual	Scer_2.53	Skud_2.20	Sbay_2.29	Spar_2.36	Smik_2.32	AGL287W	YBL088C	YBL088C	YBL088C	YBL088C	Anc_7.418	Anc_7.418	Anc_7.418	Anc_7.418	Anc_7.418	8364	8370	8370	8364	8361	1	1	1	1	1	6	6	5	6	6
OG85_YBL087C_Anc_7.417:1_highqual.fsa	85	YBL087C	Verified	YBL087C	Anc_7.417	highqual	Scer_2.54	Skud_2.21	Sbay_2.30	Spar_2.37	Smik_2.33	Kwal_27.10720	YBL087C	YBL087C	Kwal_27.10720	YBL087C	Anc_7.417	Anc_7.417	Anc_7.417	Anc_7.417	Anc_7.417	414	414	414	414	414	2	2	2	2	2	6	6	5	6	6
OG86_YBL086C_Anc_7.414:1_highqual.fsa	86	YBL086C	Uncharacterized	YBL086C	Anc_7.414	highqual	Scer_2.55	Skud_2.22	Sbay_2.31	Spar_2.38	Smik_2.34	YBL086C	YBL086C	YBL086C	YBL086C	YBL086C	Anc_7.414	Anc_7.414	Anc_7.414	Anc_7.414	Anc_7.414	1401	1401	1407	1392	1398	1	1	1	1	1	6	6	5	6	6
OG87_YBL085W_Anc_7.413:1_highqual.fsa	87	YBL085W	Verified	YBL085W	Anc_7.413	highqual	Scer_2.56	Skud_2.23	Sbay_2.33	Spar_2.39	Smik_2.35	YBL085W	YBL085W	YBL085W	YBL085W	YBL085W	Anc_7.413	Anc_7.413	Anc_7.413	Anc_7.413	Anc_7.413	2943	2949	2949	2940	2958	1	1	1	1	1	6	6	4	6	6
OG88_YBL084C_Anc_7.412:1_struture.fsa	88	YBL084C	Verified	YBL084C	Anc_7.412	struture	Scer_2.57	Skud_2.24	Sbay_2.34	Spar_2.40	Smik_2.36	YBL084C	YBL084C	YBL084C	YBL084C	YBL084C	Anc_7.412	Anc_7.412	Anc_7.412	Anc_7.412	Anc_7.412	2277	2310	2292	2250	2256	1	1	2	1	1	6	6	4	6	6
OG89_YBL082C_Anc_7.407:1_highqual.fsa	89	YBL082C	Verified	YBL082C	Anc_7.407	highqual	Scer_2.58	Skud_2.25	Sbay_2.36	Spar_2.41	Smik_2.37	YBL082C	YBL082C	YBL082C	YBL082C	YBL082C	Anc_7.407	Anc_7.407	Anc_7.407	Anc_7.407	Anc_7.407	1377	1356	1359	1446	1416	1	1	1	1	1	6	6	5	6	6
OG90_YBL081W_Anc_7.404:1_highqual.fsa	90	YBL081W	Uncharacterized	YBL081W	Anc_7.404	highqual	Scer_2.59	Skud_2.26	Sbay_2.37	Spar_2.42	Smik_2.38	YBL081W	YBL081W	YBL081W	YBL081W	YBL081W	Anc_7.404	Anc_7.404	Anc_7.404	Anc_7.404	Anc_7.404	1107	1080	1047	1080	1107	1	1	1	1	1	6	6	4	6	6
OG91_YBL080C_Anc_7.403:1_highqual.fsa	91	YBL080C	Verified	YBL080C	Anc_7.403	highqual	Scer_2.60	Skud_2.27	Sbay_2.38	Spar_2.43	Smik_2.39	YBL080C	AGL303W	AGL303W	YBL080C	YBL080C	Anc_7.403	Anc_7.403	Anc_7.403	Anc_7.403	Anc_7.403	1626	1626	1626	1626	1626	1	1	1	1	1	6	6	3	6	6
OG92_YBL079W_Anc_7.401:1_highqual.fsa	92	YBL079W	Verified	YBL079W	Anc_7.401	highqual	Scer_2.61	Skud_2.28	Sbay_2.39	Spar_2.44	Smik_2.40	YBL079W	YBL079W	YBL079W	YBL079W	YBL079W	Anc_7.401	Anc_7.401	Anc_7.401	Anc_7.401	Anc_7.401	4509	4524	4551	4521	4506	1	1	1	1	1	5	5	4	5	5
OG93_YBL078C_Anc_7.400:1_highqual.fsa	93	YBL078C	Verified	YBL078C	Anc_7.400	highqual	Scer_2.62	Skud_2.29	Sbay_2.42	Spar_2.45	Smik_2.41	Kwal_27.10807	YBL078C	YBL078C	Kwal_27.10807	YBL078C	Anc_7.400	Anc_7.400	Anc_7.400	Anc_7.400	Anc_7.400	354	354	354	354	354	1	1	1	1	1	5	5	3	5	5
OG94_YBL076C_Anc_7.398:1_highqual.fsa	94	YBL076C	Verified	YBL076C	Anc_7.398	highqual	Scer_2.63	Skud_2.31	Sbay_2.43	Spar_2.47	Smik_2.42	YBL076C	YBL076C	YBL076C	YBL076C	AER394W	Anc_7.398	Anc_7.398	Anc_7.398	Anc_7.398	Anc_7.398	3219	3219	3219	3219	3219	1	1	1	1	1	5	5	3	5	5
OG95_YBL075C_Anc_4.35:1_highqual.fsa	95	YBL075C	Verified	YBL075C	Anc_4.35	highqual	Scer_2.64	Skud_2.32	Sbay_2.44	Spar_2.48	Smik_2.43	YBL075C	YBL075C	YER103W	YBL075C	YBL075C	Anc_4.35	Anc_4.35	Anc_4.35	Anc_4.35	Anc_4.35	1950	1950	1959	1950	1944	1	1	1	1	1	0	0	0	0	0
OG96_YBL074C_Anc_7.396:1_highqual.fsa	96	YBL074C	Verified	YBL074C	Anc_7.396	highqual	Scer_2.65	Skud_2.33	Sbay_2.45	Spar_2.49	Smik_2.44	YBL074C	YBL074C	YBL074C	YBL074C	YBL074C	Anc_7.396	Anc_7.396	Anc_7.396	Anc_7.396	Anc_7.396	1068	1077	1179	1068	1077	1	1	1	1	1	5	5	5	5	5
OG97_YBL072C_Anc_7.395:1_highqual.fsa	97	YBL072C	Verified	YBL072C	Anc_7.395	highqual	Scer_2.67	Skud_2.34	Sbay_2.46	Spar_2.50	Smik_2.45	YBL072C	YBL072C	YBL072C	YBL072C	YBL072C	Anc_7.395	Anc_7.395	Anc_7.395	Anc_7.395	Anc_7.395	603	603	603	603	603	1	1	1	1	1	2	5	5	3	5
OG98_YBL071W-A_Anc_7.394:1_length.fsa	98	NA	NA	YBL071W-A	Anc_7.394	length	Scer_2.69	Skud_2.35	Sbay_2.47	Spar_2.51	Smik_2.46	YBL071W-A	YBL071W-A	YBL071W-A	YBL071W-A	YBL071W-A	Anc_7.394	Anc_7.394	Anc_7.394	Anc_7.394	Anc_7.394	249	246	246	570	231	1	1	1	1	1	6	5	5	5	5
OG99_YBL069W_Anc_7.393:1_highqual.fsa	99	NA	NA	YBL069W	Anc_7.393	highqual	Scer_2.71	Skud_2.36	Sbay_2.48	Spar_2.54	Smik_2.47	YBL069W	YBL069W	YBL069W	YBL069W	YBL069W	Anc_7.393	Anc_7.393	Anc_7.393	Anc_7.393	Anc_7.393	1290	1290	1290	1290	1290	1	1	1	1	1	6	6	6	6	6
OG100_YBL068W_Anc_7.391:1_highqual.fsa	100	NA	NA	YBL068W	Anc_7.391	highqual	Scer_2.72	Skud_2.37	Sbay_2.49	Spar_2.55	Smik_2.48	YBL068W	YBL068W	YBL068W	YBL068W	YBL068W	Anc_7.391	Anc_7.391	Anc_7.391	Anc_7.391	Anc_7.391	981	981	981	981	981	1	1	1	1	1	6	6	6	6	6
OG101_YBL067C_Anc_7.390:1_highqual.fsa	101	YBL067C	Verified	YBL067C	Anc_7.390	highqual	Scer_2.73	Skud_2.38	Sbay_2.50	Spar_2.56	Smik_2.49	YBL067C	YBL067C	YBL067C	YBL067C	YBL067C	Anc_7.390	Anc_7.390	Anc_7.390	Anc_7.390	Anc_7.390	2244	2247	2253	2244	2238	1	1	1	1	1	6	6	6	6	6
OG102_YBL066C_Anc_7.389:1_highqual.fsa	102	YBL066C	Verified	YBL066C	Anc_7.389	highqual	Scer_2.74	Skud_2.39	Sbay_2.51	Spar_2.57	Smik_2.50	YBL066C	YBL066C	YBL066C	YBL066C	YBL066C	Anc_7.389	Anc_7.389	Anc_7.389	Anc_7.389	Anc_7.389	3447	3480	3468	3441	3453	1	1	1	1	1	6	6	6	6	6
OG103_YBL064C_Anc_7.388:1_highqual.fsa	103	YBL064C	Verified	YBL064C	Anc_7.388	highqual	Scer_2.76	Skud_2.40	Sbay_2.53	Spar_2.59	Smik_2.52	YBL064C	YBL064C	YBL064C	YBL064C	YBL064C	Anc_7.388	Anc_7.388	Anc_7.388	Anc_7.388	Anc_7.388	786	786	786	786	786	1	1	1	1	1	6	6	6	6	6
OG104_YBL063W_Anc_7.387:1_highqual.fsa	104	YBL063W	Verified	YBL063W	Anc_7.387	highqual	Scer_2.77	Skud_2.41	Sbay_2.54	Spar_2.60	Smik_2.53	YBL063W	YBL063W	YBL063W	YBL063W	YBL063W	Anc_7.387	Anc_7.387	Anc_7.387	Anc_7.387	Anc_7.387	3336	3333	3333	3336	3342	1	1	1	1	1	6	6	6	6	6
OG105_YBL061C_Anc_7.386:1_highqual.fsa	105	YBL061C	Verified	YBL061C	Anc_7.386	highqual	Scer_2.78	Skud_2.42	Sbay_2.55	Spar_2.61	Smik_2.54	YBL061C	YBL061C	YBL061C	YBL061C	YBL061C	Anc_7.386	Anc_7.386	Anc_7.386	Anc_7.386	Anc_7.386	2091	2100	2100	2091	2091	1	1	1	1	1	6	6	6	6	6
OG106_YBL060W_Anc_7.384:1_highqual.fsa	106	YBL060W	Verified	YBL060W	Anc_7.384	highqual	Scer_2.79	Skud_2.43	Sbay_2.56	Spar_2.62	Smik_2.55	YBL060W	YBL060W	YBL060W	YBL060W	YBL060W	Anc_7.384	Anc_7.384	Anc_7.384	Anc_7.384	Anc_7.384	2064	2064	2223	2061	2061	1	1	1	1	1	6	6	6	6	6
OG107_YBL059C-A_Anc_7.382:1_struture.fsa	107	NA	NA	YBL059C-A	Anc_7.382	struture	Scer_2.80	Skud_2.44	Sbay_2.57	Spar_2.63	Smik_2.56	YBL059C-A	YBL059C-A	YBL059C-A	YBL059C-A	YBL059C-A	Anc_7.382	Anc_7.382	Anc_7.382	Anc_7.382	Anc_7.382	330	330	330	330	330	2	2	2	2	2	6	6	6	6	6
OG108_YBL059W_Anc_7.381:1_length.fsa	108	NA	NA	YBL059W	Anc_7.381	length	Scer_2.81	Skud_2.45	Sbay_2.58	Spar_2.64	Smik_2.57	YBL059W	YBL059W	YBL059W	YBL059W	YBL059W	Anc_7.381	Anc_7.381	Anc_7.381	Anc_7.381	Anc_7.381	582	495	585	567	540	2	2	3	3	2	6	6	6	6	6
OG109_YBL058W_Anc_7.377:1_highqual.fsa	109	YBL058W	Verified	YBL058W	Anc_7.377	highqual	Scer_2.82	Skud_2.46	Sbay_2.59	Spar_2.65	Smik_2.58	YBL058W	YBL058W	YBL058W	YBL058W	YBL058W	Anc_7.377	Anc_7.377	Anc_7.377	Anc_7.377	Anc_7.377	1272	1281	1287	1281	1278	1	1	1	1	1	6	6	6	6	6
OG110_YBL057C_Anc_7.376:1_highqual.fsa	110	YBL057C	Verified	YBL057C	Anc_7.376	highqual	Scer_2.83	Skud_2.47	Sbay_2.60	Spar_2.66	Smik_2.59	YBL057C	YBL057C	YBL057C	YBL057C	YBL057C	Anc_7.376	Anc_7.376	Anc_7.376	Anc_7.376	Anc_7.376	627	672	633	618	618	1	1	1	1	1	6	6	6	6	6
OG111_YBL056W_Anc_7.374:1_highqual.fsa	111	YBL056W	Verified	YBL056W	Anc_7.374	highqual	Scer_2.84	Skud_2.48	Sbay_2.61	Spar_2.67	Smik_2.60	YBL056W	YBL056W	YBL056W	YBL056W	YBL056W	Anc_7.374	Anc_7.374	Anc_7.374	Anc_7.374	Anc_7.374	1407	1407	1404	1407	1392	1	1	1	1	1	6	6	6	6	6
OG112_NOSGD_Anc_7.373:1_highqual.fsa	112	YBL055C	Verified	NOSGD	Anc_7.373	highqual	Scer_2.85	Skud_2.49	Sbay_2.62	Spar_2.68	Smik_2.61	Kwal_27.10917	Kwal_27.10917	Kwal_27.10917	Kwal_27.10917	Kwal_27.10917	Anc_7.373	Anc_7.373	Anc_7.373	Anc_7.373	Anc_7.373	1257	1257	1257	1257	1257	1	1	1	1	1	6	6	5	6	6
OG113_YBL054W_Anc_7.372:1_highqual.fsa	113	YBL054W	Verified	YBL054W	Anc_7.372	highqual	Scer_2.86	Skud_2.50	Sbay_2.63	Spar_2.69	Smik_2.62	YBL054W	YBL054W	YBL054W	YBL054W	YBL054W	Anc_7.372	Anc_7.372	Anc_7.372	Anc_7.372	Anc_7.372	1578	1578	1599	1578	1542	1	1	1	1	1	6	6	4	6	6
OG114_YBL052C_Anc_7.371:1_highqual.fsa	114	YBL052C	Verified	YBL052C	Anc_7.371	highqual	Scer_2.87	Skud_2.51	Sbay_2.64	Spar_2.70	Smik_2.63	YBL052C	YBL052C	YBL052C	YBL052C	YBL052C	Anc_7.371	Anc_7.371	Anc_7.371	Anc_7.371	Anc_7.371	2496	2541	2526	2517	2496	1	1	1	1	1	6	6	4	6	6
OG115_YBL051C_Anc_7.370:1_highqual.fsa	115	YBL051C	Verified	YBL051C	Anc_7.370	highqual	Scer_2.88	Skud_2.52	Sbay_2.67	Spar_2.71	Smik_2.64	YBL051C	YBL051C	YBL051C	YBL051C	YBL051C	Anc_7.370	Anc_7.370	Anc_7.370	Anc_7.370	Anc_7.370	2007	2028	2091	2016	2028	1	1	1	1	1	6	6	4	6	6
OG116_YBL050W_Anc_7.493:1_struture.fsa	116	NA	NA	YBL050W	Anc_7.493	struture	Scer_2.89	Skud_2.53	Sbay_2.68	Spar_2.72	Smik_2.65	YBL050W	YBL050W	YBL050W	YBL050W	YBL050W	Anc_7.493	Anc_7.493	Anc_7.493	Anc_7.493	Anc_7.493	879	879	816	873	879	2	2	1	1	2	6	6	4	6	6
OG117_YBL049W_Anc_7.492:1_highqual.fsa	117	YBL049W	Verified	YBL049W	Anc_7.492	highqual	Scer_2.90	Skud_2.54	Sbay_2.69	Spar_2.73	Smik_2.66	YBL049W	YBL049W	YBL049W	YBL049W	YBL049W	Anc_7.492	Anc_7.492	Anc_7.492	Anc_7.492	Anc_7.492	417	417	417	417	417	1	1	1	1	1	6	6	5	6	6
OG118_YBL047C_Anc_7.488:1_highqual.fsa	118	YBL047C	Verified	YBL047C	Anc_7.488	highqual	Scer_2.92	Skud_2.55	Sbay_2.70	Spar_2.76	Smik_2.67	YBL047C	YBL047C	YBL047C	YBL047C	YBL047C	Anc_7.488	Anc_7.488	Anc_7.488	Anc_7.488	Anc_7.488	4146	4173	4143	4143	4134	1	1	1	1	1	6	6	6	6	6
OG119_YBL046W_Anc_7.485:1_highqual.fsa	119	YBL046W	Verified	YBL046W	Anc_7.485	highqual	Scer_2.93	Skud_2.56	Sbay_2.71	Spar_2.77	Smik_2.68	YBL046W	YBL046W	YBL046W	YBL046W	YBL046W	Anc_7.485	Anc_7.485	Anc_7.485	Anc_7.485	Anc_7.485	1326	1365	1326	1359	1374	1	1	1	1	1	6	6	6	6	6
OG120_YBL045C_Anc_7.484:1_highqual.fsa	120	YBL045C	Verified	YBL045C	Anc_7.484	highqual	Scer_2.94	Skud_2.57	Sbay_2.72	Spar_2.78	Smik_2.69	YBL045C	YBL045C	YBL045C	YBL045C	YBL045C	Anc_7.484	Anc_7.484	Anc_7.484	Anc_7.484	Anc_7.484	1374	1374	1374	1374	1374	1	1	1	1	1	6	6	6	6	6
OG121_YBL044W_Anc_6.165:1_length.fsa	121	NA	NA	YBL044W	Anc_6.165	length	Scer_2.95	Skud_2.58	Sbay_2.73	Spar_2.79	Smik_2.70	YBL044W	YBL044W	YBL044W	YBL044W	YBL044W	NA	Anc_1.307	NA	Anc_7.372	Anc_6.165	369	309	426	366	309	1	4	1	3	8	6	6	6	5	6
OG122_YBL043W_Anc_7.483:1_highqual.fsa	122	YBL043W	Verified	YBL043W	Anc_7.483	highqual	Scer_2.96	Skud_2.59	Sbay_2.74	Spar_2.80	Smik_2.71	YBL043W	YBL043W	YBL043W	YBL043W	YBL043W	Anc_7.483	Anc_7.483	Anc_7.483	Anc_7.483	Anc_7.483	774	795	804	795	780	1	1	1	1	1	6	6	6	4	6
OG123_YBL042C_Anc_7.481:1_length.fsa	123	NA	NA	YBL042C	Anc_7.481	length	Scer_2.97	Skud_2.60	Sbay_2.75	Spar_2.81	Smik_2.72	YBL042C	YBL042C	YBL042C	YBL042C	YBL042C	Anc_7.481	Anc_7.481	Anc_7.481	Anc_7.481	Anc_7.481	1920	1908	1872	1224	1920	1	1	1	1	1	6	6	5	3	6
OG124_YBL033C_Anc_3.319:1_highqual.fsa	124	YBL033C	Verified	YBL033C	Anc_3.319	highqual	Scer_2.108	Skud_2.70	Sbay_2.86	Spar_2.86	Smik_2.82	YBL033C	YBL033C	YBL033C	YBL033C	YBL033C	Anc_3.319	Anc_3.319	Anc_3.319	Anc_3.319	Anc_3.319	1038	1053	1053	1038	1035	1	1	1	1	1	6	6	6	6	6
OG125_YBL032W_Anc_3.318:1_highqual.fsa	125	YBL032W	Verified	YBL032W	Anc_3.318	highqual	Scer_2.109	Skud_2.71	Sbay_2.87	Spar_2.87	Smik_2.83	YBL032W	YBL032W	YBL032W	YBL032W	YBL032W	Anc_3.318	Anc_3.318	Anc_3.318	Anc_3.318	Anc_3.318	1146	1143	1176	1146	1143	1	1	1	1	1	6	6	6	6	6
OG126_YBL031W_Anc_3.317:1_highqual.fsa	126	YBL031W	Verified	YBL031W	Anc_3.317	highqual	Scer_2.110	Skud_2.72	Sbay_2.88	Spar_2.88	Smik_2.84	YBL031W	YBL031W	YBL031W	YBL031W	YBL031W	Anc_3.317	Anc_3.317	Anc_3.317	Anc_3.317	Anc_3.317	1017	1017	1026	1014	1032	1	1	1	1	1	6	6	6	6	6
OG127_YBL030C_Anc_3.316:1_highqual.fsa	127	YBL030C	Verified	YBL030C	Anc_3.316	highqual	Scer_2.111	Skud_2.73	Sbay_2.89	Spar_2.89	Smik_2.85	YBL030C	YBL030C	YBL030C	YBL030C	YBL030C	Anc_3.316	Anc_3.316	Anc_3.316	Anc_3.316	Anc_3.316	957	957	957	957	954	1	1	1	1	1	6	6	6	6	6
OG128_YBL029C-A_Anc_3.315:1_highqual.fsa	128	NA	NA	YBL029C-A	Anc_3.315	highqual	Scer_2.112	Skud_2.74	Sbay_2.90	Spar_2.90	Smik_2.86	YBL029C-A	YBL029C-A	YBL029C-A	YBL029C-A	YBL029C-A	Anc_3.315	Anc_3.315	Anc_3.315	Anc_3.315	Anc_3.315	285	282	282	282	282	1	1	1	1	1	6	6	6	6	6
OG129_YBL029W_Anc_3.314:1_struture.fsa	129	YBL029W	Uncharacterized	YBL029W	Anc_3.314	struture	Scer_2.113	Skud_2.75	Sbay_2.91	Spar_2.91	Smik_2.87	YBL029W	YBL029W	YBL029W	YBL029W	YBL029W	Anc_3.314	Anc_3.314	Anc_3.314	Anc_3.314	Anc_3.314	1131	1125	1122	1125	1125	1	1	3	1	1	6	5	5	5	6
OG130_YBL028C_Anc_3.313:1_highqual.fsa	130	YBL028C	Verified	YBL028C	Anc_3.313	highqual	Scer_2.114	Skud_2.76	Sbay_2.92	Spar_2.92	Smik_2.88	YBL028C	YBL028C	YBL028C	YBL028C	YBL028C	Anc_3.313	Anc_3.313	Anc_3.313	Anc_3.313	Anc_3.313	321	321	321	321	321	1	1	1	1	1	6	5	5	5	6
OG131_YBL027W_Anc_3.312:1_highqual.fsa	131	NA	NA	YBL027W	Anc_3.312	highqual	Scer_2.115	Skud_2.77	Sbay_2.93	Spar_2.93	Smik_2.89	YBL027W	YBL027W	YBL027W	YBL027W	YBL027W	Anc_3.312	Anc_3.312	Anc_3.312	Anc_3.312	Anc_3.312	564	564	564	564	564	1	1	1	1	1	3	3	3	3	3
OG132_YBL026W_Anc_8.174:1_struture.fsa	132	NA	NA	YBL026W	Anc_8.174	struture	Scer_2.116	Skud_2.79	Sbay_2.95	Spar_2.95	Smik_2.90	AFR182C	YBL026W	YBL026W	YBL026W	YBL026W	Anc_8.174	Anc_8.174	Anc_8.174	Anc_8.174	Anc_8.174	300	288	288	300	288	2	2	2	2	2	5	4	4	4	5
OG133_YBL025W_Anc_8.172:1_highqual.fsa	133	YBL025W	Verified	YBL025W	Anc_8.172	highqual	Scer_2.118	Skud_2.80	Sbay_2.96	Spar_2.96	Smik_2.91	YBL025W	YBL025W	YBL025W	YBL025W	YBL025W	Anc_8.172	Anc_8.172	Anc_8.172	Anc_8.172	Anc_8.172	438	438	438	438	438	1	1	1	1	1	5	4	4	4	5
OG134_YBL024W_Anc_8.171:1_highqual.fsa	134	YBL024W	Verified	YBL024W	Anc_8.171	highqual	Scer_2.119	Skud_2.81	Sbay_2.97	Spar_2.97	Smik_2.92	YBL024W	YBL024W	AFR179C	YBL024W	YBL024W	Anc_8.171	Anc_8.171	Anc_8.171	Anc_8.171	Anc_8.171	2055	2046	2013	2049	2025	1	1	1	1	1	5	5	5	5	5
OG135_YBL023C_Anc_8.170:1_highqual.fsa	135	YBL023C	Verified	YBL023C	Anc_8.170	highqual	Scer_2.120	Skud_2.82	Sbay_2.98	Spar_2.98	Smik_2.93	YBL023C	YBL023C	YBL023C	YBL023C	YBL023C	Anc_8.170	Anc_8.170	Anc_8.170	Anc_8.170	Anc_8.170	2607	2607	2607	2607	2607	1	1	1	1	1	6	5	5	5	6
OG136_YBL022C_Anc_8.168:1_highqual.fsa	136	YBL022C	Verified	YBL022C	Anc_8.168	highqual	Scer_2.121	Skud_2.83	Sbay_2.99	Spar_2.99	Smik_2.94	YBL022C	AFR013C	YBL022C	YBL022C	YBL022C	Anc_8.168	Anc_8.168	Anc_8.168	Anc_8.168	Anc_8.168	3402	3426	3438	3402	3417	1	1	1	1	1	6	5	5	5	6
OG137_YBL021C_Anc_8.167:1_highqual.fsa	137	YBL021C	Verified	YBL021C	Anc_8.167	highqual	Scer_2.122	Skud_2.84	Sbay_2.100	Spar_2.100	Smik_2.95	YBL021C	YBL021C	YBL021C	YBL021C	YBL021C	Anc_8.167	Anc_8.167	Anc_8.167	Anc_8.167	Anc_8.167	435	435	435	435	435	1	1	1	1	1	6	6	6	6	6
OG138_YBL020W_Anc_8.166:1_highqual.fsa	138	YBL020W	Verified	YBL020W	Anc_8.166	highqual	Scer_2.123	Skud_2.86	Sbay_2.102	Spar_2.102	Smik_2.96	YBL020W	YBL020W	YBL020W	YBL020W	YBL020W	Anc_8.166	Anc_8.166	Anc_8.166	Anc_8.166	Anc_8.166	1725	1722	1722	1725	1734	1	1	1	1	1	6	6	5	6	6
OG139_YBL017C_Anc_8.163:1_length.fsa	139	NA	NA	YBL017C	Anc_8.163	length	Scer_2.126	Skud_2.89	Sbay_2.103	Spar_2.105	Smik_2.99	YBL017C	YBL017C	YBL017C	YBL017C	YBL017C	Anc_8.163	Anc_8.163	Anc_8.163	Anc_8.163	Anc_8.163	4740	4719	816	4743	4731	1	1	2	1	2	5	5	3	5	5
OG140_YBL016W_Anc_8.162:1_highqual.fsa	140	YBL016W	Verified	YBL016W	Anc_8.162	highqual	Scer_2.127	Skud_2.90	Sbay_2.105	Spar_2.106	Smik_2.101	YBL016W	YBL016W	YBL016W	YBL016W	YBL016W	Anc_8.162	Anc_8.162	Anc_8.162	Anc_8.162	Anc_8.162	1062	1062	1062	1062	1062	1	1	1	1	1	4	4	3	4	4
OG141_YBL015W_Anc_8.161:1_highqual.fsa	141	YBL015W	Verified	YBL015W	Anc_8.161	highqual	Scer_2.128	Skud_2.91	Sbay_2.107	Spar_2.107	Smik_2.102	YBL015W	YBL015W	YBL015W	YBL015W	AFR020W	Anc_8.161	Anc_8.161	Anc_8.161	Anc_8.161	Anc_8.161	1581	1581	1581	1581	1581	1	1	1	1	1	4	3	2	3	3
OG142_YBL014C_Anc_4.91:1_highqual.fsa	142	YBL014C	Verified	YBL014C	Anc_4.91	highqual	Scer_2.131	Skud_2.98	Sbay_2.110	Spar_2.121	Smik_2.107	YBL014C	YBL014C	YBL014C	YBL014C	YBL014C	Anc_4.91	Anc_4.91	Anc_4.91	Anc_4.91	Anc_4.91	2685	2682	2700	2682	2676	1	1	1	1	1	4	3	2	3	3
OG143_YBL013W_Anc_4.95:1_struture.fsa	143	YBL013W	Verified	YBL013W	Anc_4.95	struture	Scer_2.132	Skud_2.99	Sbay_2.111	Spar_2.122	Smik_2.108	YBL013W	YBL013W	YBL013W	YBL013W	YBL013W	Anc_4.95	Anc_4.95	Anc_4.95	Anc_4.95	Anc_4.95	1206	1185	1086	1206	1197	1	1	3	1	1	4	4	2	4	4
OG144_YBL011W_Anc_4.96:1_highqual.fsa	144	YBL011W	Verified	YBL011W	Anc_4.96	highqual	Scer_2.133	Skud_2.100	Sbay_2.114	Spar_2.124	Smik_2.109	YBL011W	YBL011W	YBL011W	YBL011W	YBL011W	Anc_4.96	Anc_4.96	Anc_4.96	Anc_4.96	Anc_4.96	2280	2235	2226	2259	2247	1	1	1	1	1	5	5	4	6	5
OG145_YBL010C_Anc_4.99:1_highqual.fsa	145	YBL010C	Uncharacterized	YBL010C	Anc_4.99	highqual	Scer_2.134	Skud_2.101	Sbay_2.115	Spar_2.125	Smik_2.110	YBL010C	YBL010C	YBL010C	YBL010C	YBL010C	Anc_4.99	Anc_4.99	Anc_4.99	Anc_4.99	Anc_4.99	843	846	846	843	843	1	1	1	1	1	6	6	4	6	6
OG146_YBL009W_Anc_4.100:1_highqual.fsa	146	YBL009W	Verified	YBL009W	Anc_4.100	highqual	Scer_2.135	Skud_2.102	Sbay_2.116	Spar_2.126	Smik_2.111	YBL009W	YBL009W	YBL009W	YBL009W	YBL009W	Anc_4.100	Anc_4.100	Anc_4.100	Anc_4.100	Anc_4.100	2031	2031	2040	2028	2028	1	1	1	1	1	6	6	5	6	6
OG147_YBL008W_Anc_4.106:1_highqual.fsa	147	YBL008W	Verified	YBL008W	Anc_4.106	highqual	Scer_2.137	Skud_2.103	Sbay_2.117	Spar_2.128	Smik_2.112	YBL008W	YBL008W	YBL008W	YBL008W	AGR168W	Anc_4.106	Anc_4.106	Anc_4.106	Anc_4.106	Anc_4.106	2523	2523	2523	2523	2526	1	1	1	1	1	6	6	6	6	6
OG148_YBL007C_Anc_4.108:1_struture.fsa	148	NA	NA	YBL007C	Anc_4.108	struture	Scer_2.138	Skud_2.104	Sbay_2.118	Spar_2.129	Smik_2.113	YBL007C	YBL007C	YBL007C	YBL007C	YBL007C	Anc_4.108	Anc_4.108	Anc_4.108	Anc_4.108	Anc_4.108	3735	3645	3498	3726	3693	1	1	6	1	2	5	5	5	5	5
OG149_YBL006C_Anc_4.111:1_highqual.fsa	149	YBL006C	Verified	YBL006C	Anc_4.111	highqual	Scer_2.139	Skud_2.105	Sbay_2.120	Spar_2.130	Smik_2.114	YBL006C	YBL006C	YBL006C	YBL006C	YBL006C	Anc_4.111	Anc_4.111	Anc_4.111	Anc_4.111	Anc_4.111	543	615	552	543	552	1	1	1	1	1	4	4	5	4	5
OG150_YBL005W_Anc_4.113:1_highqual.fsa	150	YBL005W	Verified	YBL005W	Anc_4.113	highqual	Scer_2.140	Skud_2.106	Sbay_2.121	Spar_2.131	Smik_2.115	YBL005W	YBL005W	YBL005W	YBL005W	YBL005W	Anc_4.113	Anc_4.113	Anc_4.113	Anc_4.113	Anc_4.113	2931	3033	2916	2919	2916	1	1	1	1	1	3	3	4	4	5
OG151_YBL004W_Anc_3.211:1_highqual.fsa	151	YBL004W	Verified	YBL004W	Anc_3.211	highqual	Scer_2.152	Skud_2.110	Sbay_2.123	Spar_2.134	Smik_2.117	AEL006W	YBL004W	YBL004W	AEL006W	YBL004W	Anc_3.211	Anc_3.211	Anc_3.211	Anc_3.211	Anc_3.211	7482	7488	7485	7482	7482	1	1	1	1	1	3	3	4	4	5
OG152_YBL003C_Anc_3.208:1_highqual.fsa	152	YBL003C	Verified	YBL003C	Anc_3.208	highqual	Scer_2.153	Skud_2.111	Sbay_2.125	Spar_2.135	Smik_2.118	YBL003C	YBL003C	YDR225W	YBL003C	YBL003C	Anc_3.208	Anc_3.208	Anc_3.208	Anc_3.208	Anc_3.208	399	399	399	399	399	1	1	1	1	1	4	4	3	4	5
OG153_YBL002W_Anc_3.207:1_highqual.fsa	153	YBL002W	Verified	YBL002W	Anc_3.207	highqual	Scer_2.154	Skud_2.112	Sbay_2.126	Spar_2.136	Smik_2.119	YBL002W	YBL002W	YDR224C	YDR224C	YBL002W	Anc_3.207	Anc_3.207	Anc_3.207	Anc_3.207	Anc_3.207	396	396	396	393	396	1	1	1	1	1	5	5	3	5	5
OG154_YBL001C_Anc_3.206:1_highqual.fsa	154	YBL001C	Verified	YBL001C	Anc_3.206	highqual	Scer_2.155	Skud_2.113	Sbay_2.127	Spar_2.137	Smik_2.120	YBL001C	YBL001C	YBL001C	YBL001C	YBL001C	Anc_3.206	Anc_3.206	Anc_3.206	Anc_3.206	Anc_3.206	315	315	315	315	315	1	1	1	1	1	6	6	3	6	6
OG155_YBR001C_Anc_3.205:1_highqual.fsa	155	YBR001C	Verified	YBR001C	Anc_3.205	highqual	Scer_2.156	Skud_2.114	Sbay_2.130	Spar_2.138	Smik_2.121	Kpol_1045.60	YBR001C	YBR001C	YDR001C	YBR001C	Anc_3.205	Anc_3.205	Anc_3.205	Anc_3.205	Anc_3.205	2343	2343	2343	2343	2343	1	1	1	1	1	6	6	4	6	6
OG156_YBR002C_Anc_3.203:1_highqual.fsa	156	YBR002C	Verified	YBR002C	Anc_3.203	highqual	Scer_2.157	Skud_2.115	Sbay_2.131	Spar_2.139	Smik_2.122	YBR002C	YBR002C	YBR002C	YBR002C	YBR002C	Anc_3.203	Anc_3.203	Anc_3.203	Anc_3.203	Anc_3.203	861	861	861	861	861	1	1	1	1	1	6	6	4	6	6
OG157_YBR003W_Anc_3.202:1_highqual.fsa	157	YBR003W	Verified	YBR003W	Anc_3.202	highqual	Scer_2.158	Skud_2.116	Sbay_2.132	Spar_2.140	Smik_2.123	YBR003W	YBR003W	YBR003W	YBR003W	YBR003W	Anc_3.202	Anc_3.202	Anc_3.202	Anc_3.202	Anc_3.202	1422	1440	1422	1422	1422	1	1	1	1	1	6	6	5	6	6
OG158_YBR004C_Anc_3.201:1_highqual.fsa	158	YBR004C	Verified	YBR004C	Anc_3.201	highqual	Scer_2.159	Skud_2.117	Sbay_2.133	Spar_2.141	Smik_2.124	YBR004C	YBR004C	YBR004C	YBR004C	YBR004C	Anc_3.201	Anc_3.201	Anc_3.201	Anc_3.201	Anc_3.201	1302	1302	1302	1302	1302	1	1	1	1	1	6	6	6	6	6
OG159_YBR005W_Anc_3.200:1_highqual.fsa	159	YBR005W	Verified	YBR005W	Anc_3.200	highqual	Scer_2.160	Skud_2.118	Sbay_2.134	Spar_2.142	Smik_2.125	YBR005W	YBR005W	YBR005W	YBR005W	YBR005W	Anc_3.200	Anc_3.200	Anc_3.200	Anc_3.200	Anc_3.200	642	642	642	642	639	1	1	1	1	1	6	6	6	6	6
OG160_YBR006W_Anc_3.199:1_highqual.fsa	160	YBR006W	Verified	YBR006W	Anc_3.199	highqual	Scer_2.161	Skud_2.119	Sbay_2.135	Spar_2.143	Smik_2.126	YBR006W	Kwal_56.23106	YBR006W	YBR006W	YBR006W	Anc_3.199	Anc_3.199	Anc_3.199	Anc_3.199	Anc_3.199	1494	1494	1494	1494	1494	1	1	1	1	1	6	6	5	6	6
OG161_YBR007C_Anc_3.196:1_highqual.fsa	161	YBR007C	Uncharacterized	YBR007C	Anc_3.196	highqual	Scer_2.162	Skud_2.120	Sbay_2.136	Spar_2.144	Smik_2.127	YBR007C	YBR007C	YBR007C	YBR007C	YBR007C	Anc_3.196	Anc_3.196	Anc_3.196	Anc_3.196	Anc_3.196	2211	2187	2163	2256	2193	1	1	1	1	1	6	6	6	6	6
OG162_YNL030W_Anc_2.299:1_highqual.fsa	162	YBR009C	Verified	YNL030W	Anc_2.299	highqual	Scer_2.164	Skud_2.122	Sbay_2.137	Spar_2.146	Smik_2.129	YNL030W	YNL030W	YNL030W	YNL030W	YNL030W	Anc_2.299	Anc_2.299	Anc_2.299	Anc_2.299	Anc_2.299	312	312	312	312	312	1	1	1	1	1	5	5	5	5	5
OG163_YBR010W_Anc_2.298:1_highqual.fsa	163	YBR010W	Verified	YBR010W	Anc_2.298	highqual	Scer_2.165	Skud_2.123	Sbay_2.138	Spar_2.147	Smik_2.130	YBR010W	YBR010W	YBR010W	YBR010W	YBR010W	Anc_2.298	Anc_2.298	Anc_2.298	Anc_2.298	Anc_2.298	411	411	411	411	411	1	1	1	1	1	3	3	3	3	3
OG164_YBR011C_Anc_3.191:1_highqual.fsa	164	YBR011C	Verified	YBR011C	Anc_3.191	highqual	Scer_2.166	Skud_2.124	Sbay_2.139	Spar_2.148	Smik_2.131	YBR011C	YBR011C	YBR011C	YBR011C	YBR011C	Anc_3.191	Anc_3.191	Anc_3.191	Anc_3.191	Anc_3.191	864	864	864	864	864	1	1	1	1	1	4	5	5	4	5
OG165_YBR014C_Anc_3.189:1_highqual.fsa	165	YBR014C	Verified	YBR014C	Anc_3.189	highqual	Scer_2.182	Skud_2.126	Sbay_2.141	Spar_2.155	Smik_2.133	YBR014C	YBR014C	YBR014C	YBR014C	YBR014C	Anc_3.189	Anc_3.189	Anc_3.189	Anc_3.189	Anc_3.189	612	615	615	612	615	1	1	1	1	1	4	4	3	4	4
OG166_YBR015C_Anc_3.188:1_highqual.fsa	166	YBR015C	Verified	YBR015C	Anc_3.188	highqual	Scer_2.183	Skud_2.127	Sbay_2.142	Spar_2.156	Smik_2.134	YBR015C	YBR015C	YBR015C	YBR015C	YBR015C	Anc_3.188	Anc_3.188	Anc_3.188	Anc_3.188	Anc_3.188	1794	1791	1812	1794	1794	1	1	1	1	1	4	5	3	4	5
OG167_NOSGD_Anc_3.187:1_highqual.fsa	167	YBR016W	Verified	NOSGD	Anc_3.187	highqual	Scer_2.184	Skud_2.128	Sbay_2.144	Spar_2.157	Smik_2.135	NA	NA	NA	NA	NA	Anc_3.187	Anc_3.187	Anc_3.187	Anc_3.187	Anc_3.187	387	384	360	372	384	1	1	1	1	1	5	5	4	5	5
OG168_YBR017C_Anc_3.181:1_highqual.fsa	168	YBR017C	Verified	YBR017C	Anc_3.181	highqual	Scer_2.185	Skud_2.129	Sbay_2.146	Spar_2.158	Smik_2.136	YBR017C	YBR017C	YBR017C	YBR017C	YBR017C	Anc_3.181	Anc_3.181	Anc_3.181	Anc_3.181	Anc_3.181	2757	2742	2754	2751	2751	1	1	1	1	1	5	6	3	5	5
OG169_YBR018C_Anc_3.217:1_length.fsa	169	NA	NA	YBR018C	Anc_3.217	length	Scer_2.186	Skud_2.130	Sbay_2.147	Spar_2.159	Smik_2.137	YBR018C	Kpol_1037.45	YBR018C	YBR018C	YBR018C	Anc_3.217	Anc_3.217	Anc_3.217	Anc_3.217	Anc_3.217	1101	165	1101	1101	1101	1	2	1	1	1	6	6	5	6	6
OG170_YBR019C_Anc_3.218:1_length.fsa	170	NA	NA	YBR019C	Anc_3.218	length	Scer_2.187	Skud_2.131	Sbay_2.148	Spar_2.160	Smik_2.138	YBR019C	YBR019C	YBR019C	YBR019C	YBR019C	Anc_3.218	Anc_3.218	Anc_3.218	Anc_3.218	Anc_3.218	2100	651	2100	2100	2100	1	3	1	1	1	6	6	5	6	6
OG171_YBR020W_Anc_3.219:1_length.fsa	171	NA	NA	YBR020W	Anc_3.219	length	Scer_2.188	Skud_2.132	Sbay_2.149	Spar_2.161	Smik_2.139	YBR020W	YBR020W	YBR020W	YBR020W	YBR020W	Anc_3.219	Anc_3.219	Anc_3.219	Anc_3.219	Anc_3.219	1587	579	1587	1587	1587	1	9	1	1	1	5	5	5	5	5
OG172_YBR021W_Anc_3.221:1_highqual.fsa	172	YBR021W	Verified	YBR021W	Anc_3.221	highqual	Scer_2.189	Skud_2.134	Sbay_2.150	Spar_2.162	Smik_2.140	YBR021W	YBR021W	YBR021W	SAKL0H03476g	YBR021W	Anc_3.221	Anc_3.221	Anc_3.221	Anc_3.221	Anc_3.221	1902	1902	1902	1902	1902	1	1	1	1	1	6	5	6	6	6
OG173_YBR022W_Anc_3.222:1_highqual.fsa	173	YBR022W	Verified	YBR022W	Anc_3.222	highqual	Scer_2.190	Skud_2.135	Sbay_2.151	Spar_2.163	Smik_2.141	YBR022W	YBR022W	YBR022W	YBR022W	YBR022W	Anc_3.222	Anc_3.222	Anc_3.222	Anc_3.222	Anc_3.222	534	534	534	534	534	1	1	1	1	1	6	6	6	6	6
OG174_YBR023C_Anc_3.223:1_highqual.fsa	174	YBR023C	Verified	YBR023C	Anc_3.223	highqual	Scer_2.191	Skud_2.136	Sbay_2.152	Spar_2.164	Smik_2.142	YBR023C	YBR023C	YBR023C	YBR023C	Kwal_23.5168	Anc_3.223	Anc_3.223	Anc_3.223	Anc_3.223	Anc_3.223	3498	3507	3507	3507	3507	1	1	1	1	1	6	6	6	6	6
OG175_YBR024W_Anc_3.225:1_highqual.fsa	175	YBR024W	Verified	YBR024W	Anc_3.225	highqual	Scer_2.192	Skud_2.137	Sbay_2.153	Spar_2.165	Smik_2.143	YBR024W	YBR024W	YBR024W	YBR024W	YBR024W	Anc_3.225	Anc_3.225	Anc_3.225	Anc_3.225	Anc_3.225	906	906	906	906	906	1	1	1	1	1	6	6	6	6	6
OG176_YBR025C_Anc_3.226:1_highqual.fsa	176	YBR025C	Verified	YBR025C	Anc_3.226	highqual	Scer_2.193	Skud_2.138	Sbay_2.154	Spar_2.166	Smik_2.144	YBR025C	YBR025C	YBR025C	YBR025C	YBR025C	Anc_3.226	Anc_3.226	Anc_3.226	Anc_3.226	Anc_3.226	1185	1185	1185	1185	1185	1	1	1	1	1	6	6	6	6	6
OG177_YBR026C_Anc_3.228:1_highqual.fsa	177	YBR026C	Verified	YBR026C	Anc_3.228	highqual	Scer_2.194	Skud_2.139	Sbay_2.155	Spar_2.167	Smik_2.145	YBR026C	YBR026C	YBR026C	YBR026C	YBR026C	Anc_3.228	Anc_3.228	Anc_3.228	Anc_3.228	Anc_3.228	1143	1194	1143	1143	1143	1	1	1	1	1	6	6	6	6	6
OG178_YBR028C_Anc_3.229:1_highqual.fsa	178	YBR028C	Verified	YBR028C	Anc_3.229	highqual	Scer_2.196	Skud_2.141	Sbay_2.157	Spar_2.170	Smik_2.146	YBR028C	YBR028C	YBR028C	YBR028C	YBR028C	Anc_3.229	Anc_3.229	Anc_3.229	Anc_3.229	Anc_3.229	1578	1581	1581	1578	1581	1	1	1	1	1	6	6	6	6	6
OG179_YBR029C_Anc_3.230:1_highqual.fsa	179	YBR029C	Verified	YBR029C	Anc_3.230	highqual	Scer_2.197	Skud_2.142	Sbay_2.158	Spar_2.171	Smik_2.147	YBR029C	YBR029C	YBR029C	YBR029C	YBR029C	Anc_3.230	Anc_3.230	Anc_3.230	Anc_3.230	Anc_3.230	1374	1374	1377	1374	1374	1	1	1	1	1	6	6	6	6	6
OG180_YBR030W_Anc_3.231:1_struture.fsa	180	NA	NA	YBR030W	Anc_3.231	struture	Scer_2.198	Skud_2.143	Sbay_2.159	Spar_2.172	Smik_2.148	YBR030W	YBR030W	YBR030W	YBR030W	YBR030W	Anc_3.231	Anc_3.231	Anc_3.231	Anc_3.231	Anc_3.231	1659	1707	1659	1668	1668	1	1	2	1	1	6	6	6	6	6
OG181_YBR031W_Anc_3.232:1_highqual.fsa	181	YBR031W	Verified	YBR031W	Anc_3.232	highqual	Scer_2.199	Skud_2.144	Sbay_2.160	Spar_2.173	Smik_2.149	YBR031W	YBR031W	Kpol_1053.3	YBR031W	YBR031W	Anc_3.232	Anc_3.232	Anc_3.232	Anc_3.232	Anc_3.232	1089	1089	1089	1089	1089	1	1	1	1	1	6	6	6	6	6
OG182_YBR033W_Anc_2.547:1_highqual.fsa	182	YBR033W	Uncharacterized	YBR033W	Anc_2.547	highqual	Scer_2.201	Skud_2.145	Sbay_4.265	Spar_2.175	Smik_2.151	YBR033W	YBR033W	YBR033W	YBR033W	YBR033W	Anc_2.547	Anc_2.547	Anc_2.547	Anc_2.547	Anc_2.547	2760	2754	2814	2760	2760	1	1	1	1	1	6	6	4	6	6
OG183_YBR034C_Anc_3.233:1_highqual.fsa	183	YBR034C	Verified	YBR034C	Anc_3.233	highqual	Scer_2.202	Skud_2.146	Sbay_4.266	Spar_2.176	Smik_2.152	YBR034C	YBR034C	YBR034C	YBR034C	YBR034C	Anc_3.233	Anc_3.233	Anc_3.233	Anc_3.233	Anc_3.233	1047	1047	1047	1047	1119	1	1	1	1	1	6	6	5	6	6
OG184_YBR035C_Anc_3.236:1_highqual.fsa	184	YBR035C	Verified	YBR035C	Anc_3.236	highqual	Scer_2.203	Skud_2.147	Sbay_4.267	Spar_2.177	Smik_2.153	YBR035C	YBR035C	YBR035C	YBR035C	YBR035C	Anc_3.236	Anc_3.236	Anc_3.236	Anc_3.236	Anc_3.236	687	756	687	687	687	1	1	1	1	1	6	6	6	6	6
OG185_YBR036C_Anc_3.227:1_highqual.fsa	185	YBR036C	Verified	YBR036C	Anc_3.227	highqual	Scer_2.204	Skud_2.148	Sbay_4.268	Spar_2.178	Smik_2.154	YBR036C	YBR036C	YBR036C	YBR036C	YBR036C	Anc_3.227	Anc_3.227	Anc_3.227	Anc_3.227	Anc_3.227	1233	1233	1233	1233	1233	1	1	1	1	1	6	6	6	6	6
OG186_YBR037C_Anc_3.225:1_highqual.fsa	186	YBR037C	Verified	YBR037C	Anc_3.225	highqual	Scer_2.205	Skud_2.149	Sbay_4.269	Spar_2.179	Smik_2.155	YBR037C	YBR037C	YBR037C	YBR037C	YBR037C	Anc_3.225	Anc_3.225	Anc_3.225	Anc_3.225	Anc_3.225	888	906	909	945	906	1	1	1	1	1	6	6	6	6	6
OG187_YBR038W_Anc_3.224:1_highqual.fsa	187	YBR038W	Verified	YBR038W	Anc_3.224	highqual	Scer_2.206	Skud_2.150	Sbay_4.270	Spar_2.180	Smik_2.156	YBR038W	YBR038W	YBR038W	YBR038W	YBR038W	Anc_3.224	Anc_3.224	Anc_3.224	Anc_3.224	Anc_3.224	2892	2892	2886	2892	2895	1	1	1	1	1	6	6	6	6	6
OG188_YBR039W_Anc_3.241:1_highqual.fsa	188	YBR039W	Verified	YBR039W	Anc_3.241	highqual	Scer_2.207	Skud_2.151	Sbay_4.271	Spar_2.181	Smik_2.157	YBR039W	YBR039W	YBR039W	YBR039W	YBR039W	Anc_3.241	Anc_3.241	Anc_3.241	Anc_3.241	Anc_3.241	936	936	936	936	936	1	1	1	1	1	6	6	6	6	6
OG189_YBR040W_Anc_3.242:1_struture.fsa	189	NA	NA	YBR040W	Anc_3.242	struture	Scer_2.208	Skud_2.152	Sbay_4.272	Spar_2.182	Smik_2.158	YBR040W	YBR040W	YBR040W	YBR040W	YBR040W	Anc_3.242	Anc_3.242	Anc_3.242	Anc_3.242	Anc_3.242	897	897	837	897	897	1	1	2	1	1	6	6	6	6	6
OG190_YBR041W_Anc_3.243:1_highqual.fsa	190	YBR041W	Verified	YBR041W	Anc_3.243	highqual	Scer_2.209	Skud_2.153	Sbay_4.273	Spar_2.183	Smik_2.159	YBR041W	YBR041W	YBR041W	YBR041W	YBR041W	Anc_3.243	Anc_3.243	Anc_3.243	Anc_3.243	Anc_3.243	2010	2010	2010	2010	2010	1	1	1	1	1	6	6	6	6	6
OG191_YBR042C_Anc_3.244:1_highqual.fsa	191	YBR042C	Verified	YBR042C	Anc_3.244	highqual	Scer_2.210	Skud_2.154	Sbay_4.274	Spar_2.184	Smik_2.160	YBR042C	YBR042C	YBR042C	YBR042C	YBR042C	Anc_3.244	Anc_3.244	Anc_3.244	Anc_3.244	Anc_3.244	1194	1197	1194	1194	1197	1	1	1	1	1	5	5	5	5	5
OG192_YBR043C_Anc_3.245:1_highqual.fsa	192	YBR043C	Verified	YBR043C	Anc_3.245	highqual	Scer_2.211	Skud_2.155	Sbay_4.275	Spar_2.185	Smik_2.161	YBR043C	YBR043C	YBR043C	YBR043C	YBR043C	Anc_3.245	Anc_3.245	Anc_3.245	Anc_3.245	Anc_3.245	2070	2067	2052	2070	2070	1	1	1	1	1	4	4	5	4	4
OG193_YBR044C_Anc_3.247:1_highqual.fsa	193	YBR044C	Verified	YBR044C	Anc_3.247	highqual	Scer_2.212	Skud_2.156	Sbay_4.276	Spar_2.186	Smik_2.162	YBR044C	YBR044C	YBR044C	YBR044C	YBR044C	Anc_3.247	Anc_3.247	Anc_3.247	Anc_3.247	Anc_3.247	1719	1722	1719	1716	1719	1	1	1	1	1	3	3	5	3	3
OG194_YBR045C_Anc_3.252:1_highqual.fsa	194	YBR045C	Verified	YBR045C	Anc_3.252	highqual	Scer_2.217	Skud_2.161	Sbay_4.278	Spar_2.193	Smik_2.169	YBR045C	YBR045C	YBR045C	YBR045C	YBR045C	Anc_3.252	Anc_3.252	Anc_3.252	Anc_3.252	Anc_3.252	1920	1923	1944	1923	1929	1	1	1	1	1	3	3	5	3	3
OG195_YBR046C_Anc_3.253:1_highqual.fsa	195	YBR046C	Verified	YBR046C	Anc_3.253	highqual	Scer_2.218	Skud_2.162	Sbay_4.279	Spar_2.194	Smik_2.170	YBR046C	YBR046C	YBR046C	YBR046C	YBR046C	Anc_3.253	Anc_3.253	Anc_3.253	Anc_3.253	Anc_3.253	1005	1005	1005	1005	1005	1	1	1	1	1	4	4	5	4	4
OG196_YBR047W_Anc_3.254:1_highqual.fsa	196	YBR047W	Uncharacterized	YBR047W	Anc_3.254	highqual	Scer_2.219	Skud_2.163	Sbay_4.280	Spar_2.195	Smik_2.171	YBR047W	YBR047W	YBR047W	YBR047W	YBR047W	Anc_3.254	Anc_3.254	Anc_3.254	Anc_3.254	Anc_3.254	528	528	528	528	528	1	1	1	1	1	5	5	5	5	5
OG197_YDR025W_Anc_3.255:1_highqual.fsa	197	YBR048W	Verified	YDR025W	Anc_3.255	highqual	Scer_2.220	Skud_2.164	Sbay_4.281	Spar_2.196	Smik_2.172	YDR025W	YDR025W	YDR025W	YDR025W	YDR025W	Anc_3.255	Anc_3.255	Anc_3.255	Anc_3.255	Anc_3.255	471	471	471	471	471	2	2	2	2	2	6	6	6	6	6
OG198_YBR049C_Anc_3.256:1_struture.fsa	198	YBR049C	Verified	YBR049C	Anc_3.256	struture	Scer_2.221	Skud_2.165	Sbay_4.282	Spar_2.198	Smik_2.173	YBR049C	YBR049C	YBR049C	YBR049C	YBR049C	Anc_3.256	Anc_3.256	Anc_3.256	Anc_3.256	Anc_3.256	2433	2430	2445	2298	2463	1	1	2	7	1	6	6	6	5	6
OG199_YBR050C_Anc_3.258:1_highqual.fsa	199	YBR050C	Verified	YBR050C	Anc_3.258	highqual	Scer_2.222	Skud_2.166	Sbay_4.283	Spar_2.199	Smik_2.174	YBR050C	YBR050C	YBR050C	YBR050C	YBR050C	Anc_3.258	Anc_3.258	Anc_3.258	Anc_3.258	Anc_3.258	1017	999	1011	1080	1011	1	1	1	1	1	6	6	6	6	6
OG200_YBR052C_Anc_3.261:1_highqual.fsa	200	YBR052C	Verified	YBR052C	Anc_3.261	highqual	Scer_2.223	Skud_2.167	Sbay_4.284	Spar_2.200	Smik_2.175	YBR052C	YBR052C	YBR052C	YBR052C	YBR052C	Anc_3.261	Anc_3.261	Anc_3.261	Anc_3.261	Anc_3.261	633	627	636	633	627	1	1	1	1	1	6	6	6	6	6
OG201_YBR053C_Anc_3.262:1_highqual.fsa	201	YBR053C	Uncharacterized	YBR053C	Anc_3.262	highqual	Scer_2.224	Skud_2.168	Sbay_4.285	Spar_2.201	Smik_2.176	YBR053C	YBR053C	YBR053C	YBR053C	YBR053C	Anc_3.262	Anc_3.262	Anc_3.262	Anc_3.262	Anc_3.262	1077	1077	1077	1077	1077	1	1	1	1	1	5	5	5	5	5
OG202_YBR054W_Anc_3.263:1_highqual.fsa	202	YBR054W	Verified	YBR054W	Anc_3.263	highqual	Scer_2.225	Skud_2.169	Sbay_4.286	Spar_2.202	Smik_2.177	YBR054W	YBR054W	YBR054W	YBR054W	YBR054W	Anc_3.263	Anc_3.263	Anc_3.263	Anc_3.263	Anc_3.263	1035	1032	1035	1035	1041	1	1	1	1	1	5	5	5	5	5
OG203_YBR055C_Anc_3.265:1_highqual.fsa	203	YBR055C	Verified	YBR055C	Anc_3.265	highqual	Scer_2.226	Skud_2.170	Sbay_4.287	Spar_2.203	Smik_2.178	YBR055C	YBR055C	YBR055C	YBR055C	YBR055C	Anc_3.265	Anc_3.265	Anc_3.265	Anc_3.265	Anc_3.265	2700	2706	2700	2700	2703	1	1	1	1	1	4	4	4	4	4
OG204_YBR056W_Anc_3.266:1_highqual.fsa	204	YBR056W	Uncharacterized	YBR056W	Anc_3.266	highqual	Scer_2.228	Skud_2.172	Sbay_4.289	Spar_2.205	Smik_2.180	YBR056W	YBR056W	YBR056W	YBR056W	YBR056W	Anc_3.266	Anc_3.266	Anc_3.266	Anc_3.266	Anc_3.266	1506	1506	1506	1506	1506	1	1	1	1	1	4	3	2	2	2
OG205_NOSGD_Anc_3.267:1_highqual.fsa	205	YBR056W-A	Dubious	NOSGD	Anc_3.267	highqual	Scer_2.230	Skud_2.175	Sbay_4.293	Spar_2.209	Smik_2.187	NA	NA	NA	NA	NA	Anc_3.267	Anc_3.267	Anc_3.267	Anc_3.267	Anc_3.267	201	192	204	204	204	1	1	1	1	1	4	4	3	3	3
OG206_YBR057C_Anc_3.269:1_highqual.fsa	206	YBR057C	Verified	YBR057C	Anc_3.269	highqual	Scer_2.231	Skud_2.176	Sbay_4.294	Spar_2.210	Smik_2.188	YBR057C	YBR057C	YBR057C	YBR057C	YBR057C	Anc_3.269	Anc_3.269	Anc_3.269	Anc_3.269	Anc_3.269	1101	1098	1113	1101	1098	1	1	1	1	1	5	4	4	4	4
OG207_YBR058C_Anc_3.270:1_highqual.fsa	207	NA	NA	YBR058C	Anc_3.270	highqual	Scer_2.232	Skud_2.177	Sbay_4.295	Spar_2.211	Smik_2.189	YBR058C	YBR058C	YBR058C	YBR058C	Kwal_56.23084	Anc_3.270	Anc_3.270	Anc_3.270	Anc_3.270	Anc_3.270	2346	2349	2349	2349	2349	1	1	1	1	1	5	5	5	5	5
OG208_YBR058C-A_Anc_3.272:1_highqual.fsa	208	NA	NA	YBR058C-A	Anc_3.272	highqual	Scer_2.233	Skud_2.178	Sbay_4.296	Spar_2.212	Smik_2.190	YBR058C-A	YBR058C-A	YBR058C-A	YBR058C-A	YBR058C-A	Anc_3.272	Anc_3.272	Anc_3.272	Anc_3.272	Anc_3.272	243	240	231	240	240	1	1	1	1	1	6	6	6	6	6
OG209_YBR059C_Anc_3.273:1_highqual.fsa	209	YBR059C	Verified	YBR059C	Anc_3.273	highqual	Scer_2.234	Skud_2.179	Sbay_4.297	Spar_2.213	Smik_2.191	YBR059C	YBR059C	YBR059C	YBR059C	YBR059C	Anc_3.273	Anc_3.273	Anc_3.273	Anc_3.273	Anc_3.273	3327	3273	3324	3327	3327	1	1	1	1	1	6	6	6	6	6
OG210_YBR060C_Anc_3.274:1_highqual.fsa	210	YBR060C	Verified	YBR060C	Anc_3.274	highqual	Scer_2.235	Skud_2.180	Sbay_4.298	Spar_2.214	Smik_2.192	YBR060C	YBR060C	YBR060C	YBR060C	YBR060C	Anc_3.274	Anc_3.274	Anc_3.274	Anc_3.274	Anc_3.274	1863	1866	1866	1863	1857	1	1	1	1	1	6	5	6	6	6
OG211_YDR037W_Anc_3.275:1_length.fsa	211	NA	NA	YDR037W	Anc_3.275	length	Scer_2.236	Skud_2.181	Sbay_4.299	Spar_2.215	Smik_2.193	YDR037W	YDR037W	AGR037C	Kpol_1052.21	YDR037W	Anc_3.275	Anc_3.275	Anc_3.275	Anc_3.275	Anc_3.275	840	90	1776	1779	1044	11	1	1	1	1	5	3	5	5	5
OG212_YDR037W_Anc_3.275:1_length.fsa	212	NA	NA	YDR037W	Anc_3.275	length	Scer_2.237	Skud_2.182	Sbay_4.300	Spar_2.216	Smik_2.194	YDR037W	AGR037C	YDR037W	YDR037W	Kpol_1052.21	Anc_3.275	Anc_3.275	Anc_3.275	Anc_3.275	Anc_3.275	324	1452	201	201	582	6	2	1	1	1	4	3	4	4	4
OG213_YBR061C_Anc_3.277:1_highqual.fsa	213	YBR061C	Verified	YBR061C	Anc_3.277	highqual	Scer_2.238	Skud_2.185	Sbay_4.301	Spar_2.217	Smik_2.195	YBR061C	YBR061C	YBR061C	YBR061C	YBR061C	Anc_3.277	Anc_3.277	Anc_3.277	Anc_3.277	Anc_3.277	933	933	933	933	933	1	1	1	1	1	6	5	6	6	6
OG214_YBR062C_Anc_3.279:1_length.fsa	214	NA	NA	YBR062C	Anc_3.279	length	Scer_2.239	Skud_2.186	Sbay_4.302	Spar_2.218	Smik_2.196	YBR062C	YBR062C	YBR062C	YBR062C	YBR062C	Anc_3.279	Anc_3.279	Anc_3.279	Anc_3.279	Anc_3.279	543	537	453	546	558	2	2	2	2	1	6	5	6	6	6
OG215_YBR063C_Anc_2.157:1_highqual.fsa	215	YBR063C	Uncharacterized	YBR063C	Anc_2.157	highqual	Scer_2.240	Skud_2.187	Sbay_4.303	Spar_2.219	Smik_2.197	YBR063C	YBR063C	YBR063C	YBR063C	YBR063C	Anc_2.168	Anc_7.529	Anc_1.230	Anc_7.526	Anc_2.157	1215	1218	1206	1221	1221	1	1	1	1	1	5	5	5	5	5
OG216_YBR065C_Anc_3.280:1_highqual.fsa	216	YBR065C	Verified	YBR065C	Anc_3.280	highqual	Scer_2.241	Skud_2.188	Sbay_4.304	Spar_2.220	Smik_2.198	YBR065C	YBR065C	YBR065C	YBR065C	YBR065C	Anc_3.280	Anc_3.280	Anc_3.280	Anc_3.280	Anc_3.280	1095	1104	1095	1098	1098	1	1	1	1	1	6	6	6	6	6
OG217_YBR066C_Anc_3.281:1_highqual.fsa	217	YBR066C	Verified	YBR066C	Anc_3.281	highqual	Scer_2.242	Skud_2.189	Sbay_4.305	Spar_2.221	Smik_2.199	YBR066C	YBR066C	YBR066C	YBR066C	YBR066C	Anc_3.281	Anc_3.281	Anc_3.281	Anc_3.281	Anc_3.281	663	663	663	663	663	1	1	1	1	1	6	6	6	6	6
OG218_YBR067C_Anc_7.161:1_struture.fsa	218	YBR067C	Verified	YBR067C	Anc_7.161	struture	Scer_2.243	Skud_2.190	Sbay_4.306	Spar_2.222	Smik_2.200	YBR067C	YBR067C	YBR067C	YBR067C	YBR067C	Anc_7.161	Anc_7.161	Anc_7.161	Anc_7.161	Anc_7.161	633	630	594	621	633	1	2	1	1	2	5	5	5	5	5
OG219_YBR068C_Anc_3.284:1_highqual.fsa	219	YBR068C	Verified	YBR068C	Anc_3.284	highqual	Scer_2.244	Skud_2.191	Sbay_4.307	Spar_2.223	Smik_2.201	YBR068C	YBR068C	Kpol_1065.13	YBR068C	YBR068C	Anc_3.284	Anc_3.284	Anc_3.284	Anc_3.284	Anc_3.284	1830	1830	1830	1830	1830	1	1	1	1	1	5	5	5	5	5
OG220_YBR069C_Anc_3.285:1_highqual.fsa	220	YBR069C	Verified	YBR069C	Anc_3.285	highqual	Scer_2.245	Skud_2.192	Sbay_4.308	Spar_2.224	Smik_2.202	YBR069C	Kpol_1052.14	YBR069C	YBR069C	YBR069C	Anc_3.285	Anc_3.285	Anc_3.285	Anc_3.285	Anc_3.285	1860	1860	1857	1869	1854	1	1	1	1	1	6	6	6	6	6
OG221_YBR070C_Anc_3.289:1_highqual.fsa	221	YBR070C	Verified	YBR070C	Anc_3.289	highqual	Scer_2.246	Skud_2.193	Sbay_4.309	Spar_2.225	Smik_2.203	YBR070C	YBR070C	YBR070C	YBR070C	YBR070C	Anc_3.289	Anc_3.289	Anc_3.289	Anc_3.289	Anc_3.289	714	714	741	714	714	1	1	1	1	1	6	6	6	6	6
OG222_YBR071W_Anc_3.290:1_highqual.fsa	222	YBR071W	Uncharacterized	YBR071W	Anc_3.290	highqual	Scer_2.247	Skud_2.194	Sbay_4.310	Spar_2.226	Smik_2.204	YBR071W	YBR071W	YBR071W	YBR071W	YBR071W	Anc_3.290	Anc_3.290	Anc_3.290	Anc_3.290	Anc_3.290	636	639	642	633	639	1	1	1	1	1	6	6	6	6	6
OG223_YBR072W_Anc_3.291:1_highqual.fsa	223	YBR072W	Verified	YBR072W	Anc_3.291	highqual	Scer_2.248	Skud_2.195	Sbay_4.311	Spar_2.227	Smik_2.205	YBR072W	YBR072W	YBR072W	YBR072W	YBR072W	Anc_3.291	Anc_3.291	Anc_3.291	Anc_3.291	Anc_3.291	645	645	642	645	645	1	1	1	1	1	6	6	6	6	6
OG224_YBR073W_Anc_3.292:1_highqual.fsa	224	YBR073W	Verified	YBR073W	Anc_3.292	highqual	Scer_2.250	Skud_2.196	Sbay_4.312	Spar_2.228	Smik_2.206	YBR073W	YBR073W	YBR073W	YBR073W	YBR073W	Anc_3.292	Anc_3.292	Anc_3.292	Anc_3.292	Anc_3.292	2877	2763	2769	2775	2760	1	1	1	1	1	6	6	5	6	6
OG225_YBR074W_Anc_3.295:1_highqual.fsa	225	YBR074W	Uncharacterized	YBR074W	Anc_3.295	highqual	Scer_2.251	Skud_2.197	Sbay_4.313	Spar_2.229	Smik_2.207	YBR074W	YBR074W	YBR074W	YBR074W	YBR074W	Anc_3.295	Anc_3.295	Anc_3.295	Anc_3.295	Anc_3.295	2931	2922	2928	3051	2940	1	1	1	1	1	6	6	5	6	6
OG226_YBR076W_Anc_3.297:1_highqual.fsa	226	YBR076W	Verified	YBR076W	Anc_3.297	highqual	Scer_2.252	Skud_2.198	Sbay_4.314	Spar_2.230	Smik_2.208	YBR076W	YBR076W	YBR076W	YBR076W	YBR076W	Anc_3.297	Anc_3.297	Anc_3.297	Anc_3.297	Anc_3.297	1065	1065	1062	1065	1065	1	1	1	1	1	5	5	5	6	6
OG227_YBR077C_Anc_3.300:1_highqual.fsa	227	YBR077C	Verified	YBR077C	Anc_3.300	highqual	Scer_2.255	Skud_2.199	Sbay_4.316	Spar_2.231	Smik_2.209	YBR077C	YBR077C	YBR077C	YBR077C	YBR077C	Anc_3.300	Anc_3.300	Anc_3.300	Anc_3.300	Anc_3.300	489	489	489	489	489	1	1	1	1	1	6	5	4	6	6
OG228_YBR078W_Anc_3.302:1_length.fsa	228	NA	NA	YBR078W	Anc_3.302	length	Scer_2.256	Skud_2.200	Sbay_4.317	Spar_2.232	Smik_2.210	YBR078W	YBR078W	YBR078W	YBR078W	YBR078W	Anc_3.302	Anc_3.302	Anc_3.302	Anc_3.302	Anc_3.302	1290	129	1302	1287	1293	2	1	2	2	1	6	4	4	5	5
OG229_YBR079C_Anc_3.303:1_highqual.fsa	229	YBR079C	Verified	YBR079C	Anc_3.303	highqual	Scer_2.258	Skud_2.203	Sbay_4.319	Spar_2.234	Smik_2.212	YBR079C	Kwal_27.12369	YBR079C	YBR079C	YBR079C	Anc_3.303	Anc_3.303	Anc_3.303	Anc_3.303	Anc_3.303	2895	2883	2898	2868	2895	1	1	1	1	1	5	5	4	5	5
OG230_YBR080C_Anc_3.304:1_highqual.fsa	230	YBR080C	Verified	YBR080C	Anc_3.304	highqual	Scer_2.259	Skud_2.204	Sbay_4.320	Spar_2.235	Smik_2.213	YBR080C	YBR080C	YBR080C	YBR080C	YBR080C	Anc_3.304	Anc_3.304	Anc_3.304	Anc_3.304	Anc_3.304	2277	2277	2277	2277	2277	1	1	1	1	1	4	4	3	4	4
OG231_YBR081C_Anc_3.307:1_highqual.fsa	231	YBR081C	Verified	YBR081C	Anc_3.307	highqual	Scer_2.260	Skud_2.205	Sbay_4.321	Spar_2.236	Smik_2.214	YBR081C	YBR081C	Kwal_27.12391	YBR081C	YBR081C	Anc_3.307	Anc_3.307	Anc_3.307	Anc_3.307	Anc_3.307	3999	4026	4149	3993	4173	1	1	1	1	1	4	5	2	4	3
OG232_YBR082C_Anc_3.308:1_highqual.fsa	232	YBR082C	Verified	YBR082C	Anc_3.308	highqual	Scer_2.263	Skud_2.207	Sbay_4.326	Spar_2.239	Smik_2.219	AER173C	YBR082C	AER173C	AER173C	YBR082C	Anc_3.308	Anc_3.308	Anc_3.308	Anc_3.308	Anc_3.308	447	447	447	447	447	2	2	2	2	2	4	5	2	4	3
OG233_YBR083W_Anc_3.310:1_highqual.fsa	233	YBR083W	Verified	YBR083W	Anc_3.310	highqual	Scer_2.264	Skud_2.208	Sbay_4.327	Spar_2.240	Smik_2.220	YBR083W	YBR083W	YBR083W	YBR083W	YBR083W	Anc_3.310	Anc_3.310	Anc_3.310	Anc_3.310	Anc_3.310	1461	1464	1464	1464	1464	1	1	1	1	1	4	5	3	4	4
OG234_YBR084W_Anc_3.311:1_highqual.fsa	234	YBR084W	Verified	YBR084W	Anc_3.311	highqual	Scer_2.265	Skud_2.209	Sbay_4.328	Spar_2.241	Smik_2.221	YBR084W	YBR084W	YBR084W	YBR084W	YBR084W	Anc_3.311	Anc_3.311	Anc_5.134	Anc_3.311	Anc_3.311	2928	2928	2928	2928	2928	1	1	1	1	1	4	5	0	4	5
OG235_YBR084C-A_Anc_3.312:1_highqual.fsa	235	NA	NA	YBR084C-A	Anc_3.312	highqual	Scer_2.266	Skud_2.210	Sbay_4.329	Spar_2.242	Smik_2.222	YBR084C-A	YBL027W	YBR084C-A	YBR084C-A	YBL027W	Anc_3.312	Anc_3.312	Anc_3.312	Anc_3.312	Anc_3.312	564	558	558	564	564	1	1	1	1	1	6	6	5	6	6
OG236_YBR085W_Anc_3.316:1_highqual.fsa	236	YBR085W	Verified	YBR085W	Anc_3.316	highqual	Scer_2.267	Skud_2.211	Sbay_4.330	Spar_2.243	Smik_2.223	YBR085W	YBR085W	YBR085W	YBR085W	YBR085W	Anc_3.316	Anc_3.316	Anc_3.316	Anc_3.316	Anc_3.316	924	924	924	924	924	1	1	1	1	1	6	6	5	6	6
OG237_YBR085C-A_Anc_3.320:1_highqual.fsa	237	YBR085C-A	Uncharacterized	YBR085C-A	Anc_3.320	highqual	Scer_2.268	Skud_2.213	Sbay_4.332	Spar_2.244	Smik_2.226	YBR085C-A	YBR085C-A	YBR085C-A	YBR085C-A	YBR085C-A	Anc_3.320	Anc_3.320	Anc_3.320	Anc_3.320	Anc_3.320	258	255	255	255	252	1	1	1	1	1	5	6	6	5	6
OG238_YBR086C_Anc_3.323:1_highqual.fsa	238	YBR086C	Verified	YBR086C	Anc_3.323	highqual	Scer_2.269	Skud_2.214	Sbay_4.333	Spar_2.245	Smik_2.227	YBR086C	YBR086C	YBR086C	YBR086C	YBR086C	Anc_3.323	Anc_3.323	Anc_3.323	Anc_3.323	Anc_3.323	2841	2826	2817	2820	2829	1	1	1	1	1	6	5	6	6	5
OG239_YBR087W_Anc_3.326:1_highqual.fsa	239	YBR087W	Verified	YBR087W	Anc_3.326	highqual	Scer_2.270	Skud_2.215	Sbay_4.334	Spar_2.246	Smik_2.228	YBR087W	YBR087W	YBR087W	YBR087W	YBR087W	Anc_3.326	Anc_3.326	Anc_3.326	Anc_3.326	Anc_3.326	1065	1065	1065	1065	1065	1	1	1	1	1	6	5	5	6	5
OG240_YBR088C_Anc_3.332:1_highqual.fsa	240	YBR088C	Verified	YBR088C	Anc_3.332	highqual	Scer_2.271	Skud_2.216	Sbay_4.335	Spar_2.247	Smik_2.229	YBR088C	YBR088C	YBR088C	YBR088C	YBR088C	Anc_3.332	Anc_3.332	Anc_3.332	Anc_3.332	Anc_3.332	777	777	777	777	777	1	1	1	1	1	6	6	6	6	6
OG241_YBR089C-A_Anc_3.333:1_highqual.fsa	241	YBR089C-A	Verified	YBR089C-A	Anc_3.333	highqual	Scer_2.272	Skud_2.217	Sbay_4.336	Spar_2.248	Smik_2.230	YBR089C-A	YBR089C-A	YBR089C-A	YBR089C-A	YBR089C-A	Anc_3.333	Anc_3.333	Anc_3.333	Anc_3.333	Anc_3.333	300	309	300	300	300	1	1	1	1	1	5	3	5	5	3
OG242_YBR090C_Anc_7.328:1_length.fsa	242	NA	NA	YBR090C	Anc_7.328	length	Scer_2.273	Skud_2.218	Sbay_4.337	Spar_2.249	Smik_2.231	YBR090C	YBR090C	NA	YBR090C	YBR090C	NA	Anc_2.99	NA	Anc_7.328	NA	273	183	180	177	99	1	1	2	3	2	4	3	4	5	3
OG243_YBR091C_Anc_3.334:1_highqual.fsa	243	YBR091C	Verified	YBR091C	Anc_3.334	highqual	Scer_2.274	Skud_2.219	Sbay_4.338	Spar_2.250	Smik_2.232	YBR091C	YBR091C	YBR091C	YBR091C	YBR091C	Anc_3.334	Anc_3.334	Anc_3.334	Anc_3.334	Anc_3.334	330	330	330	330	330	1	1	1	1	1	4	4	4	5	3
OG244_YBR093C_Anc_1.372:1_highqual.fsa	244	YBR092C	Verified	YBR093C	Anc_1.372	highqual	Scer_2.275	Skud_2.220	Sbay_4.339	Spar_2.251	Smik_2.233	YBR093C	YBR093C	YAR071W	YBR093C	YAR071W	Anc_2.350	Anc_2.300	Anc_1.372	Anc_5.579	Anc_8.459	1404	1404	1404	1404	1404	1	1	1	1	1	0	0	0	0	0
OG245_YBR092C_Anc_4.177:1_struture.fsa	245	YBR093C	Verified	YBR092C	Anc_4.177	struture	Scer_2.276	Skud_2.221	Sbay_4.340	Spar_2.252	Smik_2.234	YBR092C	YBR092C	YBR092C	YBR092C	YBR093C	Anc_4.177	Anc_4.177	Anc_2.264	Anc_1.113	Anc_4.177	1404	1404	1404	1335	1404	1	1	1	6	1	0	0	0	5	0
OG246_YBR094W_Anc_3.335:1_highqual.fsa	246	YBR094W	Verified	YBR094W	Anc_3.335	highqual	Scer_2.277	Skud_2.222	Sbay_4.341	Spar_2.253	Smik_2.236	ADL312C	YBR094W	YBR094W	YBR094W	YBR094W	Anc_3.335	Anc_3.335	Anc_3.335	Anc_3.335	Anc_3.335	2262	2262	2262	2262	2262	1	1	1	1	1	4	4	4	5	3
OG247_YBR095C_Anc_3.336:1_highqual.fsa	247	NA	NA	YBR095C	Anc_3.336	highqual	Scer_2.278	Skud_2.223	Sbay_4.342	Spar_2.254	Smik_2.237	YBR095C	YBR095C	YBR095C	YBR095C	YBR095C	Anc_3.336	Anc_3.336	Anc_3.336	Anc_3.336	Anc_3.336	1293	1308	1308	1296	1308	1	1	1	1	1	4	4	4	5	4
OG248_YBR096W_Anc_3.337:1_highqual.fsa	248	YBR096W	Uncharacterized	YBR096W	Anc_3.337	highqual	Scer_2.279	Skud_2.224	Sbay_4.343	Spar_2.255	Smik_2.238	YBR096W	YBR096W	YBR096W	YBR096W	YBR096W	Anc_3.337	Anc_3.337	Anc_3.337	Anc_3.337	Anc_3.337	693	693	693	693	693	1	1	1	1	1	5	5	5	6	5
OG249_YBR097W_Anc_3.339:1_highqual.fsa	249	YBR097W	Verified	YBR097W	Anc_3.339	highqual	Scer_2.280	Skud_2.225	Sbay_4.344	Spar_2.256	Smik_2.239	YBR097W	YBR097W	YBR097W	YBR097W	YBR097W	Anc_3.339	Anc_3.339	Anc_3.339	Anc_3.339	Anc_3.339	4365	4365	4365	4365	4365	1	1	1	1	1	6	6	6	6	6
OG250_YBR098W_Anc_3.341:1_highqual.fsa	250	YBR098W	Verified	YBR098W	Anc_3.341	highqual	Scer_2.281	Skud_2.226	Sbay_4.345	Spar_2.257	Smik_2.240	YBR098W	YBR098W	YBR098W	YBR098W	YBR098W	Anc_3.341	Anc_3.341	Anc_3.341	Anc_3.341	Anc_3.341	2076	2082	2076	2079	2079	1	1	1	1	1	6	6	6	6	6
OG251_YBR101C_Anc_3.342:1_highqual.fsa	251	YBR101C	Verified	YBR101C	Anc_3.342	highqual	Scer_2.282	Skud_2.227	Sbay_4.346	Spar_2.258	Smik_2.241	YBR101C	YBR101C	YBR101C	YBR101C	YBR101C	Anc_3.342	Anc_3.342	Anc_3.342	Anc_3.342	Anc_3.342	873	873	873	873	873	1	1	1	1	1	6	6	6	6	6
OG252_YBR102C_Anc_3.343:1_highqual.fsa	252	YBR102C	Verified	YBR102C	Anc_3.343	highqual	Scer_2.283	Skud_2.228	Sbay_4.347	Spar_2.259	Smik_2.242	YBR102C	YBR102C	YBR102C	YBR102C	YBR102C	Anc_3.343	Anc_3.343	Anc_3.343	Anc_3.343	Anc_3.343	2262	2262	2256	2262	2262	1	1	1	1	1	6	6	6	6	6
OG253_YBR103W_Anc_3.344:1_highqual.fsa	253	YBR103W	Verified	YBR103W	Anc_3.344	highqual	Scer_2.284	Skud_2.229	Sbay_4.348	Spar_2.260	Smik_2.243	YBR103W	YBR103W	YBR103W	YBR103W	YBR103W	Anc_3.344	Anc_3.344	Anc_3.344	Anc_3.344	Anc_3.344	1608	1638	1647	1626	1626	1	1	1	1	1	6	6	6	6	6
OG254_YBR104W_Anc_3.348:1_highqual.fsa	254	YBR104W	Verified	YBR104W	Anc_3.348	highqual	Scer_2.286	Skud_2.230	Sbay_4.350	Spar_2.262	Smik_2.244	YBR104W	YBR104W	YBR104W	YBR104W	YBR104W	Anc_3.348	Anc_3.348	Anc_3.348	Anc_3.348	Anc_3.348	990	990	990	990	990	1	1	1	1	1	6	6	5	6	6
OG255_YBR105C_Anc_3.353:1_struture.fsa	255	NA	NA	YBR105C	Anc_3.353	struture	Scer_2.287	Skud_2.231	Sbay_4.351	Spar_2.263	Smik_2.245	YBR105C	YBR105C	YBR105C	YBR105C	YBR105C	Anc_3.353	Anc_3.353	Anc_3.353	Anc_3.353	Anc_3.353	1089	1092	1077	1092	1092	1	1	2	1	1	6	6	5	6	6
OG256_YBR106W_Anc_3.355:1_highqual.fsa	256	YBR106W	Verified	YBR106W	Anc_3.355	highqual	Scer_2.288	Skud_2.232	Sbay_4.352	Spar_2.264	Smik_2.246	YBR106W	YBR106W	YBR106W	YBR106W	YBR106W	Anc_3.355	Anc_3.355	Anc_3.355	Anc_3.355	Anc_3.355	567	567	567	567	567	1	1	1	1	1	6	6	5	6	6
OG257_YBR107C_Anc_3.358:1_highqual.fsa	257	YBR107C	Verified	YBR107C	Anc_3.358	highqual	Scer_2.289	Skud_2.233	Sbay_4.354	Spar_2.265	Smik_2.247	YBR107C	YBR107C	YBR107C	YBR107C	YBR107C	Anc_3.358	Anc_3.358	Anc_3.358	Anc_3.358	Anc_3.358	738	738	738	738	738	1	1	1	1	1	6	6	5	6	6
OG258_YBR108W_Anc_3.359:1_highqual.fsa	258	YBR108W	Verified	YBR108W	Anc_3.359	highqual	Scer_2.290	Skud_2.234	Sbay_4.355	Spar_2.266	Smik_2.248	YBR108W	YBR108W	YBR108W	YBR108W	YBR108W	Anc_3.359	Anc_3.359	Anc_3.359	Anc_3.359	Anc_3.359	2844	2901	2961	2865	2892	1	1	1	1	1	6	5	4	6	6
OG259_YBR109C_Anc_3.360:1_highqual.fsa	259	YBR109C	Verified	YBR109C	Anc_3.360	highqual	Scer_2.291	Skud_2.235	Sbay_4.356	Spar_2.267	Smik_2.249	Kpol_376.14	YBR109C	YBR109C	Kpol_376.14	YBR109C	Anc_3.360	Anc_3.360	Anc_3.360	Anc_3.360	Anc_3.360	444	444	444	444	444	1	1	1	1	1	6	5	4	6	6
OG260_YBR110W_Anc_3.361:1_highqual.fsa	260	YBR110W	Verified	YBR110W	Anc_3.361	highqual	Scer_2.293	Skud_2.236	Sbay_4.357	Spar_2.268	Smik_2.250	YBR110W	YBR110W	YBR110W	YBR110W	YBR110W	Anc_3.361	Anc_3.361	Anc_3.361	Anc_3.361	Anc_3.361	1350	1350	1350	1350	1350	1	1	1	1	1	6	5	5	6	6
OG261_YBR111C_Anc_3.365:1_highqual.fsa	261	YBR111C	Verified	YBR111C	Anc_3.365	highqual	Scer_2.294	Skud_2.238	Sbay_4.359	Spar_2.269	Smik_2.251	YBR111C	YBR111C	YBR111C	YBR111C	YBR111C	Anc_3.365	Anc_3.365	Anc_3.365	Anc_3.365	Anc_3.365	696	708	708	696	708	1	1	1	1	1	6	5	5	6	6
OG262_YBR111W-A_Anc_3.366:1_struture.fsa	262	NA	NA	YBR111W-A	Anc_3.366	struture	Scer_2.295	Skud_2.239	Sbay_4.360	Spar_2.270	Smik_2.252	YBR111W-A	YBR111W-A	YBR111W-A	YBR111W-A	YBR111W-A	Anc_3.366	Anc_3.366	Anc_3.366	Anc_3.366	Anc_3.366	291	291	291	291	285	3	3	3	3	3	6	5	5	6	6
OG263_YBR112C_Anc_3.367:1_struture.fsa	263	YBR112C	Verified	YBR112C	Anc_3.367	struture	Scer_2.296	Skud_2.240	Sbay_4.361	Spar_2.271	Smik_2.254	YBR112C	YBR112C	YBR112C	YBR112C	YBR112C	Anc_3.367	Anc_3.367	Anc_3.367	Anc_3.367	Anc_3.367	2901	2955	2892	2970	3063	1	1	3	1	1	6	5	5	6	6
OG264_YBR114W_Anc_3.368:1_highqual.fsa	264	YBR114W	Verified	YBR114W	Anc_3.368	highqual	Scer_2.298	Skud_2.242	Sbay_4.362	Spar_2.273	Smik_2.255	YBR114W	YBR114W	YBR114W	YBR114W	YBR114W	Anc_3.368	Anc_3.368	Anc_3.368	Anc_3.368	Anc_3.368	2373	2397	2373	2370	2361	1	1	1	1	1	5	5	5	5	5
OG265_YBR115C_Anc_3.369:1_highqual.fsa	265	YBR115C	Verified	YBR115C	Anc_3.369	highqual	Scer_2.299	Skud_2.243	Sbay_4.363	Spar_2.274	Smik_2.256	YBR115C	YBR115C	Kpol_1006.6	YBR115C	YBR115C	Anc_3.369	Anc_3.369	Anc_3.369	Anc_3.369	Anc_3.369	4179	4179	4179	4179	4179	1	1	1	1	1	5	4	5	5	5
OG266_YBR117C_Anc_3.372:1_highqual.fsa	266	YBR117C	Verified	YBR117C	Anc_3.372	highqual	Scer_2.300	Skud_2.244	Sbay_4.364	Spar_2.275	Smik_2.257	YBR117C	SPBC2G5.05	YBR117C	YBR117C	SPBC2G5.05	Anc_3.372	Anc_3.372	Anc_3.372	Anc_3.372	Anc_3.372	2046	2046	2046	2046	2046	1	1	1	1	1	5	4	6	5	6
OG267_YBR118W_Anc_3.378:1_length.fsa	267	NA	NA	YBR118W	Anc_3.378	length	Scer_2.301	Skud_2.245	Sbay_4.365	Spar_2.276	Smik_2.258	YBR118W	YBR118W	YBR118W	YBR118W	YBR118W	Anc_3.378	Anc_3.378	Anc_3.378	Anc_3.378	Anc_3.378	1377	261	1377	1377	1377	1	2	1	1	1	4	3	4	4	4
OG268_YBR119W_Anc_3.379:1_highqual.fsa	268	YBR119W	Verified	YBR119W	Anc_3.379	highqual	Scer_2.302	Skud_2.247	Sbay_4.366	Spar_2.277	Smik_2.259	YBR119W	YBR119W	YBR119W	YBR119W	YBR119W	Anc_3.379	Anc_3.379	Anc_3.379	Anc_3.379	Anc_3.379	897	960	894	906	897	2	2	2	2	2	6	5	6	6	6
OG269_YBR120C_Anc_3.380:1_highqual.fsa	269	YBR120C	Verified	YBR120C	Anc_3.380	highqual	Scer_2.303	Skud_2.248	Sbay_4.367	Spar_2.278	Smik_2.260	YBR120C	YBR120C	YBR120C	YBR120C	YBR120C	Anc_3.380	Anc_3.380	Anc_3.380	Anc_3.380	Anc_3.380	489	489	489	489	489	1	1	1	1	1	6	5	6	6	6
OG270_YBR121C_Anc_3.381:1_highqual.fsa	270	YBR121C	Verified	YBR121C	Anc_3.381	highqual	Scer_2.304	Skud_2.249	Sbay_4.368	Spar_2.279	Smik_2.261	YBR121C	YBR121C	YBR121C	YBR121C	YBR121C	Anc_3.381	Anc_3.381	Anc_3.381	Anc_3.381	Anc_3.381	2004	1998	2004	1998	1998	1	1	1	1	1	6	5	6	6	6
OG271_YBR122C_Anc_3.383:1_length.fsa	271	NA	NA	YBR122C	Anc_3.383	length	Scer_2.305	Skud_2.250	Sbay_4.369	Spar_2.280	Smik_2.262	YBR122C	YBR122C	YBR122C	YBR122C	YBR122C	Anc_3.383	Anc_3.383	Anc_3.383	Anc_3.383	Anc_3.383	534	534	645	534	534	1	1	1	1	1	6	6	6	6	6
OG272_YBR123C_Anc_3.384:1_highqual.fsa	272	NA	NA	YBR123C	Anc_3.384	highqual	Scer_2.306	Skud_2.251	Sbay_4.370	Spar_2.281	Smik_2.263	YBR123C	YBR123C	YBR123C	YBR123C	YBR123C	Anc_3.384	Anc_3.384	Anc_3.384	Anc_3.384	Anc_3.384	1950	1962	1959	1950	1956	1	1	1	1	1	6	6	6	6	6
OG273_YBR125C_Anc_3.385:1_highqual.fsa	273	YBR125C	Verified	YBR125C	Anc_3.385	highqual	Scer_2.307	Skud_2.252	Sbay_4.371	Spar_2.282	Smik_2.264	YBR125C	YBR125C	YBR125C	YBR125C	YBR125C	Anc_3.385	Anc_3.385	Anc_3.385	Anc_3.385	Anc_3.385	1182	1182	1182	1182	1182	1	1	1	1	1	6	6	6	6	6
OG274_YBR126C_Anc_3.386:1_highqual.fsa	274	YBR126C	Verified	YBR126C	Anc_3.386	highqual	Scer_2.308	Skud_2.253	Sbay_4.372	Spar_2.283	Smik_2.265	YBR126C	YBR126C	Kwal_23.3898	YBR126C	YBR126C	Anc_3.386	Anc_3.386	Anc_3.386	Anc_3.386	Anc_3.386	1488	1488	1488	1488	1488	1	1	1	1	1	6	6	5	6	6
OG275_YBR127C_Anc_3.388:1_highqual.fsa	275	YBR127C	Verified	YBR127C	Anc_3.388	highqual	Scer_2.310	Skud_2.255	Sbay_4.375	Spar_2.285	Smik_2.267	YBR127C	YBR127C	YBR127C	YBR127C	YBR127C	Anc_3.388	Anc_3.388	Anc_3.388	Anc_3.388	Anc_3.388	1554	1551	1539	1554	1551	1	1	1	1	1	6	6	6	6	6
OG276_YBR128C_Anc_3.389:1_highqual.fsa	276	YBR128C	Verified	YBR128C	Anc_3.389	highqual	Scer_2.311	Skud_2.256	Sbay_4.376	Spar_2.286	Smik_2.268	YBR128C	YBR128C	YBR128C	YBR128C	YBR128C	Anc_3.389	Anc_3.389	Anc_3.389	Anc_3.389	Anc_3.389	1035	1035	1035	1035	1035	1	1	1	1	1	6	6	6	6	6
OG277_YBR129C_Anc_3.392:1_highqual.fsa	277	YBR129C	Verified	YBR129C	Anc_3.392	highqual	Scer_2.312	Skud_2.257	Sbay_4.377	Spar_2.287	Smik_2.269	YBR129C	YBR129C	YBR129C	YBR129C	YBR129C	Anc_3.392	Anc_3.392	Anc_3.392	Anc_3.392	Anc_3.392	987	1029	978	981	972	1	1	1	1	1	6	6	6	6	6
OG278_YBR130C_Anc_3.393:1_highqual.fsa	278	YBR130C	Verified	YBR130C	Anc_3.393	highqual	Scer_2.313	Skud_2.258	Sbay_4.378	Spar_2.288	Smik_2.270	YBR130C	YBR130C	YBR130C	YBR130C	YBR130C	Anc_3.393	Anc_3.393	Anc_3.393	Anc_3.393	Anc_3.393	1278	1290	1278	1278	1278	1	1	1	1	1	6	6	6	6	6
OG279_YBR131W_Anc_3.396:1_struture.fsa	279	YBR131W	Verified	YBR131W	Anc_3.396	struture	Scer_2.314	Skud_2.259	Sbay_4.379	Spar_2.289	Smik_2.271	YBR131W	YBR131W	YBR131W	YBR131W	YBR131W	Anc_3.396	Anc_3.396	Anc_3.396	Anc_3.396	Anc_3.396	2115	2148	2124	2118	2121	1	1	2	1	1	6	6	6	6	6
OG280_YBR132C_Anc_3.397:1_highqual.fsa	280	YBR132C	Verified	YBR132C	Anc_3.397	highqual	Scer_2.315	Skud_2.260	Sbay_4.381	Spar_2.290	Smik_2.272	YBR132C	YBR132C	YBR132C	YBR132C	YBR132C	Anc_3.397	Anc_3.397	Anc_3.397	Anc_3.397	Anc_3.397	1791	1797	1773	1791	1794	1	1	1	1	1	6	6	6	6	6
OG281_YBR133C_Anc_3.399:1_highqual.fsa	281	YBR133C	Verified	YBR133C	Anc_3.399	highqual	Scer_2.316	Skud_2.261	Sbay_4.382	Spar_2.291	Smik_2.273	YBR133C	YBR133C	Kwal_23.3833	YBR133C	YBR133C	Anc_3.399	Anc_3.399	Anc_3.399	Anc_3.399	Anc_3.399	2484	2487	2481	2484	2487	1	1	1	1	1	6	6	5	6	6
OG282_YBR135W_Anc_3.400:1_highqual.fsa	282	YBR135W	Verified	YBR135W	Anc_3.400	highqual	Scer_2.318	Skud_2.263	Sbay_4.383	Spar_2.293	Smik_2.275	YBR135W	YBR135W	YBR135W	YBR135W	YBR135W	Anc_3.400	Anc_3.400	Anc_3.400	Anc_3.400	Anc_3.400	453	438	423	438	444	1	1	1	1	1	6	6	5	5	6
OG283_YBR136W_Anc_3.401:1_struture.fsa	283	YBR136W	Verified	YBR136W	Anc_3.401	struture	Scer_2.319	Skud_2.264	Sbay_4.384	Spar_2.294	Smik_2.276	YBR136W	YBR136W	YBR136W	YBR136W	YBR136W	Anc_3.401	Anc_3.401	Anc_3.401	Anc_3.401	Anc_3.401	7107	7107	7098	7107	7107	1	1	2	1	1	6	6	5	5	6
OG284_YBR137W_Anc_3.132:1_highqual.fsa	284	YBR137W	Verified	YBR137W	Anc_3.132	highqual	Scer_2.320	Skud_2.265	Sbay_4.386	Spar_2.296	Smik_2.277	YBR137W	YBR137W	YBR137W	YBR137W	YBR137W	Anc_3.132	Anc_3.132	Anc_3.132	Anc_3.132	Anc_3.132	540	540	540	540	540	1	1	1	1	1	5	5	4	4	5
OG285_YBR138C_Anc_3.131:1_highqual.fsa	285	YBR138C	Uncharacterized	YBR138C	Anc_3.131	highqual	Scer_2.321	Skud_2.266	Sbay_4.387	Spar_2.297	Smik_2.278	YBR138C	YBR138C	YBR138C	YBR138C	YBR138C	Anc_3.131	Anc_3.131	Anc_3.131	Anc_3.131	Anc_3.131	1575	1569	1566	1575	1575	1	1	1	1	1	6	6	5	5	6
OG286_YBR139W_Anc_3.127:1_highqual.fsa	286	YBR139W	Verified	YBR139W	Anc_3.127	highqual	Scer_2.322	Skud_2.267	Sbay_4.388	Spar_2.298	Smik_2.279	YBR139W	Kwal_56.23131	Kwal_56.23131	YBR139W	Kwal_56.23131	Anc_3.127	Anc_3.127	Anc_3.127	Anc_3.127	Anc_3.127	1527	1515	1518	1521	1500	1	1	1	1	1	6	6	4	5	6
OG287_YBR140C_Anc_3.124:1_highqual.fsa	287	YBR140C	Verified	YBR140C	Anc_3.124	highqual	Scer_2.323	Skud_2.268	Sbay_4.389	Spar_2.299	Smik_2.280	YBR140C	YBR140C	YBR140C	YBR140C	YBR140C	Anc_3.124	Anc_3.124	Anc_3.124	Anc_3.124	Anc_3.124	9279	9273	9363	8448	9270	1	1	1	1	1	5	5	4	4	5
OG288_YBR141C_Anc_3.123:1_highqual.fsa	288	YBR141C	Uncharacterized	YBR141C	Anc_3.123	highqual	Scer_2.324	Skud_2.269	Sbay_4.390	Spar_2.301	Smik_2.281	YBR141C	YBR141C	YBR141C	YBR141C	YBR141C	Anc_3.123	Anc_3.123	Anc_3.123	Anc_3.123	Anc_3.123	1014	1011	1014	1014	1017	1	1	1	1	1	6	6	5	6	6
OG289_YBR142W_Anc_3.122:1_highqual.fsa	289	YBR142W	Verified	YBR142W	Anc_3.122	highqual	Scer_2.325	Skud_2.270	Sbay_4.392	Spar_2.302	Smik_2.282	YBR142W	YBR142W	YBR142W	YBR142W	YBR142W	Anc_3.122	Anc_3.122	Anc_3.122	Anc_3.122	Anc_3.122	2322	2307	2382	2310	2403	1	1	1	1	1	6	6	5	6	6
OG290_YBR143C_Anc_3.121:1_highqual.fsa	290	YBR143C	Verified	YBR143C	Anc_3.121	highqual	Scer_2.326	Skud_2.271	Sbay_4.393	Spar_2.303	Smik_2.283	YBR143C	Kpol_1036.18	YBR143C	YBR143C	YBR143C	Anc_3.121	Anc_3.121	Anc_3.121	Anc_3.121	Anc_3.121	1314	1314	1314	1314	1314	1	1	1	1	1	6	6	5	6	6
OG291_YBR145W_Anc_3.118:1_highqual.fsa	291	YBR145W	Verified	YBR145W	Anc_3.118	highqual	Scer_2.328	Skud_2.272	Sbay_4.394	Spar_2.305	Smik_2.284	YBR145W	YBR145W	YBR145W	YBR145W	YBR145W	Anc_3.118	Anc_3.118	Anc_3.118	Anc_3.118	Anc_3.118	1056	1056	1056	1056	1056	1	1	1	1	1	6	6	5	6	6
OG292_YBR146W_Anc_3.117:1_highqual.fsa	292	YBR146W	Verified	YBR146W	Anc_3.117	highqual	Scer_2.329	Skud_2.273	Sbay_4.395	Spar_2.306	Smik_2.285	YBR146W	YBR146W	YBR146W	YBR146W	YBR146W	Anc_3.117	Anc_3.117	Anc_3.117	Anc_3.117	Anc_3.117	837	837	837	837	837	1	1	1	1	1	6	6	6	6	6
OG293_YBR147W_Anc_3.105:1_highqual.fsa	293	YBR147W	Verified	YBR147W	Anc_3.105	highqual	Scer_2.330	Skud_2.274	Sbay_4.396	Spar_2.307	Smik_2.286	YBR147W	YBR147W	YBR147W	YBR147W	YBR147W	Anc_3.105	Anc_3.105	Anc_3.105	Anc_3.105	Anc_3.105	891	927	924	927	924	1	1	1	1	1	6	6	5	6	6
OG294_YBR148W_Anc_3.106:1_highqual.fsa	294	YBR148W	Verified	YBR148W	Anc_3.106	highqual	Scer_2.331	Skud_2.275	Sbay_4.397	Spar_2.308	Smik_2.287	YBR148W	YBR148W	YBR148W	YBR148W	YBR148W	Anc_3.106	Anc_3.106	Anc_3.106	Anc_3.106	Anc_3.106	1830	1830	1842	1839	1860	1	1	1	1	1	6	6	5	6	6
OG295_YBR149W_Anc_3.108:1_highqual.fsa	295	YBR149W	Verified	YBR149W	Anc_3.108	highqual	Scer_2.332	Skud_2.276	Sbay_4.398	Spar_2.309	Smik_2.288	YBR149W	YBR149W	YBR149W	YBR149W	YBR149W	Anc_3.108	Anc_3.108	Anc_3.108	Anc_3.108	Anc_3.108	1035	1035	1035	1035	1035	1	1	1	1	1	6	6	5	6	5
OG296_YBR150C_Anc_3.109:1_highqual.fsa	296	YBR150C	Verified	YBR150C	Anc_3.109	highqual	Scer_2.333	Skud_2.277	Sbay_4.400	Spar_2.310	Smik_2.290	YBR150C	YBR150C	YBR150C	YBR150C	YBR150C	Anc_3.109	Anc_3.109	Anc_3.109	Anc_3.109	Anc_3.109	3246	3201	3114	3135	3096	1	1	1	1	1	6	6	5	6	6
OG297_YBR151W_Anc_3.110:1_highqual.fsa	297	YBR151W	Verified	YBR151W	Anc_3.110	highqual	Scer_2.334	Skud_2.278	Sbay_4.401	Spar_2.311	Smik_2.291	YBR151W	YBR151W	YBR151W	YBR151W	YBR151W	Anc_3.110	Anc_3.110	Anc_3.110	Anc_3.110	Anc_3.110	951	951	951	951	951	1	1	1	1	1	6	6	5	6	6
OG298_YBR152W_Anc_3.112:1_highqual.fsa	298	YBR152W	Verified	YBR152W	Anc_3.112	highqual	Scer_2.335	Skud_2.279	Sbay_4.402	Spar_2.312	Smik_2.292	YBR152W	YBR152W	YBR152W	YBR152W	YBR152W	Anc_3.112	Anc_3.112	Anc_3.112	Anc_3.112	Anc_3.112	876	864	864	858	864	1	1	1	1	1	6	6	5	6	6
OG299_YBR153W_Anc_3.113:1_highqual.fsa	299	YBR153W	Verified	YBR153W	Anc_3.113	highqual	Scer_2.336	Skud_2.280	Sbay_4.403	Spar_2.313	Smik_2.293	YBR153W	YBR153W	YBR153W	YBR153W	YBR153W	Anc_3.113	Anc_3.113	Anc_3.113	Anc_3.113	Anc_3.113	735	735	735	744	735	1	1	1	1	1	6	6	6	6	6
OG300_YBR154C_Anc_3.114:1_highqual.fsa	300	YBR154C	Verified	YBR154C	Anc_3.114	highqual	Scer_2.337	Skud_2.281	Sbay_4.404	Spar_2.314	Smik_2.294	YBR154C	YBR154C	YBR154C	YBR154C	YBR154C	Anc_3.114	Anc_3.114	Anc_3.114	Anc_3.114	Anc_3.114	648	648	648	648	648	1	1	1	1	1	6	6	6	6	6
OG301_YBR155W_Anc_8.506:1_highqual.fsa	301	YBR155W	Verified	YBR155W	Anc_8.506	highqual	Scer_2.338	Skud_2.282	Sbay_4.405	Spar_2.315	Smik_2.295	YBR155W	YBR155W	YBR155W	YBR155W	YBR155W	Anc_8.506	Anc_8.506	Anc_8.506	Anc_8.506	Anc_8.506	1158	1158	1158	1158	1158	1	1	1	1	1	6	6	6	6	6
OG302_YBR156C_Anc_8.507:1_length.fsa	302	NA	NA	YBR156C	Anc_8.507	length	Scer_2.339	Skud_2.283	Sbay_4.407	Spar_2.316	Smik_2.296	YBR156C	YBR156C	YBR156C	YBR156C	YBR156C	Anc_8.507	Anc_8.507	Anc_8.507	Anc_8.507	Anc_8.507	2097	2079	1431	2097	2100	1	1	1	1	1	6	6	6	6	6
OG303_YBR157C_Anc_8.508:1_highqual.fsa	303	YBR157C	Verified	YBR157C	Anc_8.508	highqual	Scer_2.340	Skud_2.284	Sbay_4.408	Spar_2.317	Smik_2.297	YBR157C	YBR157C	YBR157C	YBR157C	YBR157C	Anc_8.508	Anc_8.508	Anc_8.508	Anc_8.508	Anc_8.508	768	768	768	768	768	1	1	1	1	1	6	6	6	6	6
OG304_YBR158W_Anc_8.510:1_highqual.fsa	304	YBR158W	Verified	YBR158W	Anc_8.510	highqual	Scer_2.341	Skud_2.285	Sbay_4.409	Spar_2.318	Smik_2.298	YBR158W	YBR158W	YBR158W	YBR158W	YBR158W	Anc_8.510	Anc_8.510	Anc_8.510	Anc_8.510	Anc_8.510	1650	1668	1656	1650	1680	1	1	1	1	1	6	6	6	6	6
OG305_YBR159W_Anc_8.512:1_highqual.fsa	305	YBR159W	Verified	YBR159W	Anc_8.512	highqual	Scer_2.342	Skud_2.286	Sbay_4.410	Spar_2.319	Smik_2.299	YBR159W	YBR159W	YBR159W	YBR159W	YBR159W	Anc_8.512	Anc_8.512	Anc_8.512	Anc_8.512	Anc_8.512	1044	1044	1044	1044	1044	1	1	1	1	1	6	6	6	6	6
OG306_YBR160W_Anc_8.513:1_highqual.fsa	306	YBR160W	Verified	YBR160W	Anc_8.513	highqual	Scer_2.343	Skud_2.287	Sbay_4.411	Spar_2.320	Smik_2.300	YBR160W	YBR160W	YBR160W	YBR160W	YBR160W	Anc_8.513	Anc_8.513	Anc_8.513	Anc_8.513	Anc_8.513	897	897	897	897	897	1	1	1	1	1	6	6	6	6	6
OG307_YBR161W_Anc_8.514:1_highqual.fsa	307	YBR161W	Verified	YBR161W	Anc_8.514	highqual	Scer_2.344	Skud_2.288	Sbay_4.412	Spar_2.321	Smik_2.301	YBR161W	YBR161W	YBR161W	YBR161W	YBR161W	Anc_8.514	Anc_8.514	Anc_8.514	Anc_8.514	Anc_8.514	1131	1134	1137	1128	1137	1	1	1	1	1	6	6	6	6	6
OG308_YBR162C_Anc_8.515:1_highqual.fsa	308	YBR162C	Verified	YBR162C	Anc_8.515	highqual	Scer_2.345	Skud_2.289	Sbay_4.413	Spar_2.322	Smik_2.302	YBR162C	YBR162C	YBR162C	YBR162C	YBR162C	Anc_8.515	Anc_8.515	Anc_8.515	Anc_8.515	Anc_8.515	1368	1377	1395	1377	1359	1	1	1	1	1	6	6	6	6	6
OG309_NOSGD_Anc_8.516:1_highqual.fsa	309	NA	NA	NOSGD	Anc_8.516	highqual	Scer_2.346	Skud_2.290	Sbay_4.414	Spar_2.323	Smik_2.303	NA	NA	NA	NA	NA	Anc_8.516	Anc_8.516	Anc_8.516	Anc_8.516	Anc_8.516	195	201	201	195	195	1	1	1	1	1	6	6	5	6	6
OG310_YBR163W_Anc_8.518:1_highqual.fsa	310	YBR163W	Verified	YBR163W	Anc_8.518	highqual	Scer_2.348	Skud_2.291	Sbay_4.415	Spar_2.324	Smik_2.304	YBR163W	YBR163W	YBR163W	YBR163W	YBR163W	Anc_8.518	Anc_8.518	Anc_8.518	Anc_8.518	Anc_8.518	1758	1743	1758	1758	1764	1	1	1	1	1	6	6	5	6	6
OG311_YBR164C_Anc_8.597:1_highqual.fsa	311	YBR164C	Verified	YBR164C	Anc_8.597	highqual	Scer_2.349	Skud_2.292	Sbay_4.416	Spar_2.325	Smik_2.305	YBR164C	YBR164C	YBR164C	YBR164C	YBR164C	Anc_8.597	Anc_8.597	Anc_8.597	Anc_8.597	Anc_8.597	552	552	552	552	552	1	1	1	1	1	6	6	6	6	6
OG312_YBR165W_Anc_8.596:1_highqual.fsa	312	YBR165W	Verified	YBR165W	Anc_8.596	highqual	Scer_2.350	Skud_2.293	Sbay_4.418	Spar_2.326	Smik_2.306	YBR165W	YBR165W	YBR165W	YBR165W	YBR165W	Anc_8.596	Anc_8.596	Anc_8.596	Anc_8.596	Anc_8.596	834	831	831	834	834	1	1	1	1	1	6	6	5	6	6
OG313_YBR166C_Anc_8.595:1_highqual.fsa	313	YBR166C	Verified	YBR166C	Anc_8.595	highqual	Scer_2.351	Skud_2.294	Sbay_4.419	Spar_2.327	Smik_2.307	YBR166C	YBR166C	YBR166C	YBR166C	YBR166C	Anc_8.595	Anc_8.595	Anc_8.595	Anc_8.595	Anc_8.595	1359	1356	1356	1368	1350	1	1	1	1	1	6	6	6	6	6
OG314_YBR167C_Anc_8.593:1_highqual.fsa	314	YBR167C	Verified	YBR167C	Anc_8.593	highqual	Scer_2.352	Skud_2.295	Sbay_4.420	Spar_2.328	Smik_2.308	YBR167C	YBR167C	YBR167C	YBR167C	YBR167C	Anc_8.593	Anc_8.593	Anc_8.593	Anc_8.593	Anc_8.593	423	423	423	423	423	1	1	1	1	1	6	6	6	6	6
OG315_YBR168W_Anc_8.592:1_highqual.fsa	315	YBR168W	Verified	YBR168W	Anc_8.592	highqual	Scer_2.353	Skud_2.296	Sbay_4.421	Spar_2.329	Smik_2.309	YBR168W	YBR168W	YBR168W	YBR168W	YBR168W	Anc_8.592	Anc_8.592	Anc_8.592	Anc_8.592	Anc_8.592	1242	1242	1239	1242	1242	1	1	1	1	1	6	6	6	6	6
OG316_YBR169C_Anc_8.590:1_highqual.fsa	316	YBR169C	Verified	YBR169C	Anc_8.590	highqual	Scer_2.354	Skud_2.297	Sbay_4.422	Spar_2.330	Smik_2.310	YBR169C	YBR169C	YBR169C	YBR169C	YBR169C	Anc_8.590	Anc_8.590	Anc_8.590	Anc_8.590	Anc_8.590	2082	2082	2082	2082	2082	1	1	1	1	1	6	6	6	6	6
OG317_YBR170C_Anc_8.589:1_highqual.fsa	317	YBR170C	Verified	YBR170C	Anc_8.589	highqual	Scer_2.355	Skud_2.298	Sbay_4.423	Spar_2.331	Smik_2.311	YBR170C	YBR170C	YBR170C	Kwal_27.12255	YBR170C	Anc_8.589	Anc_8.589	Anc_8.589	Anc_8.589	Anc_8.589	1743	1743	1743	1743	1743	1	1	1	1	1	6	6	6	6	6
OG318_YBR171W_Anc_8.588:1_highqual.fsa	318	YBR171W	Verified	YBR171W	Anc_8.588	highqual	Scer_2.356	Skud_2.299	Sbay_4.424	Spar_2.332	Smik_2.312	YBR171W	YBR171W	YBR171W	YBR171W	YBR171W	Anc_8.588	Anc_8.588	Anc_8.588	Anc_8.588	Anc_8.588	621	621	621	621	621	1	1	1	1	1	6	6	6	6	6
OG319_YBR172C_Anc_8.587:1_highqual.fsa	319	NA	NA	YBR172C	Anc_8.587	highqual	Scer_2.357	Skud_2.300	Sbay_4.425	Spar_2.333	Smik_2.313	YBR172C	YBR172C	YBR172C	YBR172C	YBR172C	Anc_8.587	Anc_8.587	Anc_8.587	Anc_8.587	Anc_8.587	2223	2256	2244	2211	2229	1	1	1	1	1	6	6	6	6	6
OG320_YBR173C_Anc_8.586:1_highqual.fsa	320	YBR173C	Verified	YBR173C	Anc_8.586	highqual	Scer_2.358	Skud_2.301	Sbay_4.426	Spar_2.334	Smik_2.314	YBR173C	YBR173C	YBR173C	YBR173C	YBR173C	Anc_8.586	Anc_8.586	Anc_8.586	Anc_8.586	Anc_8.586	447	447	447	447	447	1	1	1	1	1	6	6	6	6	6
OG321_YBR175W_Anc_8.585:1_highqual.fsa	321	YBR175W	Verified	YBR175W	Anc_8.585	highqual	Scer_2.359	Skud_2.302	Sbay_4.427	Spar_2.335	Smik_2.315	YBR175W	YBR175W	YBR175W	YBR175W	YBR175W	Anc_8.585	Anc_8.585	Anc_8.585	Anc_8.585	Anc_8.585	948	1005	948	954	948	1	1	1	1	1	6	6	6	6	6
OG322_YBR176W_Anc_8.583:1_highqual.fsa	322	YBR176W	Verified	YBR176W	Anc_8.583	highqual	Scer_2.360	Skud_2.303	Sbay_4.428	Spar_2.336	Smik_2.316	YBR176W	YBR176W	YBR176W	YBR176W	YBR176W	Anc_8.583	Anc_8.583	Anc_8.583	Anc_8.583	Anc_8.583	939	939	939	939	939	1	1	1	1	1	6	6	6	6	6
OG323_YBR177C_Anc_8.574:1_highqual.fsa	323	YBR177C	Verified	YBR177C	Anc_8.574	highqual	Scer_2.361	Skud_2.304	Sbay_4.429	Spar_2.337	Smik_2.317	YBR177C	YBR177C	YBR177C	YBR177C	YBR177C	Anc_8.574	Anc_8.574	Anc_8.574	Anc_8.574	Anc_8.574	1356	1356	1362	1356	1356	1	1	1	1	1	6	6	6	6	6
OG324_YBR179C_Anc_8.573:1_highqual.fsa	324	YBR179C	Verified	YBR179C	Anc_8.573	highqual	Scer_2.363	Skud_2.305	Sbay_4.430	Spar_2.339	Smik_2.319	YBR179C	YBR179C	YBR179C	YBR179C	YBR179C	Anc_8.573	Anc_8.573	Anc_8.573	Anc_8.573	Anc_8.573	2568	2568	2568	2568	2568	1	1	1	1	1	6	6	6	6	6
OG325_YBR180W_Anc_8.570:1_highqual.fsa	325	YBR180W	Verified	YBR180W	Anc_8.570	highqual	Scer_2.364	Skud_2.306	Sbay_4.431	Spar_2.340	Smik_2.320	YBR180W	YBR180W	YBR180W	YBR180W	YBR180W	Anc_8.570	Anc_8.570	Anc_8.570	Anc_8.570	Anc_8.570	1719	1719	1719	1719	1719	1	1	1	1	1	6	6	6	6	6
OG326_YBR181C_Anc_8.567:1_highqual.fsa	326	YBR181C	Verified	YBR181C	Anc_8.567	highqual	Scer_2.365	Skud_2.307	Sbay_4.432	Spar_2.346	Smik_2.321	Kpol_1048.47	YBR181C	YBR181C	YPL090C	YBR181C	Anc_8.567	Anc_8.567	Anc_8.567	Anc_8.567	Anc_8.567	711	711	711	711	684	2	2	2	2	2	6	6	6	6	6
OG327_YBR182C_Anc_8.566:1_highqual.fsa	327	YBR182C	Verified	YBR182C	Anc_8.566	highqual	Scer_2.366	Skud_2.308	Sbay_4.433	Spar_2.347	Smik_2.322	YBR182C	YBR182C	YBR182C	YBR182C	YBR182C	Anc_8.566	Anc_8.566	Anc_8.566	Anc_8.566	Anc_8.566	1359	1359	1359	1359	1344	1	1	1	1	1	6	6	6	6	6
OG328_YBR183W_Anc_8.564:1_highqual.fsa	328	YBR183W	Verified	YBR183W	Anc_8.564	highqual	Scer_2.368	Skud_2.309	Sbay_4.434	Spar_2.348	Smik_2.323	YBR183W	YBR183W	YBR183W	YBR183W	YBR183W	Anc_8.564	Anc_8.564	Anc_8.564	Anc_8.564	Anc_8.564	951	954	954	951	954	1	1	1	1	1	6	6	6	6	6
OG329_YBR184W_Anc_8.637:1_highqual.fsa	329	YBR184W	Uncharacterized	YBR184W	Anc_8.637	highqual	Scer_2.369	Skud_2.310	Sbay_4.435	Spar_2.349	Smik_2.324	YBR184W	YBR184W	YBR184W	YBR184W	YBR184W	Anc_8.637	Anc_2.85	Anc_5.704	Anc_3.467	Anc_6.89	1572	1656	1698	1674	1662	1	1	1	1	1	6	6	6	6	6
OG330_YBR185C_Anc_8.561:1_highqual.fsa	330	YBR185C	Verified	YBR185C	Anc_8.561	highqual	Scer_2.370	Skud_2.311	Sbay_4.436	Spar_2.350	Smik_2.325	YBR185C	YBR185C	YBR185C	YBR185C	YBR185C	Anc_8.561	Anc_8.561	Anc_8.561	Anc_8.561	Anc_8.561	837	837	837	837	837	1	1	1	1	1	6	6	6	6	6
OG331_YBR186W_Anc_8.558:1_struture.fsa	331	NA	NA	YBR186W	Anc_8.558	struture	Scer_2.371	Skud_2.312	Sbay_4.437	Spar_2.351	Smik_2.326	YBR186W	YBR186W	YBR186W	YBR186W	YBR186W	Anc_8.558	Anc_8.558	Anc_8.558	Anc_8.558	Anc_8.558	1695	1605	1659	1668	1695	2	2	1	1	2	6	6	6	6	6
OG332_YBR187W_Anc_8.557:1_highqual.fsa	332	YBR187W	Uncharacterized	YBR187W	Anc_8.557	highqual	Scer_2.373	Skud_2.313	Sbay_4.439	Spar_2.353	Smik_2.327	YBR187W	YBR187W	YBR187W	YBR187W	YBR187W	Anc_8.557	Anc_8.557	Anc_8.557	Anc_8.557	Anc_8.557	843	846	855	852	843	1	1	1	1	1	6	6	6	6	6
OG333_YBR188C_Anc_8.556:1_highqual.fsa	333	YBR188C	Verified	YBR188C	Anc_8.556	highqual	Scer_2.374	Skud_2.314	Sbay_4.440	Spar_2.354	Smik_2.328	YBR188C	YBR188C	YBR188C	YBR188C	YBR188C	Anc_8.556	Anc_8.556	Anc_8.556	Anc_8.556	Anc_8.556	423	420	390	420	396	1	1	1	1	1	6	6	6	6	6
OG334_YPL081W_Anc_8.554:1_length.fsa	334	NA	NA	YPL081W	Anc_8.554	length	Scer_2.375	Skud_2.315	Sbay_4.442	Spar_2.355	Smik_2.329	YPL081W	YPL081W	YPL081W	YPL081W	YPL081W	Anc_8.554	Anc_8.554	Anc_8.554	Anc_8.554	Anc_8.554	588	588	147	588	150	2	2	1	2	1	4	5	4	4	5
OG335_YBR191W_Anc_8.553:1_highqual.fsa	335	YBR191W	Verified	YBR191W	Anc_8.553	highqual	Scer_2.377	Skud_2.316	Sbay_4.443	Spar_2.357	Smik_2.330	YBR191W	YBR191W	YBR191W	YBR191W	YBR191W	Anc_8.553	Anc_8.553	Anc_8.553	Anc_8.553	Anc_8.553	483	483	489	483	483	2	2	2	2	2	6	6	4	6	6
OG336_NOSGD_:1_length.fsa	336	NA	NA	NOSGD	NA	length	Scer_2.378	Skud_2.317	Sbay_4.444	Spar_2.358	Smik_2.331	NA	NA	NA	NA	NA	NA	NA	NA	NA	NA	72	57	75	72	54	1	1	1	1	1	5	5	3	5	5
OG337_YBR192W_Anc_8.552:1_highqual.fsa	337	YBR192W	Verified	YBR192W	Anc_8.552	highqual	Scer_2.379	Skud_2.318	Sbay_4.446	Spar_2.359	Smik_2.332	YBR192W	YBR192W	YBR192W	YBR192W	YBR192W	Anc_8.552	Anc_8.552	Anc_8.552	Anc_8.552	Anc_8.552	1134	1134	1134	1134	1134	1	1	1	1	1	6	6	5	6	6
OG338_YBR193C_Anc_8.551:1_highqual.fsa	338	YBR193C	Verified	YBR193C	Anc_8.551	highqual	Scer_2.380	Skud_2.319	Sbay_4.447	Spar_2.360	Smik_2.333	YBR193C	YBR193C	YBR193C	YBR193C	YBR193C	Anc_8.551	Anc_8.551	Anc_8.551	Anc_8.551	Anc_8.551	672	663	684	672	657	1	1	1	1	1	6	6	5	6	6
OG339_YBR194W_Anc_8.550:1_highqual.fsa	339	YBR194W	Verified	YBR194W	Anc_8.550	highqual	Scer_2.381	Skud_2.320	Sbay_4.448	Spar_2.361	Smik_2.334	YBR194W	YBR194W	YBR194W	YBR194W	YBR194W	Anc_8.550	Anc_8.550	Anc_8.550	Anc_8.550	Anc_8.550	372	372	393	372	390	1	1	1	1	1	6	6	5	6	6
OG340_YBR195C_Anc_8.548:1_highqual.fsa	340	YBR195C	Verified	YBR195C	Anc_8.548	highqual	Scer_2.382	Skud_2.321	Sbay_4.449	Spar_2.362	Smik_2.335	YBR195C	YBR195C	YBR195C	YBR195C	YBR195C	Anc_8.548	Anc_8.548	Anc_8.548	Anc_8.548	Anc_8.548	1269	1269	1275	1269	1269	1	1	1	1	1	6	6	6	6	6
OG341_YBR196C_Anc_8.547:1_highqual.fsa	341	YBR196C	Verified	YBR196C	Anc_8.547	highqual	Scer_2.383	Skud_2.322	Sbay_4.450	Spar_2.363	Smik_2.336	YBR196C	YBR196C	YBR196C	YBR196C	YBR196C	Anc_8.547	Anc_8.547	Anc_8.547	Anc_8.547	Anc_8.547	1665	1665	1665	1665	1665	1	1	1	1	1	6	6	6	6	6
OG342_YBR197C_Anc_8.546:1_length.fsa	342	NA	NA	YBR197C	Anc_8.546	length	Scer_2.386	Skud_2.323	Sbay_4.451	Spar_2.365	Smik_2.337	YBR197C	YBR197C	YBR197C	YBR197C	YBR197C	Anc_8.546	Anc_8.546	Anc_8.546	Anc_8.546	Anc_8.546	654	711	576	654	636	1	1	2	1	2	6	6	6	6	6
OG343_YBR198C_Anc_8.544:1_highqual.fsa	343	YBR198C	Verified	YBR198C	Anc_8.544	highqual	Scer_2.387	Skud_2.324	Sbay_4.452	Spar_2.366	Smik_2.338	YBR198C	YBR198C	YBR198C	YBR198C	YBR198C	Anc_8.544	Anc_8.544	Anc_8.544	Anc_8.544	Anc_8.544	2397	2409	2403	2400	2403	1	1	1	1	1	6	6	6	6	6
OG344_YBR199W_Anc_8.541:1_highqual.fsa	344	YBR199W	Verified	YBR199W	Anc_8.541	highqual	Scer_2.388	Skud_2.325	Sbay_4.453	Spar_2.367	Smik_2.339	YBR199W	YBR199W	YBR199W	YBR199W	YBR199W	Anc_8.541	Anc_8.541	Anc_8.541	Anc_8.541	Anc_8.541	1395	1395	1395	1395	1380	1	1	1	1	1	6	6	6	6	6
OG345_YBR200W_Anc_8.539:1_highqual.fsa	345	YBR200W	Verified	YBR200W	Anc_8.539	highqual	Scer_2.389	Skud_2.326	Sbay_4.454	Spar_2.368	Smik_2.340	YBR200W	YBR200W	YBR200W	YBR200W	YBR200W	Anc_8.539	Anc_8.539	Anc_8.539	Anc_8.539	Anc_8.539	1656	1662	1659	1662	1677	1	1	1	1	1	6	6	6	6	6
OG346_YBR201W_Anc_8.535:1_highqual.fsa	346	YBR201W	Verified	YBR201W	Anc_8.535	highqual	Scer_2.391	Skud_2.327	Sbay_4.455	Spar_2.369	Smik_2.341	YBR201W	YBR201W	YBR201W	YBR201W	YBR201W	Anc_8.535	Anc_8.535	Anc_8.535	Anc_8.535	Anc_8.535	636	636	636	636	636	1	1	1	1	1	6	6	6	6	6
OG347_YBR201C-A_Anc_8.532:1_highqual.fsa	347	YBR201C-A	Uncharacterized	YBR201C-A	Anc_8.532	highqual	Scer_2.392	Skud_2.328	Sbay_4.456	Spar_2.370	Smik_2.342	YBR201C-A	YBR201C-A	YBR201C-A	YBR201C-A	YBR201C-A	Anc_8.532	Anc_8.532	Anc_8.532	Anc_8.532	Anc_8.532	204	201	201	201	201	1	1	1	1	1	6	6	6	6	6
OG348_YBR202W_Anc_8.531:1_highqual.fsa	348	YBR202W	Verified	YBR202W	Anc_8.531	highqual	Scer_2.393	Skud_2.329	Sbay_4.457	Spar_2.371	Smik_2.343	YBR202W	YBR202W	YBR202W	YBR202W	YBR202W	Anc_8.531	Anc_8.531	Anc_8.531	Anc_8.531	Anc_8.531	2538	2538	2538	2538	2538	1	1	1	1	1	6	6	6	6	6
OG349_YBR203W_Anc_8.526:1_highqual.fsa	349	YBR203W	Verified	YBR203W	Anc_8.526	highqual	Scer_2.394	Skud_2.330	Sbay_4.458	Spar_2.372	Smik_2.344	YBR203W	YBR203W	YBR203W	YBR203W	YBR203W	Anc_8.526	Anc_8.526	Anc_8.526	Anc_8.526	Anc_8.526	2775	2781	2769	2781	2781	1	1	1	1	1	6	6	6	6	6
OG350_YBR204C_Anc_8.524:1_highqual.fsa	350	YBR204C	Verified	YBR204C	Anc_8.524	highqual	Scer_2.395	Skud_2.331	Sbay_4.459	Spar_2.373	Smik_2.345	YBR204C	YBR204C	YBR204C	YBR204C	YBR204C	Anc_8.524	Anc_8.524	Anc_8.524	Anc_8.524	Anc_8.524	1128	1131	1128	1128	1128	1	1	1	1	1	6	6	6	6	6
OG351_YBR205W_Anc_8.523:1_highqual.fsa	351	YBR205W	Verified	YBR205W	Anc_8.523	highqual	Scer_2.396	Skud_2.332	Sbay_4.460	Spar_2.374	Smik_2.346	YBR205W	YBR205W	YBR205W	YBR205W	YBR205W	Anc_8.523	Anc_8.523	Anc_8.523	Anc_8.523	Anc_8.523	1215	1296	1215	1215	1221	1	1	1	1	1	6	6	6	6	6
OG352_YBR207W_Anc_8.521:1_highqual.fsa	352	YBR207W	Verified	YBR207W	Anc_8.521	highqual	Scer_2.397	Skud_2.333	Sbay_4.461	Spar_2.375	Smik_2.347	YBR207W	YBR207W	YBR207W	YBR207W	YBR207W	Anc_8.521	Anc_8.521	Anc_8.521	Anc_8.521	Anc_8.521	1398	1401	1401	1398	1392	1	1	1	1	1	5	5	6	5	5
OG353_YBR208C_Anc_8.520:1_struture.fsa	353	NA	NA	YBR208C	Anc_8.520	struture	Scer_2.398	Skud_2.334	Sbay_4.462	Spar_2.376	Smik_2.348	YBR208C	Kpol_299.2	YBR208C	YBR208C	YBR208C	Anc_8.520	Anc_8.520	Anc_8.520	Anc_8.520	Anc_8.520	5508	5055	5505	5505	5508	1	1	2	1	1	4	4	4	4	4
OG354_YBR209W_Anc_3.548:1_length.fsa	354	NA	NA	YBR209W	Anc_3.548	length	Scer_2.399	Skud_2.335	Sbay_4.464	Spar_2.377	Smik_2.349	YBR209W	YBR209W	YBR209W	YBR209W	YBR209W	NA	NA	Anc_3.548	Anc_8.804	Anc_5.443	318	306	144	399	321	1	2	2	3	6	3	3	3	3	3
OG355_YBR210W_Anc_6.102:1_highqual.fsa	355	YBR210W	Verified	YBR210W	Anc_6.102	highqual	Scer_2.406	Skud_2.343	Sbay_4.468	Spar_2.385	Smik_2.353	YBR210W	YBR210W	YBR210W	YBR210W	YBR210W	Anc_6.102	Anc_6.102	Anc_6.102	Anc_6.102	Anc_6.102	429	429	429	429	432	1	1	1	1	1	3	3	3	2	3
OG356_YBR211C_Anc_6.103:1_highqual.fsa	356	YBR211C	Verified	YBR211C	Anc_6.103	highqual	Scer_2.407	Skud_2.344	Sbay_4.469	Spar_2.386	Smik_2.354	YBR211C	YBR211C	YBR211C	YBR211C	YBR211C	Anc_6.103	Anc_6.103	Anc_6.103	Anc_6.103	Anc_6.103	975	975	975	963	975	1	1	1	1	1	4	4	4	3	4
OG357_YBR212W_Anc_6.104:1_struture.fsa	357	YBR212W	Verified	YBR212W	Anc_6.104	struture	Scer_2.408	Skud_2.345	Sbay_4.470	Spar_2.387	Smik_2.355	YBR212W	YBR212W	YBR212W	YBR212W	YBR212W	Anc_6.104	Anc_6.104	Anc_6.104	Anc_6.104	Anc_6.104	2016	1995	1992	2004	2211	1	1	1	2	1	5	5	5	4	5
OG358_YBR213W_Anc_6.105:1_highqual.fsa	358	YBR213W	Verified	YBR213W	Anc_6.105	highqual	Scer_2.409	Skud_2.346	Sbay_4.471	Spar_2.389	Smik_2.356	YBR213W	YBR213W	YBR213W	YBR213W	YBR213W	Anc_6.105	Anc_6.105	Anc_6.105	Anc_6.105	Anc_6.105	825	825	825	825	825	1	1	1	1	1	6	6	6	5	6
OG359_YBR214W_Anc_6.107:1_highqual.fsa	359	YBR214W	Verified	YBR214W	Anc_6.107	highqual	Scer_2.410	Skud_2.347	Sbay_4.472	Spar_2.390	Smik_2.357	YBR214W	YBR214W	YBR214W	YBR214W	YBR214W	Anc_6.107	Anc_6.107	Anc_6.107	Anc_6.107	Anc_6.107	1584	1572	1587	1587	1590	1	1	1	1	1	6	6	6	5	6
OG360_YBR215W_Anc_6.111:1_highqual.fsa	360	YBR215W	Verified	YBR215W	Anc_6.111	highqual	Scer_2.411	Skud_2.348	Sbay_4.473	Spar_2.391	Smik_2.358	YBR215W	YBR215W	YBR215W	YBR215W	YBR215W	Anc_6.111	Anc_6.111	Anc_6.111	Anc_6.111	Anc_6.111	1878	1839	1881	1881	1884	2	2	2	2	2	6	6	6	5	6
OG361_YBR216C_Anc_6.112:1_highqual.fsa	361	YBR216C	Verified	YBR216C	Anc_6.112	highqual	Scer_2.412	Skud_2.349	Sbay_4.474	Spar_2.392	Smik_2.359	YBR216C	YBR216C	YBR216C	YBR216C	YBR216C	Anc_6.112	Anc_6.112	Anc_6.112	Anc_6.112	Anc_6.112	2025	2013	2028	2013	2025	1	1	1	1	1	6	6	6	6	6
OG362_YBR217W_Anc_6.113:1_highqual.fsa	362	YBR217W	Verified	YBR217W	Anc_6.113	highqual	Scer_2.413	Skud_2.350	Sbay_4.475	Spar_2.393	Smik_2.360	YBR217W	YBR217W	YBR217W	YBR217W	YBR217W	Anc_6.113	Anc_6.113	Anc_6.113	Anc_6.113	Anc_6.113	561	558	582	561	561	1	1	1	1	1	6	6	6	6	6
OG363_YBR218C_Anc_6.115:1_highqual.fsa	363	YBR218C	Verified	YBR218C	Anc_6.115	highqual	Scer_2.414	Skud_2.351	Sbay_4.476	Spar_2.394	Smik_2.361	YBR218C	YBR218C	SPBC17G9.11c	YBR218C	YBR218C	Anc_6.115	Anc_6.115	Anc_6.115	Anc_6.115	Anc_6.115	3543	3543	3540	3543	3543	1	1	1	1	1	5	6	6	5	5
OG364_YBR220C_Anc_6.118:1_highqual.fsa	364	YBR220C	Uncharacterized	YBR220C	Anc_6.118	highqual	Scer_2.416	Skud_2.352	Sbay_4.477	Spar_2.395	Smik_2.362	Kpol_461.1	YBR220C	YBR220C	YBR220C	YBR220C	Anc_6.118	Anc_6.118	Anc_6.118	Anc_6.118	Anc_6.118	1683	1665	1686	1683	1683	1	1	1	1	1	6	6	6	6	6
OG365_YBR221C_Anc_6.119:1_highqual.fsa	365	YBR221C	Verified	YBR221C	Anc_6.119	highqual	Scer_2.417	Skud_2.353	Sbay_4.478	Spar_2.396	Smik_2.363	YBR221C	YBR221C	YBR221C	YBR221C	YBR221C	Anc_6.119	Anc_6.119	Anc_6.119	Anc_6.119	Anc_6.119	1101	1095	1095	1098	1098	1	1	1	1	1	6	6	6	6	6
OG366_YBR222C_Anc_6.120:1_highqual.fsa	366	YBR222C	Verified	YBR222C	Anc_6.120	highqual	Scer_2.419	Skud_2.354	Sbay_4.479	Spar_2.398	Smik_2.365	YBR222C	YBR222C	YBR222C	YBR222C	YBR222C	Anc_6.120	Anc_6.120	Anc_6.120	Anc_6.120	Anc_6.120	1632	1635	1632	1632	1632	1	1	1	1	1	6	6	6	6	6
OG367_YBR223C_Anc_6.121:1_highqual.fsa	367	YBR223C	Verified	YBR223C	Anc_6.121	highqual	Scer_2.420	Skud_2.355	Sbay_4.480	Spar_2.399	Smik_2.366	YBR223C	YBR223C	YBR223C	YBR223C	YBR223C	Anc_6.121	Anc_6.121	Anc_6.121	Anc_6.121	Anc_6.121	1635	1704	1611	1635	1599	1	1	1	1	1	6	6	6	6	6
OG368_YBR225W_Anc_6.123:1_highqual.fsa	368	YBR225W	Uncharacterized	YBR225W	Anc_6.123	highqual	Scer_2.422	Skud_2.357	Sbay_4.481	Spar_2.401	Smik_2.368	YBR225W	YBR225W	YBR225W	YBR225W	YBR225W	Anc_6.123	Anc_6.123	Anc_6.123	Anc_6.123	Anc_6.123	2703	2712	2712	2691	2706	1	1	1	1	1	6	6	6	6	6
OG369_YBR227C_Anc_6.124:1_highqual.fsa	369	YBR227C	Verified	YBR227C	Anc_6.124	highqual	Scer_2.424	Skud_2.358	Sbay_4.482	Spar_2.402	Smik_2.369	YBR227C	YBR227C	YBR227C	YBR227C	YBR227C	Anc_6.124	Anc_6.124	Anc_6.124	Anc_6.124	Anc_6.124	1563	1578	1551	1587	1506	1	1	1	1	1	6	6	6	6	6
OG370_YBR228W_Anc_6.125:1_highqual.fsa	370	YBR228W	Verified	YBR228W	Anc_6.125	highqual	Scer_2.425	Skud_2.359	Sbay_4.483	Spar_2.403	Smik_2.370	YBR228W	YBR228W	YBR228W	YBR228W	YBR228W	Anc_6.125	Anc_6.125	Anc_6.125	Anc_6.125	Anc_6.125	915	915	915	915	915	1	1	1	1	1	6	6	6	6	6
OG371_YBR229C_Anc_6.126:1_highqual.fsa	371	YBR229C	Verified	YBR229C	Anc_6.126	highqual	Scer_2.426	Skud_2.360	Sbay_4.484	Spar_2.404	Smik_2.371	YBR229C	YBR229C	YBR229C	YBR229C	YBR229C	Anc_6.126	Anc_6.126	Anc_6.126	Anc_6.126	Anc_6.126	2865	2865	2862	2865	2868	1	1	1	1	1	6	6	6	6	6
OG372_YBR230C_Anc_6.128:1_length.fsa	372	NA	NA	YBR230C	Anc_6.128	length	Scer_2.427	Skud_2.361	Sbay_4.485	Spar_2.405	Smik_2.372	YBR230C	YBR230C	YBR230C	YBR230C	YBR230C	Anc_6.128	Anc_6.128	Anc_6.128	Anc_6.128	Anc_6.128	417	489	417	417	417	1	1	1	1	1	6	6	5	6	6
OG373_YBR230W-A_Anc_6.133:1_highqual.fsa	373	YBR230W-A	Uncharacterized	YBR230W-A	Anc_6.133	highqual	Scer_2.428	Skud_2.362	Sbay_4.486	Spar_2.406	Smik_2.373	YBR230W-A	YBR230W-A	YBR230W-A	YBR230W-A	YBR230W-A	Anc_6.133	Anc_6.133	Anc_6.133	Anc_6.133	Anc_6.133	201	195	195	186	198	1	1	1	1	1	6	6	5	6	6
OG374_YBR231C_Anc_6.138:1_struture.fsa	374	YBR231C	Verified	YBR231C	Anc_6.138	struture	Scer_2.429	Skud_2.363	Sbay_4.487	Spar_2.407	Smik_2.374	YBR231C	YBR231C	YBR231C	YBR231C	YBR231C	Anc_6.138	Anc_6.138	Anc_6.138	Anc_6.138	Anc_6.138	912	906	861	918	903	1	1	3	1	1	6	6	5	6	6
OG375_YBR233W_Anc_6.139:1_highqual.fsa	375	YBR233W	Verified	YBR233W	Anc_6.139	highqual	Scer_2.430	Skud_2.364	Sbay_4.489	Spar_2.408	Smik_2.375	YBR233W	YBR233W	YBR233W	YBR233W	YBR233W	Anc_6.139	Anc_6.139	Anc_6.139	Anc_6.139	Anc_6.139	1242	1251	1281	1242	1248	1	1	1	1	1	6	6	5	6	6
OG376_YBR233W-A_Anc_6.142:1_highqual.fsa	376	YBR233W-A	Verified	YBR233W-A	Anc_6.142	highqual	Scer_2.431	Skud_2.365	Sbay_4.490	Spar_2.409	Smik_2.376	YBR233W-A	YBR233W-A	YBR233W-A	YBR233W-A	YBR233W-A	Anc_6.142	Anc_6.142	Anc_6.142	Anc_6.142	Anc_6.142	285	249	282	279	276	1	1	1	1	1	6	6	5	6	6
OG377_YBR234C_Anc_6.143:1_highqual.fsa	377	YBR234C	Verified	YBR234C	Anc_6.143	highqual	Scer_2.432	Skud_2.366	Sbay_4.491	Spar_2.410	Smik_2.377	YBR234C	YBR234C	YBR234C	YBR234C	YBR234C	Anc_6.143	Anc_6.143	Anc_6.143	Anc_6.143	Anc_6.143	1155	1155	1155	1155	1155	1	1	1	1	1	6	6	5	6	6
OG378_YBR235W_Anc_6.146:1_highqual.fsa	378	YBR235W	Uncharacterized	YBR235W	Anc_6.146	highqual	Scer_2.433	Skud_2.367	Sbay_4.492	Spar_2.411	Smik_2.378	YBR235W	YBR235W	YBR235W	YBR235W	YBR235W	Anc_6.146	Anc_6.146	Anc_6.146	Anc_6.146	Anc_6.146	3363	3342	3333	3351	3336	1	1	1	1	1	6	6	5	6	6
OG379_YBR236C_Anc_6.147:1_highqual.fsa	379	YBR236C	Verified	YBR236C	Anc_6.147	highqual	Scer_2.434	Skud_2.368	Sbay_4.493	Spar_2.412	Smik_2.379	YBR236C	YBR236C	YBR236C	YBR236C	YBR236C	Anc_6.147	Anc_6.147	Anc_6.147	Anc_6.147	Anc_6.147	1311	1311	1311	1311	1311	1	1	1	1	1	6	6	5	6	6
OG380_YBR237W_Anc_6.148:1_highqual.fsa	380	YBR237W	Verified	YBR237W	Anc_6.148	highqual	Scer_2.435	Skud_2.369	Sbay_4.494	Spar_2.413	Smik_2.380	YBR237W	YBR237W	YBR237W	YBR237W	YBR237W	Anc_6.148	Anc_6.148	Anc_6.148	Anc_6.148	Anc_6.148	2550	2547	2553	2553	2553	1	1	1	1	1	6	6	5	6	6
OG381_YBR238C_Anc_6.150:1_struture.fsa	381	YBR238C	Verified	YBR238C	Anc_6.150	struture	Scer_2.436	Skud_2.370	Sbay_4.496	Spar_2.414	Smik_2.381	YBR238C	YBR238C	YBR238C	YBR238C	YBR238C	Anc_6.150	Anc_6.150	Anc_6.150	Anc_6.150	Anc_6.150	2196	2199	2202	2196	2196	1	2	3	1	2	6	6	4	6	6
OG382_YBR239C_Anc_6.152:1_struture.fsa	382	NA	NA	YBR239C	Anc_6.152	struture	Scer_2.437	Skud_2.371	Sbay_4.498	Spar_2.415	Smik_2.382	YBR239C	YBR239C	YBR239C	YBR239C	YBR239C	Anc_6.152	Anc_6.152	Anc_6.152	Anc_6.152	Anc_6.152	1590	1590	1584	1593	1593	1	1	2	1	1	6	6	4	6	6
OG383_YBR240C_Anc_6.154:1_highqual.fsa	383	YBR240C	Verified	YBR240C	Anc_6.154	highqual	Scer_2.438	Skud_2.372	Sbay_4.499	Spar_2.416	Smik_2.383	YBR240C	YBR240C	YBR240C	YBR240C	YBR240C	Anc_6.154	Anc_6.154	Anc_6.154	Anc_6.154	Anc_6.154	1353	1359	1353	1353	1347	1	1	1	1	1	6	6	4	6	6
OG384_YBR241C_Anc_6.155:1_highqual.fsa	384	YBR241C	Uncharacterized	YBR241C	Anc_6.155	highqual	Scer_2.439	Skud_2.373	Sbay_4.501	Spar_2.417	Smik_2.384	YBR241C	YBR241C	YBR241C	YBR241C	YBR241C	Anc_6.155	Anc_6.155	Anc_6.155	Anc_6.155	Anc_6.155	1467	1467	1470	1467	1467	1	1	1	1	1	6	6	5	6	6
OG385_YBR242W_Anc_6.157:1_highqual.fsa	385	YBR242W	Uncharacterized	YBR242W	Anc_6.157	highqual	Scer_2.440	Skud_2.374	Sbay_4.502	Spar_2.418	Smik_2.385	YBR242W	YBR242W	YBR242W	YBR242W	YBR242W	Anc_6.157	Anc_6.157	Anc_6.157	Anc_6.157	Anc_6.157	717	717	714	717	717	1	1	1	1	1	5	6	5	5	6
OG386_YBR243C_Anc_6.158:1_highqual.fsa	386	YBR243C	Verified	YBR243C	Anc_6.158	highqual	Scer_2.441	Skud_2.375	Sbay_4.503	Spar_2.419	Smik_2.386	YBR243C	YBR243C	YBR243C	YBR243C	YBR243C	Anc_6.158	Anc_6.158	Anc_6.158	Anc_6.158	Anc_6.158	1347	1347	1347	1347	1347	1	1	1	1	1	5	6	5	5	6
OG387_YBR244W_Anc_6.160:1_highqual.fsa	387	YBR244W	Verified	YBR244W	Anc_6.160	highqual	Scer_2.442	Skud_2.376	Sbay_4.504	Spar_2.420	Smik_2.387	YBR244W	YBR244W	YBR244W	YBR244W	YBR244W	Anc_6.160	Anc_6.160	Anc_6.160	Anc_6.160	Anc_6.160	489	489	489	489	489	1	1	1	1	1	5	6	6	5	6
OG388_YBR245C_Anc_6.161:1_highqual.fsa	388	YBR245C	Verified	YBR245C	Anc_6.161	highqual	Scer_2.443	Skud_2.377	Sbay_4.505	Spar_2.421	Smik_2.388	YBR245C	YBR245C	YBR245C	YBR245C	YBR245C	Anc_8.778	Anc_6.161	Anc_6.161	Anc_8.778	Anc_6.161	3390	3210	3210	3210	3210	1	1	1	1	1	0	6	5	0	6
OG389_YBR246W_Anc_6.162:1_highqual.fsa	389	YBR246W	Uncharacterized	YBR246W	Anc_6.162	highqual	Scer_2.444	Skud_2.378	Sbay_4.507	Spar_2.423	Smik_2.389	YBR246W	YBR246W	YBR246W	YBR246W	YBR246W	Anc_6.162	Anc_6.162	Anc_6.162	Anc_6.162	Anc_6.162	1164	1164	1164	1164	1164	1	1	1	1	1	5	6	6	5	6
OG390_YBR247C_Anc_6.165:1_highqual.fsa	390	YBR247C	Verified	YBR247C	Anc_6.165	highqual	Scer_2.445	Skud_2.379	Sbay_4.508	Spar_2.424	Smik_2.390	YBR247C	YBR247C	YBR247C	YBR247C	YBR247C	Anc_6.165	Anc_6.165	Anc_6.165	Anc_6.165	Anc_6.165	1452	1452	1446	1446	1443	1	1	1	1	1	5	6	6	5	6
OG391_YBR248C_Anc_6.167:1_highqual.fsa	391	YBR248C	Verified	YBR248C	Anc_6.167	highqual	Scer_2.446	Skud_2.380	Sbay_4.509	Spar_2.425	Smik_2.391	YBR248C	YBR248C	YBR248C	YBR248C	YBR248C	Anc_6.167	Anc_6.167	Anc_6.167	Anc_6.167	Anc_6.167	1659	1659	1659	1659	1659	1	1	1	1	1	5	6	6	6	6
OG392_YBR249C_Anc_6.168:1_highqual.fsa	392	YBR249C	Verified	YBR249C	Anc_6.168	highqual	Scer_2.447	Skud_2.381	Sbay_4.510	Spar_2.426	Smik_2.392	YBR249C	YBR249C	YBR249C	YBR249C	YBR249C	Anc_6.168	Anc_6.168	Anc_6.168	Anc_6.168	Anc_6.168	1113	1098	1110	1113	1113	1	1	1	1	1	6	6	6	6	6
OG393_YBR250W_Anc_6.169:1_highqual.fsa	393	YBR250W	Verified	YBR250W	Anc_6.169	highqual	Scer_2.448	Skud_2.382	Sbay_4.511	Spar_2.427	Smik_2.393	YBR250W	YBR250W	YBR250W	YBR250W	YBR250W	Anc_6.169	Anc_6.169	Anc_6.169	Anc_6.169	Anc_6.169	1572	1572	1560	1572	1572	1	1	1	1	1	6	6	6	6	6
OG394_YBR251W_Anc_7.170:1_highqual.fsa	394	YBR251W	Verified	YBR251W	Anc_7.170	highqual	Scer_2.449	Skud_2.383	Sbay_4.512	Spar_2.428	Smik_2.394	YBR251W	YBR251W	YBR251W	YBR251W	YBR251W	Anc_7.170	Anc_7.170	Anc_7.170	Anc_7.170	Anc_7.170	924	924	924	924	924	1	1	1	1	1	6	6	6	6	6
OG395_YBR252W_Anc_7.173:1_highqual.fsa	395	YBR252W	Verified	YBR252W	Anc_7.173	highqual	Scer_2.450	Skud_2.384	Sbay_4.513	Spar_2.429	Smik_2.395	YBR252W	YBR252W	YBR252W	YBR252W	YBR252W	Anc_7.173	Anc_7.173	Anc_7.173	Anc_7.173	Anc_7.173	444	444	444	444	444	1	1	1	1	1	6	6	6	6	6
OG396_YBR253W_Anc_7.174:1_highqual.fsa	396	YBR253W	Verified	YBR253W	Anc_7.174	highqual	Scer_2.451	Skud_2.385	Sbay_4.514	Spar_2.430	Smik_2.396	YBR253W	YBR253W	YBR253W	YBR253W	YBR253W	Anc_7.174	Anc_7.174	Anc_7.174	Anc_7.174	Anc_7.174	366	366	366	366	366	1	1	1	1	1	6	6	6	6	6
OG397_YBR254C_Anc_7.176:1_highqual.fsa	397	YBR254C	Verified	YBR254C	Anc_7.176	highqual	Scer_2.452	Skud_2.386	Sbay_4.515	Spar_2.431	Smik_2.397	YBR254C	YBR254C	YBR254C	YBR254C	YBR254C	Anc_7.176	Anc_7.176	Anc_7.176	Anc_7.176	Anc_7.176	528	534	534	528	531	1	1	1	1	1	6	6	6	6	6
OG398_YBR255W_Anc_7.177:1_highqual.fsa	398	YBR255W	Verified	YBR255W	Anc_7.177	highqual	Scer_2.453	Skud_2.387	Sbay_4.516	Spar_2.432	Smik_2.398	YBR255W	YBR255W	YBR255W	YBR255W	YBR255W	Anc_7.177	Anc_7.177	Anc_7.177	Anc_7.177	Anc_7.177	2085	2055	2085	2082	2085	1	1	1	1	1	6	6	6	6	6
OG399_YBR255C-A_Anc_7.178:1_length.fsa	399	NA	NA	YBR255C-A	Anc_7.178	length	Scer_2.454	Skud_2.388	Sbay_4.517	Spar_2.433	Smik_2.399	YBR255C-A	YBR255C-A	YBR255C-A	YBR255C-A	YBR255C-A	Anc_7.178	Anc_7.178	Anc_7.178	Anc_7.178	Anc_7.178	363	444	417	363	345	2	4	2	2	2	6	6	6	6	6
OG400_YBR256C_Anc_7.181:1_highqual.fsa	400	YBR256C	Verified	YBR256C	Anc_7.181	highqual	Scer_2.455	Skud_2.389	Sbay_4.518	Spar_2.434	Smik_2.400	YBR256C	YBR256C	YBR256C	YBR256C	YBR256C	Anc_7.181	Anc_7.181	Anc_7.181	Anc_7.181	Anc_7.181	717	717	717	717	717	1	1	1	1	1	6	6	6	6	6
OG401_YBR257W_Anc_1.346:1_highqual.fsa	401	YBR257W	Verified	YBR257W	Anc_1.346	highqual	Scer_2.456	Skud_2.390	Sbay_4.519	Spar_2.435	Smik_2.401	YBR257W	YBR257W	YBR257W	YBR257W	YBR257W	Anc_1.346	Anc_1.346	Anc_1.346	Anc_1.346	Anc_1.346	840	840	843	840	840	1	1	1	1	1	6	6	6	6	6
OG402_YBR258C_Anc_1.345:1_highqual.fsa	402	YBR258C	Verified	YBR258C	Anc_1.345	highqual	Scer_2.457	Skud_2.391	Sbay_4.520	Spar_2.436	Smik_2.402	YBR258C	YBR258C	YBR258C	YBR258C	YBR258C	Anc_1.345	Anc_1.345	Anc_1.345	Anc_1.345	Anc_1.345	429	429	429	429	429	1	1	1	1	1	6	6	6	6	6
OG403_YBR259W_Anc_1.344:1_highqual.fsa	403	YBR259W	Uncharacterized	YBR259W	Anc_1.344	highqual	Scer_2.458	Skud_2.392	Sbay_4.521	Spar_2.437	Smik_2.403	YBR259W	YBR259W	YBR259W	YBR259W	YBR259W	Anc_1.344	Anc_1.344	Anc_1.344	Anc_1.344	Anc_1.344	2067	2073	2073	2067	2070	1	1	1	1	1	6	6	6	6	6
OG404_YBR260C_Anc_1.342:1_highqual.fsa	404	YBR260C	Verified	YBR260C	Anc_1.342	highqual	Scer_2.459	Skud_2.393	Sbay_4.522	Spar_2.438	Smik_2.404	YBR260C	YBR260C	YBR260C	AFR616W	YBR260C	Anc_1.342	Anc_1.342	Anc_1.342	Anc_1.342	Anc_1.342	2001	1983	1992	2001	1998	1	1	1	1	1	6	6	6	6	6
OG405_YBR261C_Anc_1.341:1_highqual.fsa	405	YBR261C	Verified	YBR261C	Anc_1.341	highqual	Scer_2.460	Skud_2.394	Sbay_4.523	Spar_2.439	Smik_2.405	YBR261C	YBR261C	YBR261C	YBR261C	YBR261C	Anc_1.341	Anc_1.341	Anc_1.341	Anc_1.341	Anc_1.341	699	699	699	699	699	1	1	1	1	1	6	6	6	6	6
OG406_YBR262C_Anc_1.340:1_highqual.fsa	406	YBR262C	Verified	YBR262C	Anc_1.340	highqual	Scer_2.461	Skud_2.395	Sbay_4.524	Spar_2.440	Smik_2.406	YBR262C	YBR262C	YBR262C	YBR262C	YBR262C	Anc_1.340	Anc_1.340	Anc_1.340	Anc_1.340	Anc_1.340	321	321	321	318	321	1	1	1	1	1	6	6	6	6	6
OG407_YBR263W_Anc_1.339:1_highqual.fsa	407	NA	NA	YBR263W	Anc_1.339	highqual	Scer_2.462	Skud_2.396	Sbay_4.525	Spar_2.441	Smik_2.407	YBR263W	YBR263W	YBR263W	YBR263W	YBR263W	Anc_1.339	Anc_1.339	Anc_1.339	Anc_1.339	Anc_1.339	1473	1473	1473	1473	1473	1	1	1	1	1	6	6	6	6	6
OG408_YBR264C_Anc_1.338:1_highqual.fsa	408	NA	NA	YBR264C	Anc_1.338	highqual	Scer_2.463	Skud_2.397	Sbay_4.526	Spar_2.442	Smik_2.408	YBR264C	YBR264C	YBR264C	YBR264C	YBR264C	Anc_1.338	Anc_1.338	Anc_1.338	Anc_1.338	Anc_1.338	600	600	597	600	600	1	1	1	1	1	6	6	6	6	6
OG409_YBR265W_Anc_1.315:1_highqual.fsa	409	YBR265W	Verified	YBR265W	Anc_1.315	highqual	Scer_2.464	Skud_2.398	Sbay_4.527	Spar_2.443	Smik_2.409	YBR265W	YBR265W	YBR265W	YBR265W	YBR265W	Anc_1.315	Anc_1.315	Anc_1.315	Anc_1.315	Anc_1.315	963	963	963	963	963	1	1	1	1	1	6	6	6	6	6
OG410_YBR267W_Anc_1.316:1_highqual.fsa	410	YBR267W	Verified	YBR267W	Anc_1.316	highqual	Scer_2.465	Skud_2.399	Sbay_4.528	Spar_2.444	Smik_2.410	YBR267W	YBR267W	YBR267W	YBR267W	YBR267W	Anc_1.316	Anc_1.316	Anc_1.316	Anc_1.316	Anc_1.316	1182	1182	1185	1182	1182	1	1	1	1	1	6	6	6	6	6
OG411_YBR268W_Anc_1.318:1_highqual.fsa	411	YBR268W	Verified	YBR268W	Anc_1.318	highqual	Scer_2.466	Skud_2.400	Sbay_4.529	Spar_2.445	Smik_2.411	YBR268W	YBR268W	YBR268W	YBR268W	YBR268W	Anc_1.318	Anc_1.318	Anc_1.318	Anc_1.318	Anc_1.318	318	318	318	318	318	1	1	1	1	1	6	6	6	6	6
OG412_YBR269C_Anc_1.320:1_highqual.fsa	412	YBR269C	Uncharacterized	YBR269C	Anc_1.320	highqual	Scer_2.467	Skud_2.401	Sbay_4.530	Spar_2.446	Smik_2.412	YBR269C	YBR269C	YBR269C	YBR269C	YBR269C	Anc_1.320	Anc_1.320	Anc_1.320	Anc_1.320	Anc_1.320	417	453	417	417	453	1	1	1	1	1	6	6	6	6	6
OG413_YBR270C_Anc_1.323:1_highqual.fsa	413	YBR270C	Uncharacterized	YBR270C	Anc_1.323	highqual	Scer_2.468	Skud_2.402	Sbay_4.531	Spar_2.447	Smik_2.413	YBR270C	YBR270C	YBR270C	YBR270C	YBR270C	Anc_1.323	Anc_1.323	Anc_1.323	Anc_1.323	Anc_1.323	1638	1638	1638	1638	1638	1	1	1	1	1	6	6	6	6	6
OG414_YBR271W_Anc_1.325:1_highqual.fsa	414	YBR271W	Uncharacterized	YBR271W	Anc_1.325	highqual	Scer_2.469	Skud_2.403	Sbay_4.532	Spar_2.448	Smik_2.414	YBR271W	YBR271W	YBR271W	YBR271W	YBR271W	Anc_1.325	Anc_1.325	Anc_1.325	Anc_1.325	Anc_1.325	1260	1254	1251	1254	1254	1	1	1	1	1	6	6	6	6	6
OG415_YBR272C_Anc_1.333:1_highqual.fsa	415	YBR272C	Verified	YBR272C	Anc_1.333	highqual	Scer_2.470	Skud_2.404	Sbay_4.533	Spar_2.449	Smik_2.415	YBR272C	YBR272C	YBR272C	YBR272C	YBR272C	Anc_1.333	Anc_1.333	Anc_1.333	Anc_1.333	Anc_1.333	1443	1449	1488	1449	1485	1	1	1	1	1	6	6	6	6	6
OG416_YBR273C_Anc_1.335:1_highqual.fsa	416	YBR273C	Verified	YBR273C	Anc_1.335	highqual	Scer_2.471	Skud_2.405	Sbay_4.534	Spar_2.450	Smik_2.416	YBR273C	YBR273C	YBR273C	YBR273C	YBR273C	Anc_1.335	Anc_1.335	Anc_1.335	Anc_1.335	Anc_1.335	1311	1314	1308	1311	1290	1	1	1	1	1	6	6	6	6	6
OG417_YBR274W_Anc_1.336:1_highqual.fsa	417	YBR274W	Verified	YBR274W	Anc_1.336	highqual	Scer_2.472	Skud_2.406	Sbay_4.535	Spar_2.451	Smik_2.417	YBR274W	YBR274W	YBR274W	YBR274W	YBR274W	Anc_1.336	Anc_1.336	Anc_1.336	Anc_1.336	Anc_1.336	1584	1584	1584	1584	1584	1	1	1	1	1	6	6	6	6	6
OG418_YBR275C_Anc_1.337:1_highqual.fsa	418	YBR275C	Verified	YBR275C	Anc_1.337	highqual	Scer_2.473	Skud_2.407	Sbay_4.536	Spar_2.452	Smik_2.418	YBR275C	YBR275C	YBR275C	YBR275C	YBR275C	Anc_1.337	Anc_1.337	Anc_1.337	Anc_1.337	Anc_1.337	5751	5793	5793	5769	5760	1	1	1	1	1	6	6	6	6	6
OG419_YBR276C_Anc_1.312:1_highqual.fsa	419	YBR276C	Verified	YBR276C	Anc_1.312	highqual	Scer_2.474	Skud_2.408	Sbay_4.537	Spar_2.453	Smik_2.419	YBR276C	YBR276C	YBR276C	YBR276C	YBR276C	Anc_1.312	Anc_1.312	Anc_1.312	Anc_1.312	Anc_1.312	2424	2424	2412	2418	2424	1	1	1	1	1	6	6	6	6	6
OG420_YBR278W_Anc_1.311:1_struture.fsa	420	NA	NA	YBR278W	Anc_1.311	struture	Scer_2.475	Skud_2.409	Sbay_4.538	Spar_2.454	Smik_2.420	YBR278W	YBR278W	YBR278W	YBR278W	YBR278W	Anc_1.311	Anc_1.311	Anc_1.311	Anc_1.311	Anc_1.311	606	621	603	603	603	1	1	2	1	1	6	6	6	6	6
OG421_YBR279W_Anc_1.309:1_highqual.fsa	421	YBR279W	Verified	YBR279W	Anc_1.309	highqual	Scer_2.476	Skud_2.410	Sbay_4.539	Spar_2.455	Smik_2.421	YBR279W	YBR279W	YBR279W	YBR279W	YBR279W	Anc_1.309	Anc_1.309	Anc_1.309	Anc_1.309	Anc_1.309	1338	1311	1317	1341	1284	1	1	1	1	1	6	6	6	6	6
OG422_YBR280C_Anc_1.307:1_struture.fsa	422	NA	NA	YBR280C	Anc_1.307	struture	Scer_2.477	Skud_2.411	Sbay_4.540	Spar_2.456	Smik_2.422	YBR280C	YBR280C	YBR280C	YBR280C	YBR280C	Anc_1.307	Anc_1.307	Anc_1.307	Anc_1.307	Anc_1.307	1914	1926	1917	1920	1917	1	1	2	1	1	6	6	6	6	6
OG423_YBR281C_Anc_1.306:1_highqual.fsa	423	YBR281C	Verified	YBR281C	Anc_1.306	highqual	Scer_2.478	Skud_2.412	Sbay_4.541	Spar_2.457	Smik_2.423	YBR281C	YBR281C	YBR281C	YBR281C	YBR281C	Anc_1.306	Anc_1.306	Anc_1.306	Anc_1.306	Anc_1.306	2637	2637	2628	2637	2637	1	1	1	1	1	6	6	6	6	6
OG424_YBR282W_Anc_1.304:1_highqual.fsa	424	YBR282W	Verified	YBR282W	Anc_1.304	highqual	Scer_2.479	Skud_2.413	Sbay_4.542	Spar_2.458	Smik_2.424	YBR282W	YBR282W	YBR282W	YBR282W	YBR282W	Anc_1.304	Anc_1.304	Anc_1.304	Anc_1.304	Anc_1.304	441	441	441	441	441	1	1	1	1	1	6	6	6	6	6
OG425_YBR283C_Anc_1.303:1_highqual.fsa	425	YBR283C	Verified	YBR283C	Anc_1.303	highqual	Scer_2.480	Skud_2.414	Sbay_4.543	Spar_2.459	Smik_2.425	YBR283C	YBR283C	YBR283C	YBR283C	YBR283C	Anc_1.303	Anc_1.303	Anc_1.303	Anc_1.303	Anc_1.303	1473	1473	1473	1473	1473	1	1	1	1	1	6	6	6	6	6
OG426_YBR284W_Anc_1.302:1_highqual.fsa	426	YBR284W	Uncharacterized	YBR284W	Anc_1.302	highqual	Scer_2.481	Skud_2.415	Sbay_4.544	Spar_2.460	Smik_2.426	YBR284W	YBR284W	YBR284W	YBR284W	YBR284W	Anc_1.302	Anc_1.302	Anc_1.302	Anc_1.302	Anc_1.302	2394	2394	2394	2421	2394	1	1	1	1	1	6	6	6	6	6
OG427_YBR285W_Anc_1.299:1_highqual.fsa	427	YBR285W	Uncharacterized	YBR285W	Anc_1.299	highqual	Scer_2.482	Skud_2.416	Sbay_4.545	Spar_2.461	Smik_2.427	YBR285W	YBR285W	YBR285W	YBR285W	YBR285W	Anc_1.299	Anc_1.299	Anc_1.299	Anc_1.299	Anc_1.299	435	426	438	435	435	1	1	1	1	1	6	6	6	6	6
OG428_YBR286W_Anc_1.298:1_highqual.fsa	428	NA	NA	YBR286W	Anc_1.298	highqual	Scer_2.483	Skud_2.417	Sbay_4.546	Spar_2.462	Smik_2.428	YBR286W	YBR286W	YBR286W	YBR286W	YBR286W	Anc_1.298	Anc_1.298	Anc_1.298	Anc_1.298	Anc_1.298	1614	1617	1617	1614	1614	1	1	1	1	1	6	6	6	6	6
OG429_YBR287W_Anc_1.296:1_highqual.fsa	429	YBR287W	Uncharacterized	YBR287W	Anc_1.296	highqual	Scer_2.484	Skud_2.418	Sbay_4.547	Spar_2.463	Smik_2.429	YBR287W	YBR287W	YBR287W	YBR287W	YBR287W	Anc_1.296	Anc_1.296	Anc_1.296	Anc_1.296	Anc_1.296	1284	1293	1284	1284	1284	1	1	1	1	1	6	6	6	6	6
OG430_YBR288C_Anc_2.522:1_highqual.fsa	430	YBR288C	Verified	YBR288C	Anc_2.522	highqual	Scer_2.485	Skud_2.419	Sbay_4.548	Spar_2.464	Smik_2.430	YBR288C	YBR288C	YBR288C	YBR288C	YBR288C	Anc_2.522	Anc_2.522	Anc_2.522	Anc_2.522	Anc_2.522	1452	1455	1455	1452	1455	1	1	1	1	1	6	6	6	6	6
OG431_YBR289W_Anc_2.523:1_highqual.fsa	431	YBR289W	Verified	YBR289W	Anc_2.523	highqual	Scer_2.486	Skud_2.420	Sbay_4.549	Spar_2.465	Smik_2.431	YBR289W	YBR289W	YBR289W	YBR289W	YBR289W	Anc_2.523	Anc_2.523	Anc_2.523	Anc_2.523	Anc_2.523	2718	2616	2685	2655	2760	1	1	1	1	1	6	6	5	6	6
OG432_YBR290W_Anc_2.524:1_highqual.fsa	432	YBR290W	Verified	YBR290W	Anc_2.524	highqual	Scer_2.487	Skud_2.421	Sbay_4.550	Spar_2.466	Smik_2.432	YBR290W	YBR290W	YBR290W	YBR290W	YBR290W	Anc_2.524	Anc_2.524	Anc_2.524	Anc_2.524	Anc_2.524	966	978	978	969	1071	1	1	1	1	1	5	5	5	5	5
OG433_YBR291C_Anc_2.525:1_highqual.fsa	433	YBR291C	Verified	YBR291C	Anc_2.525	highqual	Scer_2.488	Skud_2.422	Sbay_4.551	Spar_2.467	Smik_2.433	YBR291C	YBR291C	Kwal_26.7967	YBR291C	YBR291C	Anc_2.525	Anc_2.525	Anc_2.525	Anc_2.525	Anc_2.525	900	900	900	900	900	1	1	1	1	1	5	5	4	5	5
OG434_YBR293W_Anc_8.272:1_length.fsa	434	NA	NA	YBR293W	Anc_8.272	length	Scer_2.491	Skud_2.423	Sbay_4.553	Spar_2.468	Smik_2.434	YBR293W	YBR293W	YBR293W	YBR293W	YBR293W	Anc_8.272	Anc_8.272	Anc_8.272	Anc_8.272	Anc_2.473	1425	1683	1689	1425	1425	1	1	1	1	1	5	6	4	6	6
OG435_YBR294W_Anc_8.271:1_highqual.fsa	435	YBR294W	Verified	YBR294W	Anc_8.271	highqual	Scer_2.492	Skud_2.424	Sbay_4.554	Spar_2.469	Smik_2.435	YBR294W	YBR294W	YBR294W	YBR294W	Kpol_543.43	Anc_8.271	Anc_8.271	Anc_8.271	Anc_8.271	Anc_8.271	2580	2592	2553	2595	2592	1	1	1	1	1	2	1	1	1	1
OG436_YCL064C_Anc_1.3:1_highqual.fsa	436	YCL064C	Verified	YCL064C	Anc_1.3	highqual	Scer_3.14	Skud_3.1	Sbay_3.150	Spar_3.20	Smik_3.12	YCL064C	YCL064C	YCL064C	YCL064C	YCL064C	Anc_1.3	Anc_1.3	Anc_1.3	Anc_1.3	Anc_1.3	1083	1083	1086	1083	1083	1	1	1	1	1	6	3	5	4	3
OG437_YCL063W_Anc_1.4:1_highqual.fsa	437	YCL063W	Verified	YCL063W	Anc_1.4	highqual	Scer_3.15	Skud_3.2	Sbay_3.151	Spar_3.21	Smik_3.13	YCL063W	YCL063W	YCL063W	YCL063W	YCL063W	Anc_1.4	Anc_1.4	Anc_1.4	Anc_1.4	Anc_1.4	1272	1281	1266	1281	1278	1	1	1	1	1	6	4	5	5	4
OG438_YCL061C_Anc_1.5:1_highqual.fsa	438	YCL061C	Verified	YCL061C	Anc_1.5	highqual	Scer_3.16	Skud_3.3	Sbay_3.152	Spar_3.22	Smik_3.14	YCL061C	YCL061C	YCL061C	YCL061C	YCL061C	Anc_1.5	Anc_1.5	Anc_1.5	Anc_1.5	Anc_1.5	3291	3459	3423	3291	3342	1	1	1	1	1	6	5	5	5	5
OG439_YCL059C_Anc_1.6:1_highqual.fsa	439	YCL059C	Verified	YCL059C	Anc_1.6	highqual	Scer_3.17	Skud_3.4	Sbay_3.153	Spar_3.23	Smik_3.15	YCL059C	YCL059C	YCL059C	YCL059C	YCL059C	Anc_1.6	Anc_1.6	Anc_1.6	Anc_1.6	Anc_1.6	951	951	951	951	951	1	1	1	1	1	6	6	6	6	6
OG440_YCL058W-A_Anc_1.7:1_highqual.fsa	440	NA	NA	YCL058W-A	Anc_1.7	highqual	Scer_3.18	Skud_3.5	Sbay_3.154	Spar_3.24	Smik_3.16	YCL058W-A	YCL058W-A	YCL058W-A	YCL058W-A	YCL058W-A	Anc_1.7	Anc_1.7	Anc_1.7	Anc_1.7	Anc_1.7	342	342	342	342	342	1	1	1	1	1	6	6	6	6	6
OG441_YCL057C-A_Anc_1.8:1_highqual.fsa	441	NA	NA	YCL057C-A	Anc_1.8	highqual	Scer_3.19	Skud_3.6	Sbay_3.155	Spar_3.25	Smik_3.17	YCL057C-A	YCL057C-A	YCL057C-A	YCL057C-A	YCL057C-A	Anc_1.8	Anc_1.8	Anc_1.8	Anc_1.8	Anc_1.8	294	291	294	291	291	1	1	1	1	1	6	6	6	6	6
OG442_YCL057W_Anc_1.9:1_highqual.fsa	442	YCL057W	Verified	YCL057W	Anc_1.9	highqual	Scer_3.20	Skud_3.7	Sbay_3.156	Spar_3.26	Smik_3.18	YCL057W	YCL057W	YCL057W	YCL057W	YCL057W	Anc_1.9	Anc_1.9	Anc_1.9	Anc_1.9	Anc_1.9	2139	2139	2139	2139	2139	1	1	1	1	1	6	6	6	6	6
OG443_YCL056C_Anc_1.10:1_highqual.fsa	443	YCL056C	Uncharacterized	YCL056C	Anc_1.10	highqual	Scer_3.21	Skud_3.8	Sbay_3.157	Spar_3.27	Smik_3.19	YCL056C	YCL056C	YCL056C	YCL056C	YCL056C	Anc_1.10	Anc_1.10	Anc_1.10	Anc_1.10	Anc_1.10	435	435	435	435	435	1	1	1	1	1	6	6	6	6	6
OG444_YCL055W_Anc_1.12:1_highqual.fsa	444	YCL055W	Verified	YCL055W	Anc_1.12	highqual	Scer_3.22	Skud_3.9	Sbay_3.158	Spar_3.28	Smik_3.20	YCL055W	YCL055W	YCL055W	YCL055W	YCL055W	Anc_1.12	Anc_1.12	Anc_1.12	Anc_1.12	Anc_1.12	1008	1005	1005	1089	1005	1	1	1	1	1	6	6	6	6	6
OG445_YCL054W_Anc_1.13:1_highqual.fsa	445	YCL054W	Verified	YCL054W	Anc_1.13	highqual	Scer_3.23	Skud_3.10	Sbay_3.159	Spar_3.29	Smik_3.21	YCL054W	YCL054W	YCL054W	YCL054W	YCL054W	Anc_1.13	Anc_1.13	Anc_1.13	Anc_1.13	Anc_1.13	2526	2523	2526	2526	2511	1	1	1	1	1	6	6	6	6	6
OG446_YCL052C_Anc_1.14:1_highqual.fsa	446	YCL052C	Verified	YCL052C	Anc_1.14	highqual	Scer_3.24	Skud_3.11	Sbay_3.160	Spar_3.30	Smik_3.22	YCL052C	YCL052C	YCL052C	YCL052C	YCL052C	Anc_1.14	Anc_1.14	Anc_1.14	Anc_1.14	Anc_1.14	1251	1251	1251	1251	1254	1	1	1	1	1	6	6	6	6	5
OG447_YCL051W_Anc_1.15:1_highqual.fsa	447	YCL051W	Verified	YCL051W	Anc_1.15	highqual	Scer_3.25	Skud_3.12	Sbay_3.161	Spar_3.31	Smik_3.23	YCL051W	YCL051W	YCL051W	YCL051W	YCL051W	Anc_1.15	Anc_1.15	Anc_1.15	Anc_1.15	Anc_1.15	1752	1731	1767	1767	1779	1	1	1	1	1	6	6	6	6	5
OG448_YCL050C_Anc_1.17:1_highqual.fsa	448	YCL050C	Verified	YCL050C	Anc_1.17	highqual	Scer_3.26	Skud_3.13	Sbay_3.162	Spar_3.32	Smik_3.24	YCL050C	YCL050C	YCL050C	YCL050C	YCL050C	Anc_1.17	Anc_1.17	Anc_1.17	Anc_1.17	Anc_1.17	966	966	966	966	966	1	1	1	1	1	6	6	6	6	5
OG449_YCL049C_Anc_8.538:1_highqual.fsa	449	YCL049C	Uncharacterized	YCL049C	Anc_8.538	highqual	Scer_3.27	Skud_3.14	Sbay_3.163	Spar_3.33	Smik_3.26	YCL049C	YCL049C	YCL049C	YCL049C	YCL049C	Anc_3.469	Anc_8.538	NA	Anc_8.538	Anc_4.241	939	939	882	927	924	1	1	1	1	1	6	6	5	6	5
OG450_YCL048W-A_Anc_1.22:1_length.fsa	450	NA	NA	YCL048W-A	Anc_1.22	length	Scer_3.28	Skud_3.15	Sbay_3.164	Spar_3.34	Smik_3.27	NA	NA	NA	YCL048W-A	NA	Anc_1.22	Anc_1.22	Anc_1.22	Anc_1.22	Anc_1.22	186	216	243	186	201	1	1	1	1	1	6	6	5	6	5
OG451_YCL048W_Anc_1.25:1_highqual.fsa	451	YCL048W	Verified	YCL048W	Anc_1.25	highqual	Scer_3.30	Skud_3.16	Sbay_3.165	Spar_3.35	Smik_3.28	YCL048W	YCL048W	YCL048W	YCL048W	YCL048W	Anc_1.25	Anc_1.25	Anc_1.25	Anc_1.25	Anc_1.25	1392	1392	1392	1392	1392	1	1	1	1	1	6	6	6	6	5
OG452_YCL047C_Anc_1.27:1_highqual.fsa	452	YCL047C	Uncharacterized	YCL047C	Anc_1.27	highqual	Scer_3.31	Skud_3.17	Sbay_3.166	Spar_3.36	Smik_3.29	YCL047C	YCL047C	YCL047C	YCL047C	YCL047C	Anc_1.27	Anc_1.27	Anc_1.27	Anc_1.27	Anc_1.27	777	777	777	816	828	1	1	1	1	1	6	6	6	6	6
OG453_YCL045C_Anc_1.29:1_highqual.fsa	453	YCL045C	Verified	YCL045C	Anc_1.29	highqual	Scer_3.32	Skud_3.18	Sbay_3.167	Spar_3.37	Smik_3.30	YCL045C	YCL045C	YCL045C	YCL045C	YCL045C	Anc_1.29	Anc_1.29	Anc_1.29	Anc_1.29	Anc_1.29	2283	2340	2250	2340	2376	1	1	1	1	1	6	6	5	6	6
OG454_YCL044C_Anc_1.30:1_highqual.fsa	454	YCL044C	Verified	YCL044C	Anc_1.30	highqual	Scer_3.33	Skud_3.19	Sbay_3.168	Spar_3.38	Smik_3.31	YCL044C	YCL044C	YCL044C	YCL044C	YCL044C	Anc_1.30	Anc_1.30	Anc_1.30	Anc_1.30	Anc_1.30	1254	1251	1122	1251	1251	1	1	1	1	1	6	6	5	6	6
OG455_YCL043C_Anc_1.31:1_highqual.fsa	455	YCL043C	Verified	YCL043C	Anc_1.31	highqual	Scer_3.34	Skud_3.20	Sbay_3.170	Spar_3.39	Smik_3.32	YCL043C	YCL043C	YCL043C	YCL043C	YCL043C	Anc_1.31	Anc_1.31	Anc_1.31	Anc_1.31	Anc_1.31	1569	1566	1572	1578	1578	1	1	1	1	1	6	6	5	6	6
OG456_YCL040W_Anc_1.33:1_highqual.fsa	456	YCL040W	Verified	YCL040W	Anc_1.33	highqual	Scer_3.37	Skud_3.22	Sbay_3.172	Spar_3.42	Smik_3.36	YCL040W	YCL040W	YCL040W	YCL040W	YCL040W	Anc_1.33	Anc_1.33	Anc_1.33	Anc_1.33	Anc_1.33	1503	1503	1503	1503	1503	1	1	1	1	1	4	5	4	4	2
OG457_YCL039W_Anc_1.34:1_struture.fsa	457	YCL039W	Verified	YCL039W	Anc_1.34	struture	Scer_3.38	Skud_3.23	Sbay_3.173	Spar_3.43	Smik_3.37	YCL039W	YCL039W	YCL039W	YCL039W	YCL039W	Anc_1.34	Anc_1.34	Anc_1.34	Anc_1.34	Anc_1.34	2238	2349	2241	2238	2301	1	1	2	1	1	6	6	4	5	5
OG458_YCL038C_Anc_1.35:1_highqual.fsa	458	YCL038C	Verified	YCL038C	Anc_1.35	highqual	Scer_3.39	Skud_3.24	Sbay_3.174	Spar_3.44	Smik_3.38	YCL038C	YCL038C	YCL038C	YCL038C	YCL038C	Anc_1.35	Anc_1.35	Anc_1.35	Anc_1.35	Anc_1.35	1587	1587	1587	1587	1587	1	1	1	1	1	6	6	4	4	5
OG459_YCL037C_Anc_1.36:1_length.fsa	459	NA	NA	YCL037C	Anc_1.36	length	Scer_3.40	Skud_3.25	Sbay_3.176	Spar_3.45	Smik_3.40	YCL037C	YCL037C	YCL037C	YCL037C	YCL037C	Anc_1.36	Anc_1.36	Anc_1.36	Anc_1.36	Anc_1.36	1305	1311	1320	903	1287	1	1	1	1	1	6	6	5	3	5
OG460_YCL028W_Anc_1.47:1_length.fsa	460	NA	NA	YCL028W	Anc_1.47	length	Scer_3.49	Skud_3.34	Sbay_3.185	Spar_3.46	Smik_3.49	YCL028W	YCL028W	YCL028W	NA	YCL028W	Anc_1.47	Anc_1.47	Anc_1.47	Anc_1.47	Anc_1.47	1218	1218	1173	276	1188	1	1	1	1	1	6	6	6	2	6
OG461_YCL027W_Anc_1.48:1_length.fsa	461	NA	NA	YCL027W	Anc_1.48	length	Scer_3.50	Skud_3.35	Sbay_3.186	Spar_3.48	Smik_3.50	YCL027W	YCL027W	YCL027W	YCL027W	YCL027W	Anc_1.48	Anc_1.48	Anc_1.48	Anc_1.48	Anc_1.48	1539	1530	1533	102	1542	1	1	1	1	1	6	6	6	4	6
OG462_YCL026C-B_Anc_1.49:1_highqual.fsa	462	YCL026C-B	Uncharacterized	YCL026C-B	Anc_1.49	highqual	Scer_3.51	Skud_3.36	Sbay_3.187	Spar_3.49	Smik_3.51	YCL026C-B	YCL026C-B	YCL026C-B	YCL026C-B	YCL026C-B	Anc_1.49	Anc_1.49	Anc_1.49	Anc_1.49	Anc_1.49	582	582	582	582	582	1	1	1	1	1	6	5	5	5	5
OG463_YCL026C-B_Anc_1.49:1_highqual.fsa	463	NA	NA	YCL026C-B	Anc_1.49	highqual	Scer_3.52	Skud_3.37	Sbay_3.188	Spar_3.50	Smik_3.52	YCL026C-A	YCL026C-B	YCL026C-B	YCL026C-A	YCL026C-B	Anc_1.49	Anc_1.49	Anc_1.49	Anc_1.49	Anc_1.49	582	582	582	582	582	1	1	1	1	1	6	4	4	4	4
OG464_YCL025C_Anc_1.50:1_highqual.fsa	464	YCL025C	Verified	YCL025C	Anc_1.50	highqual	Scer_3.53	Skud_3.38	Sbay_3.189	Spar_3.51	Smik_3.53	YCL025C	YCL025C	YCL025C	YCL025C	YCL025C	Anc_1.50	Anc_1.50	Anc_1.50	Anc_1.50	Anc_1.50	1902	1902	1902	1902	1902	1	1	1	1	1	4	4	4	4	4
OG465_YCL024W_Anc_1.52:1_struture.fsa	465	YCL024W	Verified	YCL024W	Anc_1.52	struture	Scer_3.55	Skud_3.39	Sbay_3.190	Spar_3.52	Smik_3.54	YCL024W	YCL024W	YDR507C	YCL024W	YCL024W	Anc_1.52	Anc_1.52	Anc_1.52	Anc_1.52	Anc_1.52	3114	3054	3072	3120	3099	1	1	2	1	1	3	3	3	3	3
OG466_YCL018W_Anc_1.402:1_struture.fsa	466	YCL018W	Verified	YCL018W	Anc_1.402	struture	Scer_3.76	Skud_3.43	Sbay_3.3	Spar_3.62	Smik_3.66	YCL018W	YCL018W	YCL018W	YCL018W	YCL018W	Anc_1.402	Anc_1.402	Anc_1.402	Anc_1.402	Anc_1.402	1095	1095	1095	969	1095	1	1	1	2	1	3	3	3	3	3
OG467_YCL017C_Anc_1.403:1_highqual.fsa	467	YCL017C	Verified	YCL017C	Anc_1.403	highqual	Scer_3.77	Skud_3.44	Sbay_3.4	Spar_3.64	Smik_3.67	YCL017C	YCL017C	YCL017C	YCL017C	YCL017C	Anc_1.403	Anc_1.403	Anc_1.403	Anc_1.403	Anc_1.403	1494	1494	1488	1494	1494	1	1	1	1	1	4	4	4	4	4
OG468_YCL016C_Anc_1.405:1_highqual.fsa	468	YCL016C	Verified	YCL016C	Anc_1.405	highqual	Scer_3.78	Skud_3.45	Sbay_3.5	Spar_3.65	Smik_3.68	YCL016C	YCL016C	YCL016C	YCL016C	YCL016C	Anc_1.405	Anc_1.405	Anc_1.405	Anc_1.405	Anc_1.405	1143	1143	1143	1143	1143	1	1	1	1	1	5	5	5	5	5
OG469_YCL014W_Anc_1.406:1_highqual.fsa	469	YCL014W	Verified	YCL014W	Anc_1.406	highqual	Scer_3.79	Skud_3.46	Sbay_3.6	Spar_3.66	Smik_3.69	YCL014W	YCL014W	YCL014W	YCL014W	YCL014W	Anc_1.406	Anc_1.406	Anc_1.406	Anc_1.406	Anc_1.406	4911	4857	4860	4869	4923	1	1	1	1	1	6	6	6	5	6
OG470_YCL012C_Anc_1.407:1_length.fsa	470	NA	NA	YCL012C	Anc_1.407	length	Scer_3.80	Skud_3.47	Sbay_3.7	Spar_3.67	Smik_3.70	YCL012C	NA	YCL012C	YCL012C	YCL012C	Anc_1.407	Anc_1.407	Anc_1.407	Anc_1.407	Anc_1.407	405	351	405	402	450	2	2	2	2	2	6	6	6	6	6
OG471_YCL011C_Anc_1.408:1_highqual.fsa	471	YCL011C	Verified	YCL011C	Anc_1.408	highqual	Scer_3.81	Skud_3.48	Sbay_3.8	Spar_3.68	Smik_3.71	YCL011C	YCL011C	YCL011C	YCL011C	YCL011C	Anc_1.408	Anc_1.408	Anc_1.408	Anc_1.408	Anc_1.408	1284	1290	1302	1287	1287	1	1	1	1	1	6	6	6	6	6
OG472_YCL010C_Anc_1.409:1_highqual.fsa	472	YCL010C	Verified	YCL010C	Anc_1.409	highqual	Scer_3.82	Skud_3.49	Sbay_3.9	Spar_3.69	Smik_3.72	YCL010C	YCL010C	YCL010C	YCL010C	YCL010C	Anc_1.409	Anc_1.409	Anc_1.409	Anc_1.409	Anc_1.409	780	783	864	780	783	1	1	1	1	1	6	6	6	6	6
OG473_YCL009C_Anc_1.411:1_highqual.fsa	473	YCL009C	Verified	YCL009C	Anc_1.411	highqual	Scer_3.83	Skud_3.50	Sbay_3.10	Spar_3.70	Smik_3.73	YCL009C	YCL009C	YCL009C	YCL009C	YCL009C	Anc_1.411	Anc_1.411	Anc_1.411	Anc_1.411	Anc_1.411	930	930	930	930	930	1	1	1	1	1	6	6	6	6	6
OG474_YCL008C_Anc_1.412:1_highqual.fsa	474	YCL008C	Verified	YCL008C	Anc_1.412	highqual	Scer_3.84	Skud_3.51	Sbay_3.11	Spar_3.71	Smik_3.74	YCL008C	YCL008C	YCL008C	YCL008C	YCL008C	Anc_1.412	Anc_1.412	Anc_1.412	Anc_1.412	Anc_1.412	1158	1194	1140	1158	1161	1	1	1	1	1	6	6	6	6	6
OG475_YCL005W-A_Anc_1.413:1_length.fsa	475	NA	NA	YCL005W-A	Anc_1.413	length	Scer_3.85	Skud_3.53	Sbay_3.12	Spar_3.72	Smik_3.76	YCL005W-A	YCL005W-A	YCL005W-A	YCL005W-A	YCL005W-A	Anc_1.413	Anc_1.413	Anc_1.413	Anc_1.413	Anc_1.413	174	222	222	174	222	2	3	3	2	3	6	6	6	6	6
OG476_YCL005W_Anc_1.414:1_highqual.fsa	476	YCL005W	Verified	YCL005W	Anc_1.414	highqual	Scer_3.86	Skud_3.54	Sbay_3.14	Spar_3.73	Smik_3.77	YCL005W	YCL005W	YCL005W	YCL005W	YCL005W	Anc_1.414	Anc_1.414	Anc_1.414	Anc_1.414	Anc_1.414	771	783	768	771	783	1	1	1	1	1	6	6	6	6	6
OG477_YCL004W_Anc_1.415:1_highqual.fsa	477	YCL004W	Verified	YCL004W	Anc_1.415	highqual	Scer_3.87	Skud_3.55	Sbay_3.15	Spar_3.74	Smik_3.78	YCL004W	YCL004W	YCL004W	YCL004W	YCL004W	Anc_1.415	Anc_1.415	Anc_1.415	Anc_1.415	Anc_1.415	1566	1566	1566	1566	1566	1	1	1	1	1	6	6	6	6	6
OG478_YCL002C_Anc_1.416:1_highqual.fsa	478	NA	NA	YCL002C	Anc_1.416	highqual	Scer_3.88	Skud_3.56	Sbay_3.16	Spar_3.75	Smik_3.79	YCL002C	YCL002C	YCL002C	YCL002C	YCL002C	Anc_1.416	Anc_1.416	Anc_1.416	Anc_1.416	Anc_1.416	792	792	792	792	792	2	2	2	2	2	6	6	6	6	6
OG479_YCL001W_Anc_1.417:1_highqual.fsa	479	YCL001W	Verified	YCL001W	Anc_1.417	highqual	Scer_3.89	Skud_3.57	Sbay_3.17	Spar_3.76	Smik_3.80	YCL001W	YCL001W	YCL001W	YCL001W	YCL001W	Anc_1.417	Anc_1.417	Anc_1.417	Anc_1.417	Anc_1.417	567	567	567	567	567	1	1	1	1	1	5	6	5	5	6
OG480_YCL001W-A_Anc_1.418:1_length.fsa	480	NA	NA	YCL001W-A	Anc_1.418	length	Scer_3.90	Skud_3.58	Sbay_3.18	Spar_3.77	Smik_3.81	YCL001W-A	YNL001W	Kwal_0.281	YCL001W-A	NA	Anc_1.418	Anc_1.418	Anc_1.418	Anc_1.418	Anc_1.418	462	222	1173	378	171	1	2	1	2	3	5	3	4	3	6
OG481_YCR002C_Anc_1.419:1_highqual.fsa	481	YCR002C	Verified	YCR002C	Anc_1.419	highqual	Scer_3.93	Skud_3.63	Sbay_3.21	Spar_3.81	Smik_3.82	YCR002C	YCR002C	YCR002C	YCR002C	YCR002C	Anc_1.419	Anc_1.419	Anc_1.419	Anc_1.419	Anc_1.419	969	969	969	969	969	1	1	1	1	1	6	5	4	4	6
OG482_YCR003W_Anc_1.420:1_highqual.fsa	482	YCR003W	Verified	YCR003W	Anc_1.420	highqual	Scer_3.94	Skud_3.64	Sbay_3.22	Spar_3.82	Smik_3.83	YCR003W	YCR003W	YCR003W	YCR003W	YCR003W	Anc_1.420	Anc_1.420	Anc_1.420	Anc_1.420	Anc_1.420	552	552	552	552	552	1	1	1	1	1	6	5	4	4	6
OG483_YCR004C_Anc_1.421:1_highqual.fsa	483	YCR004C	Verified	YCR004C	Anc_1.421	highqual	Scer_3.95	Skud_3.65	Sbay_3.24	Spar_3.83	Smik_3.84	YCR004C	YCR004C	YCR004C	YCR004C	YCR004C	Anc_1.421	Anc_1.421	Anc_1.421	Anc_1.421	Anc_1.421	744	744	741	750	747	1	1	1	1	1	5	4	4	4	5
OG484_YCR005C_Anc_1.422:1_highqual.fsa	484	YCR005C	Verified	YCR005C	Anc_1.422	highqual	Scer_3.96	Skud_3.66	Sbay_3.25	Spar_3.84	Smik_3.85	YCR005C	YCR005C	YCR005C	YCR005C	YCR005C	Anc_1.422	Anc_1.422	Anc_1.422	Anc_1.422	Anc_1.422	1383	1383	1383	1383	1383	1	1	1	1	1	3	3	2	3	3
OG485_YCR006C_Anc_8.275:1_length.fsa	485	NA	NA	YCR006C	Anc_8.275	length	Scer_3.97	Skud_3.67	Sbay_3.26	Spar_3.85	Smik_3.86	YCR006C	YCR006C	YCR006C	YCR006C	YCR006C	NA	Anc_8.275	NA	Anc_3.475	NA	474	264	228	387	255	1	2	1	2	4	2	2	1	3	2
OG486_YCR008W_Anc_1.423:1_highqual.fsa	486	YCR008W	Verified	YCR008W	Anc_1.423	highqual	Scer_3.104	Skud_3.73	Sbay_3.33	Spar_3.94	Smik_3.94	YCR008W	YCR008W	YCR008W	YCR008W	YCR008W	Anc_1.423	Anc_1.423	Anc_1.423	Anc_1.423	Anc_1.423	1812	1815	1845	1812	1812	1	1	1	1	1	4	4	3	3	4
OG487_YCR009C_Anc_1.424:1_highqual.fsa	487	YCR009C	Verified	YCR009C	Anc_1.424	highqual	Scer_3.105	Skud_3.74	Sbay_3.34	Spar_3.95	Smik_3.95	YCR009C	YCR009C	YCR009C	YCR009C	YCR009C	Anc_1.424	Anc_1.424	Anc_1.424	Anc_1.424	Anc_1.424	798	798	798	798	798	1	1	1	1	1	5	5	3	4	4
OG488_YCR010C_Anc_1.425:1_highqual.fsa	488	YCR010C	Verified	YCR010C	Anc_1.425	highqual	Scer_3.106	Skud_3.75	Sbay_3.35	Spar_3.96	Smik_3.96	YCR010C	YCR010C	YCR010C	YCR010C	YCR010C	Anc_1.425	Anc_1.425	Anc_1.425	Anc_1.425	Anc_1.425	852	852	852	852	852	1	1	1	1	1	5	5	4	5	5
OG489_YCR011C_Anc_1.427:1_highqual.fsa	489	YCR011C	Verified	YCR011C	Anc_1.427	highqual	Scer_3.107	Skud_3.76	Sbay_3.37	Spar_3.97	Smik_3.97	YCR011C	YCR011C	YCR011C	YCR011C	YCR011C	Anc_1.427	Anc_1.427	Anc_1.427	Anc_1.427	Anc_1.427	3150	3171	3162	3150	3150	1	1	1	1	1	6	6	5	6	6
OG490_YCR012W_Anc_1.428:1_highqual.fsa	490	YCR012W	Verified	YCR012W	Anc_1.428	highqual	Scer_3.108	Skud_3.77	Sbay_3.38	Spar_3.98	Smik_3.98	YCR012W	YCR012W	YCR012W	YCR012W	YCR012W	Anc_1.428	Anc_1.428	Anc_1.428	Anc_1.428	Anc_1.428	1251	1251	1251	1251	1251	1	1	1	1	1	5	5	4	5	5
OG491_YCR014C_Anc_1.429:1_highqual.fsa	491	YCR014C	Verified	YCR014C	Anc_1.429	highqual	Scer_3.109	Skud_3.78	Sbay_3.39	Spar_3.99	Smik_3.99	YCR014C	YCR014C	YCR014C	YCR014C	YCR014C	Anc_1.429	Anc_1.429	Anc_1.429	Anc_1.429	Anc_1.429	1749	1740	1752	1752	1746	1	1	1	1	1	5	4	4	4	5
OG492_YCR015C_Anc_1.430:1_highqual.fsa	492	YCR015C	Uncharacterized	YCR015C	Anc_1.430	highqual	Scer_3.110	Skud_3.79	Sbay_3.40	Spar_3.100	Smik_3.100	YCR015C	YCR015C	YCR015C	YCR015C	YCR015C	Anc_1.430	Anc_1.430	Anc_1.430	Anc_1.430	Anc_1.430	954	966	960	954	969	1	1	1	1	1	4	4	4	3	5
OG493_YCR016W_Anc_1.431:1_highqual.fsa	493	YCR016W	Uncharacterized	YCR016W	Anc_1.431	highqual	Scer_3.115	Skud_3.84	Sbay_3.42	Spar_3.108	Smik_3.104	YCR016W	YCR016W	YCR016W	YCR016W	YCR016W	Anc_1.431	Anc_1.431	Anc_1.431	Anc_1.431	Anc_1.431	873	852	855	864	852	1	1	1	1	1	3	3	4	3	4
OG494_YCR017C_Anc_1.434:1_highqual.fsa	494	YCR017C	Verified	YCR017C	Anc_1.434	highqual	Scer_3.116	Skud_3.85	Sbay_3.44	Spar_3.109	Smik_3.105	YCR017C	YCR017C	YCR017C	YCR017C	YCR017C	Anc_1.434	Anc_1.434	Anc_1.434	Anc_1.434	Anc_1.434	2862	2865	2868	2865	2865	1	1	1	1	1	2	3	2	3	4
OG495_YCR018C_Anc_2.395:1_highqual.fsa	495	YCR018C	Verified	YCR018C	Anc_2.395	highqual	Scer_3.117	Skud_3.86	Sbay_3.45	Spar_3.110	Smik_3.106	YCR018C	YCR018C	YCR018C	YCR018C	YCR018C	Anc_2.395	Anc_2.395	Anc_2.395	Anc_2.395	Anc_2.395	666	669	669	642	666	1	1	1	1	1	2	2	3	2	3
OG496_YCR019W_Anc_1.440:1_highqual.fsa	496	YCR019W	Verified	YCR019W	Anc_1.440	highqual	Scer_3.124	Skud_3.90	Sbay_3.48	Spar_3.117	Smik_3.114	YCR019W	YCR019W	YCR019W	YCR019W	YCR019W	Anc_1.440	Anc_1.440	Anc_1.440	Anc_1.440	Anc_1.440	1092	1092	1092	1089	1080	1	1	1	1	1	4	3	4	3	3
OG497_YCR020C_Anc_1.439:1_highqual.fsa	497	YCR020C	Verified	YCR020C	Anc_1.439	highqual	Scer_3.125	Skud_3.91	Sbay_3.49	Spar_3.118	Smik_3.115	YCR020C	YCR020C	YCR020C	YCR020C	YCR020C	Anc_1.439	Anc_1.439	Anc_1.439	Anc_1.439	Anc_1.439	648	648	648	648	648	1	1	1	1	1	5	4	4	4	4
OG498_YCR020C-A_Anc_1.438:1_highqual.fsa	498	NA	NA	YCR020C-A	Anc_1.438	highqual	Scer_3.126	Skud_3.92	Sbay_3.50	Spar_3.119	Smik_3.116	YCR020C-A	YCR020C-A	YCR020C-A	YCR020C-A	YCR020C-A	Anc_1.438	Anc_1.438	Anc_1.438	Anc_1.438	Anc_1.438	267	267	264	264	264	1	1	1	1	1	6	5	5	5	5
OG499_YCR020W-B_Anc_1.437:1_highqual.fsa	499	NA	NA	YCR020W-B	Anc_1.437	highqual	Scer_3.127	Skud_3.93	Sbay_3.51	Spar_3.120	Smik_3.117	YCR020W-B	YCR020W-B	YCR020W-B	YCR020W-B	YCR020W-B	Anc_1.437	Anc_1.437	Anc_1.437	Anc_1.437	Anc_1.437	237	234	234	234	234	1	1	1	1	1	6	6	6	6	6
OG500_YCR021C_Anc_8.794:1_highqual.fsa	500	YCR021C	Verified	YCR021C	Anc_8.794	highqual	Scer_3.128	Skud_3.94	Sbay_3.52	Spar_3.121	Smik_3.118	YCR021C	YCR021C	YCR021C	YCR021C	YCR021C	Anc_8.794	Anc_8.794	Anc_8.794	Anc_8.794	Anc_8.794	999	999	990	999	999	1	1	1	1	1	6	6	5	6	6
OG501_YCR023C_Anc_1.451:1_highqual.fsa	501	YCR023C	Verified	YCR023C	Anc_1.451	highqual	Scer_3.130	Skud_3.97	Sbay_3.53	Spar_3.123	Smik_3.120	YCR023C	YCR023C	YCR023C	YCR023C	YCR023C	Anc_1.451	Anc_1.451	Anc_1.451	Anc_1.451	Anc_1.451	1836	1821	1836	1836	1836	1	1	1	1	1	6	6	6	6	6
OG502_YCR024C_Anc_1.449:1_highqual.fsa	502	NA	NA	YCR024C	Anc_1.449	highqual	Scer_3.131	Skud_3.98	Sbay_3.54	Spar_3.124	Smik_3.121	YCR024C	YCR024C	YCR024C	YCR024C	YCR024C	Anc_1.449	Anc_1.449	Anc_1.449	Anc_1.449	Anc_1.449	1479	1479	1476	1479	1479	1	1	1	1	1	6	6	5	6	6
OG503_YEL017C-A_Anc_1.446:1_highqual.fsa	503	NA	NA	YEL017C-A	Anc_1.446	highqual	Scer_3.134	Skud_3.100	Sbay_3.55	Spar_3.126	Smik_3.123	YEL017C-A	YEL017C-A	YEL017C-A	YEL017C-A	YEL017C-A	Anc_1.446	Anc_1.446	Anc_1.446	Anc_1.446	Anc_1.446	120	120	120	120	120	1	1	1	1	1	3	4	3	4	4
OG504_YCR025C_Anc_4.382:1_length.fsa	504	NA	NA	YCR025C	Anc_4.382	length	Scer_3.135	Skud_3.101	Sbay_3.56	Spar_3.127	Smik_3.124	YCR025C	YCR025C	YCR025C	YCR025C	YCR025C	Anc_2.624	NA	Anc_4.382	Anc_8.499	Anc_6.32	411	237	300	195	372	1	2	2	2	2	3	4	3	4	4
OG505_YCR026C_Anc_1.444:1_highqual.fsa	505	YCR026C	Verified	YCR026C	Anc_1.444	highqual	Scer_3.136	Skud_3.102	Sbay_3.58	Spar_3.128	Smik_3.125	YCR026C	YCR026C	YCR026C	YCR026C	YCR026C	Anc_1.444	Anc_1.444	Anc_1.444	Anc_1.444	Anc_1.444	2229	2247	2193	2220	2229	1	1	1	1	1	4	5	4	4	4
OG506_YCR027C_Anc_1.443:1_highqual.fsa	506	YCR027C	Verified	YCR027C	Anc_1.443	highqual	Scer_3.137	Skud_3.103	Sbay_3.60	Spar_3.129	Smik_3.126	YCR027C	YCR027C	YCR027C	YCR027C	YCR027C	Anc_1.443	Anc_1.443	Anc_1.443	Anc_1.443	Anc_1.443	630	630	618	630	630	1	1	1	1	1	3	5	4	4	3
OG507_YCR028C_Anc_1.155:1_highqual.fsa	507	YCR028C	Verified	YCR028C	Anc_1.155	highqual	Scer_3.144	Skud_3.106	Sbay_3.61	Spar_3.134	Smik_3.131	YCR028C	Kwal_33.13713	YCR028C	Kwal_33.13713	YCR028C	Anc_1.155	Anc_1.155	Anc_1.155	Anc_1.155	Anc_1.155	1539	1521	1530	1539	1548	1	1	1	1	1	3	4	5	3	3
OG508_YCR028C-A_Anc_1.153:1_highqual.fsa	508	YCR028C-A	Verified	YCR028C-A	Anc_1.153	highqual	Scer_3.145	Skud_3.107	Sbay_3.62	Spar_3.135	Smik_3.132	YCR028C-A	YCR028C-A	YCR028C-A	YCR028C-A	YCR028C-A	Anc_1.153	Anc_1.153	Anc_1.153	Anc_1.153	Anc_1.153	408	408	411	408	408	2	2	2	2	2	4	4	5	4	4
OG509_YCR030C_Anc_1.151:1_highqual.fsa	509	YCR030C	Verified	YCR030C	Anc_1.151	highqual	Scer_3.146	Skud_3.108	Sbay_3.63	Spar_3.136	Smik_3.133	YCR030C	YCR030C	YCR030C	YCR030C	YCR030C	Anc_1.151	Anc_1.151	Anc_1.151	Anc_1.151	Anc_1.151	2613	2619	2616	2613	2613	1	1	1	1	1	5	5	6	5	5
OG510_YCR031C_Anc_1.146:1_highqual.fsa	510	YCR031C	Verified	YCR031C	Anc_1.146	highqual	Scer_3.147	Skud_3.109	Sbay_3.64	Spar_3.137	Smik_3.134	YCR031C	YCR031C	YCR031C	YCR031C	YCR031C	Anc_1.146	Anc_1.146	Anc_1.146	Anc_1.146	Anc_1.146	414	414	414	414	414	2	2	2	2	2	6	6	6	6	6
OG511_YCR032W_Anc_1.144:1_length.fsa	511	NA	NA	YCR032W	Anc_1.144	length	Scer_3.148	Skud_3.110	Sbay_3.65	Spar_3.138	Smik_3.135	YCR032W	YCR032W	YCR032W	YCR032W	YCR032W	Anc_1.144	Anc_1.144	Anc_1.144	Anc_1.144	Anc_1.144	6504	4086	3606	6507	6501	1	1	1	1	1	6	5	5	6	6
OG512_YCR033W_Anc_1.141:1_highqual.fsa	512	YCR033W	Verified	YCR033W	Anc_1.141	highqual	Scer_3.149	Skud_3.112	Sbay_3.67	Spar_3.139	Smik_3.136	YCR033W	YCR033W	YCR033W	YCR033W	YCR033W	Anc_1.141	Anc_1.141	Anc_1.141	Anc_1.141	Anc_1.141	3681	3687	3684	3681	3675	1	1	1	1	1	6	6	6	6	6
OG513_YCR034W_Anc_1.140:1_highqual.fsa	513	YCR034W	Verified	YCR034W	Anc_1.140	highqual	Scer_3.150	Skud_3.113	Sbay_3.68	Spar_3.140	Smik_3.137	YCR034W	YCR034W	YCR034W	YCR034W	YCR034W	Anc_1.140	Anc_1.140	Anc_1.140	Anc_1.140	Anc_1.140	1044	1044	1044	1044	1044	1	1	1	1	1	6	6	6	6	6
OG514_NOSGD_Anc_1.139:1_highqual.fsa	514	YCR035C	Verified	NOSGD	Anc_1.139	highqual	Scer_3.151	Skud_3.114	Sbay_3.69	Spar_3.141	Smik_3.138	AFR625C	AFR625C	AFR625C	AFR625C	Kpol_2001.52	Anc_1.139	Anc_1.139	Anc_1.139	Anc_1.139	Anc_1.139	1185	1182	1182	1182	1182	1	1	1	1	1	6	6	6	6	6
OG515_YCR036W_Anc_1.138:1_highqual.fsa	515	YCR036W	Verified	YCR036W	Anc_1.138	highqual	Scer_3.152	Skud_3.115	Sbay_3.70	Spar_3.142	Smik_3.139	YCR036W	YCR036W	YCR036W	YCR036W	YCR036W	Anc_1.138	Anc_1.138	Anc_1.138	Anc_1.138	Anc_1.138	1002	1005	1002	999	1005	1	1	1	1	1	5	5	5	5	5
OG516_YCR037C_Anc_1.136:1_highqual.fsa	516	YCR037C	Verified	YCR037C	Anc_1.136	highqual	Scer_3.153	Skud_3.116	Sbay_3.71	Spar_3.143	Smik_3.140	YCR037C	YCR037C	YCR037C	YCR037C	YCR037C	Anc_1.136	Anc_1.136	Anc_1.136	Anc_1.136	Anc_1.136	2772	2784	2862	2913	2772	1	1	1	1	1	4	4	4	4	4
OG517_YCR038C_Anc_1.134:1_struture.fsa	517	NA	NA	YCR038C	Anc_1.134	struture	Scer_3.154	Skud_3.117	Sbay_3.72	Spar_3.144	Smik_3.141	YCR038C	YCR038C	YCR038C	YCR038C	YCR038C	Anc_1.134	Anc_1.134	Anc_1.134	Anc_1.134	Anc_1.134	1827	1830	1932	1827	1755	1	1	3	1	1	4	4	3	4	3
OG518_YCR039C_Anc_1.122:1_length.fsa	518	YCR039C	Verified	YCR039C	Anc_1.122	length	Scer_3.155	Skud_3.118	Sbay_3.75	Spar_3.145	Smik_3.142	YCR039C	YCR039C	YCL067C	YCR039C	YCL067C	Anc_1.122	Anc_1.122	Anc_1.122	Anc_1.122	Anc_1.122	633	633	360	633	687	1	1	1	1	1	1	1	2	1	2
OG519_YCR040W_Anc_1.121:1_length.fsa	519	NA	NA	YCR040W	Anc_1.121	length	Scer_3.156	Skud_3.119	Sbay_3.79	Spar_3.146	Smik_3.144	YCR040W	YCR040W	YCR040W	YCR040W	YCR040W	Anc_1.121	Anc_1.121	Anc_1.121	Anc_1.121	Anc_1.121	528	525	105	528	165	1	1	1	1	2	1	1	2	1	2
OG520_YCR041W_Anc_8.17:1_length.fsa	520	NA	NA	YCR041W	Anc_8.17	length	Scer_3.157	Skud_3.120	Sbay_3.80	Spar_3.147	Smik_3.145	YCR041W	YCR041W	YCR041W	YCR041W	YCR041W	Anc_7.500	NA	Anc_5.396	NA	Anc_8.17	333	213	330	318	324	1	2	1	3	1	4	4	3	4	3
OG521_YCR042C_Anc_1.76:1_highqual.fsa	521	YCR042C	Verified	YCR042C	Anc_1.76	highqual	Scer_3.158	Skud_3.121	Sbay_3.81	Spar_3.148	Smik_3.146	YCR042C	AFR674C	YCR042C	YCR042C	YCR042C	Anc_1.76	Anc_1.76	Anc_1.76	Anc_1.76	Anc_1.76	4221	4197	4212	4209	4197	1	1	1	1	1	4	4	4	4	4
OG522_YCR043C_Anc_1.74:1_highqual.fsa	522	YCR043C	Uncharacterized	YCR043C	Anc_1.74	highqual	Scer_3.159	Skud_3.122	Sbay_3.82	Spar_3.149	Smik_3.147	YCR043C	YCR043C	YCR043C	YCR043C	YCR043C	Anc_1.74	Anc_1.74	Anc_1.74	Anc_1.74	Anc_1.74	384	384	384	384	384	1	1	1	1	1	5	5	5	5	5
OG523_YCR044C_Anc_1.72:1_highqual.fsa	523	YCR044C	Verified	YCR044C	Anc_1.72	highqual	Scer_3.160	Skud_3.123	Sbay_3.83	Spar_3.150	Smik_3.148	YCR044C	YCR044C	YCR044C	YCR044C	YCR044C	Anc_1.72	Anc_1.72	Anc_1.72	Anc_1.72	Anc_1.72	1074	1161	1065	1071	1077	1	1	1	1	1	6	6	6	6	6
OG524_YCR045C_Anc_6.313:1_highqual.fsa	524	YCR045C	Verified	YCR045C	Anc_6.313	highqual	Scer_3.161	Skud_3.124	Sbay_3.84	Spar_3.151	Smik_3.149	YCR045C	YCR045C	YCR045C	YCR045C	YCR045C	Anc_6.313	Anc_6.313	Anc_6.313	Anc_6.313	Anc_6.313	1476	1623	1584	1476	1476	1	1	1	1	1	6	6	6	6	6
OG525_YCR046C_Anc_6.315:1_highqual.fsa	525	YCR046C	Verified	YCR046C	Anc_6.315	highqual	Scer_3.162	Skud_3.125	Sbay_3.85	Spar_3.152	Smik_3.150	YCR046C	YCR046C	YCR046C	YCR046C	YCR046C	Anc_6.315	Anc_6.315	Anc_6.315	Anc_6.315	Anc_6.315	510	510	480	510	510	1	1	1	1	1	6	5	5	6	6
OG526_YCR047C_Anc_6.316:1_highqual.fsa	526	YCR047C	Verified	YCR047C	Anc_6.316	highqual	Scer_3.163	Skud_3.126	Sbay_3.86	Spar_3.153	Smik_3.151	YCR047C	YCR047C	YCR047C	YCR047C	YCR047C	Anc_6.316	Anc_6.316	Anc_6.316	Anc_6.316	Anc_6.316	828	828	828	828	828	1	1	1	1	1	6	5	5	6	6
OG527_YCR048W_Anc_6.317:1_struture.fsa	527	YCR048W	Verified	YCR048W	Anc_6.317	struture	Scer_3.164	Skud_3.127	Sbay_3.87	Spar_3.154	Smik_3.152	YCR048W	YCR048W	YCR048W	YCR048W	YCR048W	Anc_6.317	Anc_6.317	Anc_6.317	Anc_6.317	Anc_6.317	1833	1929	1833	1833	1815	1	1	2	1	1	6	5	5	6	6
OG528_YCR051W_Anc_6.319:1_highqual.fsa	528	NA	NA	YCR051W	Anc_6.319	highqual	Scer_3.165	Skud_3.129	Sbay_3.89	Spar_3.155	Smik_3.153	YCR051W	YCR051W	YCR051W	YCR051W	YCR051W	Anc_6.319	Anc_6.319	Anc_6.319	Anc_6.319	Anc_6.319	669	669	672	669	741	1	1	1	1	1	6	5	5	6	6
OG529_YCR052W_Anc_6.322:1_highqual.fsa	529	YCR052W	Verified	YCR052W	Anc_6.322	highqual	Scer_3.166	Skud_3.130	Sbay_3.90	Spar_3.156	Smik_3.154	YCR052W	YCR052W	YCR052W	YCR052W	YCR052W	Anc_6.322	Anc_6.322	Anc_6.322	Anc_6.322	Anc_6.322	1452	1470	1425	1458	1437	1	1	1	1	1	6	5	5	6	6
OG530_YCR053W_Anc_6.323:1_highqual.fsa	530	YCR053W	Verified	YCR053W	Anc_6.323	highqual	Scer_3.167	Skud_3.131	Sbay_3.91	Spar_3.157	Smik_3.155	YCR053W	YCR053W	YCR053W	YCR053W	YCR053W	Anc_6.323	Anc_6.323	Anc_6.323	Anc_6.323	Anc_6.323	1545	1545	1545	1545	1545	1	1	1	1	1	6	5	5	6	6
OG531_YCR054C_Anc_6.324:1_highqual.fsa	531	YCR054C	Verified	YCR054C	Anc_6.324	highqual	Scer_3.168	Skud_3.132	Sbay_3.92	Spar_3.158	Smik_3.156	YCR054C	YCR054C	YCR054C	YCR054C	YCR054C	Anc_6.324	Anc_6.324	Anc_6.324	Anc_6.324	Anc_6.324	1692	1692	1695	1692	1692	1	1	1	1	1	6	6	6	6	6
OG532_YCR057C_Anc_6.325:1_highqual.fsa	532	YCR057C	Verified	YCR057C	Anc_6.325	highqual	Scer_3.169	Skud_3.133	Sbay_3.93	Spar_3.159	Smik_3.157	YCR057C	YCR057C	YCR057C	YCR057C	YCR057C	Anc_6.325	Anc_6.325	Anc_6.325	Anc_6.325	Anc_6.325	2772	2748	2763	2763	2775	1	1	1	1	1	6	6	6	6	6
OG533_YCR059C_Anc_6.327:1_highqual.fsa	533	NA	NA	YCR059C	Anc_6.327	highqual	Scer_3.170	Skud_3.134	Sbay_3.94	Spar_3.160	Smik_3.158	YCR059C	YCR059C	YCR059C	YCR059C	YCR059C	Anc_6.327	Anc_6.327	Anc_6.327	Anc_6.327	Anc_6.327	777	774	774	777	777	1	1	1	1	1	5	5	5	5	5
OG534_YCR060W_Anc_6.328:1_highqual.fsa	534	YCR060W	Verified	YCR060W	Anc_6.328	highqual	Scer_3.171	Skud_3.135	Sbay_3.95	Spar_3.161	Smik_3.159	YCR060W	YCR060W	YCR060W	YCR060W	YCR060W	Anc_6.328	Anc_6.328	Anc_6.328	Anc_6.328	Anc_6.328	336	357	336	336	348	1	1	1	1	1	5	5	4	5	4
OG535_YCR061W_Anc_6.329:1_highqual.fsa	535	YCR061W	Uncharacterized	YCR061W	Anc_6.329	highqual	Scer_3.172	Skud_3.136	Sbay_3.96	Spar_3.162	Smik_3.160	YCR061W	YCR061W	YCR061W	YCR061W	YCR061W	Anc_6.329	Anc_6.329	Anc_6.329	Anc_6.329	Anc_6.329	1896	1854	1827	1890	1881	1	1	1	1	1	5	5	3	5	3
OG536_YCR063W_Anc_6.330:1_highqual.fsa	536	YCR063W	Verified	YCR063W	Anc_6.330	highqual	Scer_3.175	Skud_3.138	Sbay_3.102	Spar_3.165	Smik_3.165	YCR063W	YCR063W	YCR063W	YCR063W	YCR063W	Anc_6.330	Anc_6.330	Anc_6.330	Anc_6.330	Anc_6.330	474	474	474	474	474	1	1	1	1	1	5	5	3	5	4
OG537_YCR065W_Anc_6.331:1_highqual.fsa	537	YCR065W	Verified	YCR065W	Anc_6.331	highqual	Scer_3.176	Skud_3.139	Sbay_3.103	Spar_3.166	Smik_3.166	YCR065W	YCR065W	YCR065W	YCR065W	YCR065W	Anc_6.331	Anc_6.331	Anc_6.331	Anc_6.331	Anc_6.331	1695	1731	1698	1698	1689	1	1	1	1	1	5	5	4	4	5
OG538_YCR066W_Anc_6.332:1_highqual.fsa	538	YCR066W	Verified	YCR066W	Anc_6.332	highqual	Scer_3.177	Skud_3.140	Sbay_3.104	Spar_3.167	Smik_3.167	YCR066W	YCR066W	YCR066W	YCR066W	YCR066W	Anc_6.332	Anc_6.332	Anc_6.332	Anc_6.332	Anc_6.332	1464	1470	1458	1464	1464	1	1	1	1	1	6	5	5	4	6
OG539_YCR067C_Anc_6.333:1_length.fsa	539	YCR067C	Verified	YCR067C	Anc_6.333	length	Scer_3.178	Skud_3.141	Sbay_3.105	Spar_3.168	Smik_3.168	YCR067C	YCR067C	YCR067C	YCR067C	YCR067C	Anc_6.333	Anc_6.333	Anc_6.333	Anc_6.333	Anc_6.333	3198	2976	3678	3126	3099	1	1	1	2	1	6	6	6	3	6
OG540_YCR068W_Anc_6.335:1_highqual.fsa	540	YCR068W	Verified	YCR068W	Anc_6.335	highqual	Scer_3.179	Skud_3.142	Sbay_3.106	Spar_3.172	Smik_3.169	YCR068W	YCR068W	YCR068W	YCR068W	YCR068W	Anc_6.335	Anc_6.335	Anc_6.335	Anc_6.335	Anc_6.335	1563	1563	1560	1560	1560	1	1	1	1	1	6	6	6	3	6
OG541_YCR069W_Anc_6.336:1_highqual.fsa	541	YCR069W	Verified	YCR069W	Anc_6.336	highqual	Scer_3.180	Skud_3.143	Sbay_3.107	Spar_3.173	Smik_3.170	YCR069W	YCR069W	YCR069W	YCR069W	YCR069W	Anc_6.336	Anc_6.336	Anc_6.336	Anc_6.336	Anc_6.336	957	975	957	960	957	1	1	1	1	1	6	6	6	4	6
OG542_YCR071C_Anc_6.339:1_highqual.fsa	542	YCR071C	Verified	YCR071C	Anc_6.339	highqual	Scer_3.181	Skud_3.144	Sbay_3.108	Spar_3.174	Smik_3.171	YCR071C	YCR071C	YCR071C	YCR071C	YCR071C	Anc_6.339	Anc_6.339	Anc_6.339	Anc_6.339	Anc_6.339	441	474	435	441	441	1	1	1	1	1	6	6	6	5	6
OG543_YCR072C_Anc_6.340:1_highqual.fsa	543	YCR072C	Verified	YCR072C	Anc_6.340	highqual	Scer_3.182	Skud_3.145	Sbay_3.109	Spar_3.175	Smik_3.172	YCR072C	YCR072C	Kpol_1028.41	YCR072C	YCR072C	Anc_6.340	Anc_6.340	Anc_6.340	Anc_6.340	Anc_6.340	1548	1548	1548	1548	1548	1	1	1	1	1	6	6	6	6	6
OG544_YCR073C_Anc_6.341:1_highqual.fsa	544	YCR073C	Verified	YCR073C	Anc_6.341	highqual	Scer_3.183	Skud_3.146	Sbay_3.110	Spar_3.176	Smik_3.173	YCR073C	YCR073C	Kpol_1028.40	YCR073C	YCR073C	Anc_6.341	Anc_6.341	Anc_6.341	Anc_6.341	Anc_6.341	3996	4005	4131	3993	4023	1	1	1	1	1	6	6	6	6	6
OG545_YCR073W-A_Anc_6.345:1_highqual.fsa	545	YCR073W-A	Verified	YCR073W-A	Anc_6.345	highqual	Scer_3.184	Skud_3.147	Sbay_3.111	Spar_3.177	Smik_3.174	YCR073W-A	YCR073W-A	YCR073W-A	YCR073W-A	YCR073W-A	Anc_6.345	Anc_6.345	Anc_6.345	Anc_6.345	Anc_6.345	948	939	930	939	939	1	1	1	1	1	6	6	6	6	6
OG546_YCR075C_Anc_6.346:1_highqual.fsa	546	YCR075C	Verified	YCR075C	Anc_6.346	highqual	Scer_3.185	Skud_3.148	Sbay_3.112	Spar_3.178	Smik_3.175	YCR075C	YCR075C	YCR075C	YCR075C	YCR075C	Anc_6.346	Anc_6.346	Anc_6.346	Anc_6.346	Anc_6.346	783	783	780	783	783	1	1	1	1	1	6	6	6	6	6
OG547_YCR075W-A_Anc_6.348:1_highqual.fsa	547	YCR075W-A	Uncharacterized	YCR075W-A	Anc_6.348	highqual	Scer_3.186	Skud_3.149	Sbay_3.113	Spar_3.179	Smik_3.176	YCR075W-A	YCR075W-A	YCR075W-A	YCR075W-A	YCR075W-A	Anc_6.348	Anc_6.348	Anc_6.348	Anc_6.348	Anc_6.348	228	216	222	225	225	1	1	1	1	1	6	6	6	6	6
OG548_YCR076C_Anc_6.349:1_highqual.fsa	548	YCR076C	Uncharacterized	YCR076C	Anc_6.349	highqual	Scer_3.187	Skud_3.150	Sbay_3.114	Spar_3.180	Smik_3.177	YCR076C	YCR076C	YCR076C	YCR076C	YCR076C	Anc_6.349	Anc_6.349	Anc_6.349	Anc_6.349	Anc_6.349	753	726	723	729	729	1	1	1	1	1	6	6	6	6	6
OG549_YCR077C_Anc_6.350:1_highqual.fsa	549	YCR077C	Verified	YCR077C	Anc_6.350	highqual	Scer_3.188	Skud_3.151	Sbay_3.115	Spar_3.181	Smik_3.178	YCR077C	YCR077C	YCR077C	YCR077C	YCR077C	Anc_6.350	Anc_6.350	Anc_6.350	Anc_6.350	Anc_6.350	2391	2385	2427	2463	2367	1	1	1	1	1	6	6	5	6	6
OG550_YCR079W_Anc_6.353:1_highqual.fsa	550	YCR079W	Verified	YCR079W	Anc_6.353	highqual	Scer_3.189	Skud_3.152	Sbay_3.116	Spar_3.182	Smik_3.179	YCR079W	YCR079W	YCR079W	YCR079W	YCR079W	Anc_6.353	Anc_6.353	Anc_6.353	Anc_6.353	Anc_6.353	1329	1329	1329	1329	1329	1	1	1	1	1	6	6	5	6	6
OG551_YCR081W_Anc_6.356:1_struture.fsa	551	YCR081W	Verified	YCR081W	Anc_6.356	struture	Scer_3.190	Skud_3.153	Sbay_3.117	Spar_3.183	Smik_3.180	YCR081W	AGL226C	YCR081W	YCR081W	YCR081W	Anc_6.356	Anc_6.356	Anc_6.356	Anc_6.356	Anc_6.356	4284	4308	4308	4293	4293	1	1	2	2	1	6	6	5	6	6
OG552_YCR082W_Anc_6.358:1_highqual.fsa	552	YCR082W	Verified	YCR082W	Anc_6.358	highqual	Scer_3.191	Skud_3.154	Sbay_3.119	Spar_3.184	Smik_3.181	YCR082W	YCR082W	YCR082W	YCR082W	YCR082W	Anc_6.358	Anc_6.358	Anc_6.358	Anc_6.358	Anc_6.358	387	387	387	387	387	1	1	1	1	1	6	6	5	6	6
OG553_YCR083W_Anc_6.359:1_highqual.fsa	553	YCR083W	Verified	YCR083W	Anc_6.359	highqual	Scer_3.192	Skud_3.155	Sbay_3.120	Spar_3.185	Smik_3.182	YCR083W	YCR083W	YCR083W	YCR083W	YCR083W	Anc_6.359	Anc_6.359	Anc_6.359	Anc_6.359	Anc_6.359	384	384	390	384	384	1	1	1	1	1	6	6	5	6	6
OG554_YCR084C_Anc_6.363:1_highqual.fsa	554	YCR084C	Verified	YCR084C	Anc_6.363	highqual	Scer_3.193	Skud_3.156	Sbay_3.121	Spar_3.186	Smik_3.183	YCR084C	YCR084C	YCR084C	YCR084C	YCR084C	Anc_6.363	Anc_6.363	Anc_6.363	Anc_6.363	Anc_6.363	2142	2142	2100	2142	2130	1	1	1	1	1	6	5	5	6	6
OG555_YCR086W_Anc_6.364:1_highqual.fsa	555	YCR086W	Verified	YCR086W	Anc_6.364	highqual	Scer_3.195	Skud_3.157	Sbay_3.122	Spar_3.188	Smik_3.184	YCR086W	YCR086W	YCR086W	YCR086W	YCR086W	Anc_6.364	Anc_6.364	Anc_6.364	Anc_6.364	Anc_6.364	573	573	573	573	573	1	1	1	1	1	6	5	6	6	6
OG556_YCR087C-A_Anc_6.365:1_length.fsa	556	YCR087C-A	Uncharacterized	YCR087C-A	Anc_6.365	length	Scer_3.196	Skud_3.158	Sbay_3.123	Spar_3.189	Smik_3.185	YCR087C-A	YCR087C-A	YCR087C-A	YCR087C-A	YCR087C-A	Anc_6.365	Anc_6.365	Anc_6.365	Anc_6.365	Anc_6.365	462	426	459	432	501	1	1	1	1	1	6	5	6	6	6
OG557_YCR088W_Anc_6.366:1_highqual.fsa	557	YCR088W	Verified	YCR088W	Anc_6.366	highqual	Scer_3.197	Skud_3.160	Sbay_3.124	Spar_3.190	Smik_3.186	YCR088W	YCR088W	YCR088W	YCR088W	YCR088W	Anc_6.366	Anc_6.366	Anc_6.366	Anc_6.366	Anc_6.366	1779	1761	1803	1776	1776	1	1	1	1	1	6	4	5	6	6
OG558_YCR089W_Anc_6.367:1_length.fsa	558	NA	NA	YCR089W	Anc_6.367	length	Scer_3.198	Skud_3.163	Sbay_3.125	Spar_3.192	Smik_3.187	YCR089W	YCR089W	YCR089W	YCR089W	YCR089W	Anc_6.367	Anc_6.367	Anc_6.367	Anc_6.367	Anc_6.367	4830	1974	4998	4839	5118	1	1	1	5	1	6	4	5	5	6
OG559_YCR090C_Anc_6.368:1_highqual.fsa	559	YCR090C	Uncharacterized	YCR090C	Anc_6.368	highqual	Scer_3.199	Skud_3.164	Sbay_3.126	Spar_3.193	Smik_3.188	YCR090C	YCR090C	YCR090C	YCR090C	YCR090C	Anc_6.368	Anc_6.368	Anc_6.368	Anc_6.368	Anc_6.368	549	549	549	549	549	1	1	1	1	1	6	5	5	6	6
OG560_YCR091W_Anc_6.371:1_length.fsa	560	NA	NA	YCR091W	Anc_6.371	length	Scer_3.200	Skud_3.165	Sbay_3.128	Spar_3.194	Smik_3.189	YCR091W	YCR091W	YCR091W	YCR091W	YCR091W	Anc_6.371	Anc_6.371	Anc_6.371	Anc_6.371	Anc_6.371	2163	2151	1173	2169	2160	1	1	1	1	1	6	5	4	6	6
OG561_YCR092C_Anc_6.372:1_highqual.fsa	561	NA	NA	YCR092C	Anc_6.372	highqual	Scer_3.201	Skud_3.166	Sbay_3.130	Spar_3.195	Smik_3.190	YCR092C	YCR092C	YCR092C	YCR092C	YCR092C	Anc_6.372	Anc_6.372	Anc_6.372	Anc_6.372	Anc_6.372	3057	3048	3048	3141	3042	1	1	1	1	1	6	6	5	6	6
OG562_YCR093W_Anc_6.373:1_highqual.fsa	562	YCR093W	Verified	YCR093W	Anc_6.373	highqual	Scer_3.202	Skud_3.167	Sbay_3.131	Spar_3.196	Smik_3.191	YCR093W	YCR093W	YCR093W	YCR093W	ABR112C	Anc_6.373	Anc_6.373	Anc_6.373	Anc_6.373	Anc_6.373	6327	6699	6459	6333	6318	1	1	1	1	1	6	5	5	5	5
OG563_YCR094W_Anc_6.374:1_highqual.fsa	563	YCR094W	Verified	YCR094W	Anc_6.374	highqual	Scer_3.203	Skud_3.168	Sbay_3.132	Spar_3.197	Smik_3.192	YCR094W	YCR094W	YCR094W	YCR094W	YCR094W	Anc_6.374	Anc_6.374	Anc_6.374	Anc_6.374	Anc_6.374	1176	1173	1173	1173	1173	1	1	1	1	1	5	4	4	4	4
OG564_YCR095C_Anc_6.377:1_highqual.fsa	564	YCR095C	Uncharacterized	YCR095C	Anc_6.377	highqual	Scer_3.204	Skud_3.169	Sbay_3.133	Spar_3.198	Smik_3.193	YCR095C	YCR095C	YCR095C	YCR095C	YCR095C	Anc_6.377	Anc_6.377	Anc_6.377	Anc_6.377	Anc_6.377	1089	1080	1089	1089	1095	1	1	1	1	1	4	4	3	3	3
OG565_YDL240W_Anc_2.2:1_highqual.fsa	565	YDL240W	Verified	YDL240W	Anc_2.2	highqual	Scer_4.20	Skud_4.14	Sbay_4.4	Spar_4.26	Smik_4.1	YDL240W	YDL240W	YDL240W	YDL240W	YDL240W	Anc_2.2	Anc_2.2	Anc_2.2	Anc_2.2	Anc_2.2	3054	3057	3072	3054	3054	1	1	1	1	1	6	4	5	5	3
OG566_YDL239C_Anc_2.16:1_length.fsa	566	YDL239C	Verified	YDL239C	Anc_2.16	length	Scer_4.21	Skud_4.15	Sbay_4.5	Spar_4.27	Smik_4.2	YDL239C	YDL239C	YDL239C	YDL239C	YDL239C	Anc_2.16	Anc_2.16	Anc_2.16	Anc_2.16	Anc_2.16	2373	2373	1902	2379	2382	1	1	1	1	1	6	5	5	6	4
OG567_YDL238C_Anc_2.20:1_highqual.fsa	567	YDL238C	Verified	YDL238C	Anc_2.20	highqual	Scer_4.22	Skud_4.16	Sbay_4.6	Spar_4.28	Smik_4.3	YDL238C	YDL238C	YDL238C	YDL238C	YDL238C	Anc_2.20	Anc_2.20	Anc_2.20	Anc_2.20	Anc_2.20	1470	1488	1446	1458	1458	1	1	1	1	1	6	5	6	6	5
OG568_YDL237W_Anc_2.21:1_highqual.fsa	568	YDL237W	Verified	YDL237W	Anc_2.21	highqual	Scer_4.23	Skud_4.17	Sbay_4.7	Spar_4.29	Smik_4.4	YDL237W	YDL237W	YDL237W	YDL237W	YDL237W	Anc_2.21	Anc_2.21	Anc_2.21	Anc_2.21	Anc_2.21	1173	1173	1173	1173	1173	1	1	1	1	1	6	6	6	6	6
OG569_YDL236W_Anc_2.25:1_highqual.fsa	569	YDL236W	Verified	YDL236W	Anc_2.25	highqual	Scer_4.24	Skud_4.18	Sbay_4.8	Spar_4.30	Smik_4.5	YDL236W	YDL236W	YDL236W	YDL236W	YDL236W	Anc_2.25	Anc_2.25	Anc_2.25	Anc_2.25	Anc_2.25	939	930	933	933	1026	1	1	1	1	1	6	6	6	6	6
OG570_YDL235C_Anc_2.27:1_highqual.fsa	570	YDL235C	Verified	YDL235C	Anc_2.27	highqual	Scer_4.25	Skud_4.19	Sbay_4.9	Spar_4.31	Smik_4.6	YDL235C	YDL235C	YDL235C	YDL235C	YDL235C	Anc_2.27	Anc_2.27	Anc_2.27	Anc_2.27	Anc_2.27	504	504	504	504	504	1	1	1	1	1	6	6	6	6	6
OG571_YDL234C_Anc_2.30:1_highqual.fsa	571	YDL234C	Verified	YDL234C	Anc_2.30	highqual	Scer_4.26	Skud_4.20	Sbay_4.10	Spar_4.32	Smik_4.7	YDL234C	Kpol_1014.41	YDL234C	YDL234C	YDL234C	Anc_2.30	Anc_2.30	Anc_2.30	Anc_2.30	Anc_2.30	2241	2241	2238	2238	2232	1	1	1	1	1	6	6	6	6	6
OG572_YDL233W_Anc_2.32:1_highqual.fsa	572	YDL233W	Uncharacterized	YDL233W	Anc_2.32	highqual	Scer_4.27	Skud_4.21	Sbay_4.11	Spar_4.33	Smik_4.8	YDL233W	YDL233W	YDL233W	YDL233W	YDL233W	Anc_2.32	Anc_2.32	Anc_2.32	Anc_2.32	Anc_2.32	1377	1416	1440	1374	1371	1	1	1	1	1	6	6	6	6	6
OG573_YDL232W_Anc_2.37:1_highqual.fsa	573	YDL232W	Verified	YDL232W	Anc_2.37	highqual	Scer_4.28	Skud_4.22	Sbay_4.12	Spar_4.34	Smik_4.9	YDL232W	YDL232W	YDL232W	YDL232W	YDL232W	Anc_2.37	Anc_2.37	Anc_2.37	Anc_2.37	Anc_2.37	111	108	108	108	105	1	1	1	1	1	6	6	6	6	6
OG574_YDL231C_Anc_2.38:1_highqual.fsa	574	YDL231C	Verified	YDL231C	Anc_2.38	highqual	Scer_4.29	Skud_4.23	Sbay_4.13	Spar_4.35	Smik_4.10	YDL231C	YDL231C	YDL231C	YDL231C	YDL231C	Anc_2.38	Anc_2.38	Anc_2.38	Anc_2.38	Anc_2.38	3378	3378	3384	3378	3375	1	1	1	1	1	5	5	5	6	6
OG575_YDL230W_Anc_2.39:1_highqual.fsa	575	YDL230W	Verified	YDL230W	Anc_2.39	highqual	Scer_4.30	Skud_4.24	Sbay_4.14	Spar_4.36	Smik_4.11	YDL230W	YDL230W	YDL230W	YDL230W	YDL230W	Anc_2.39	Anc_2.39	Anc_2.39	Anc_2.39	Anc_2.39	1008	1020	1020	1008	1005	1	1	1	1	1	5	4	5	6	6
OG576_YDL229W_Anc_2.41:1_highqual.fsa	576	YDL229W	Verified	YDL229W	Anc_2.41	highqual	Scer_4.31	Skud_4.25	Sbay_4.15	Spar_4.37	Smik_4.12	YDL229W	SPBC1709.05	YDL229W	YDL229W	YDL229W	Anc_2.41	Anc_2.41	Anc_2.41	Anc_2.41	Anc_2.41	1842	1842	1842	1842	1842	1	1	1	1	1	5	4	5	5	5
OG577_YDL226C_Anc_2.46:1_highqual.fsa	577	YDL226C	Verified	YDL226C	Anc_2.46	highqual	Scer_4.34	Skud_4.28	Sbay_4.18	Spar_4.39	Smik_4.14	YDL226C	YDL226C	YDL226C	YDL226C	YDL226C	Anc_2.46	Anc_2.46	Anc_2.46	Anc_2.46	Anc_2.46	1059	1056	1074	1059	1059	1	1	1	1	1	5	4	5	6	6
OG578_YDL225W_Anc_2.51:1_highqual.fsa	578	YDL225W	Verified	YDL225W	Anc_2.51	highqual	Scer_4.35	Skud_4.29	Sbay_4.19	Spar_4.40	Smik_4.15	YDL225W	YDL225W	YDL225W	YDL225W	YDL225W	Anc_2.51	Anc_2.51	Anc_2.51	Anc_2.51	Anc_2.51	1656	1656	1656	1656	1656	1	1	1	1	1	5	4	5	5	5
OG579_YDL224C_Anc_2.52:1_highqual.fsa	579	YDL224C	Verified	YDL224C	Anc_2.52	highqual	Scer_4.36	Skud_4.30	Sbay_4.20	Spar_4.41	Smik_4.16	YDL224C	YDL224C	YDL224C	YDL224C	YDL224C	Anc_2.52	Anc_2.52	Anc_2.52	Anc_2.52	Anc_2.52	1950	1956	1959	1950	1953	1	1	1	1	1	6	5	6	6	6
OG580_YDL223C_Anc_2.54:1_highqual.fsa	580	YDL223C	Verified	YDL223C	Anc_2.54	highqual	Scer_4.37	Skud_4.31	Sbay_4.21	Spar_4.42	Smik_4.17	YDL223C	YDL223C	YDL223C	YDL223C	YDL223C	Anc_2.54	Anc_2.54	Anc_2.54	Anc_2.54	Anc_2.54	3141	3015	3267	3201	3195	1	1	1	1	1	6	6	6	6	6
OG581_YDL222C_Anc_2.55:1_struture.fsa	581	YDL222C	Verified	YDL222C	Anc_2.55	struture	Scer_4.38	Skud_4.32	Sbay_4.22	Spar_4.43	Smik_4.18	YDL222C	YDL222C	YDL222C	YDL222C	YDL222C	Anc_2.55	Anc_2.55	Anc_2.55	Anc_2.55	Anc_2.55	930	927	873	930	930	1	1	2	1	1	6	6	6	6	6
OG582_YDL220C_Anc_2.56:1_highqual.fsa	582	YDL220C	Verified	YDL220C	Anc_2.56	highqual	Scer_4.39	Skud_4.33	Sbay_4.25	Spar_4.44	Smik_4.19	YDL220C	YDL220C	YDL220C	YDL220C	YDL220C	Anc_2.56	Anc_2.56	Anc_2.56	Anc_2.56	Anc_2.56	2775	2799	2694	2814	2919	1	1	1	1	1	6	6	6	6	6
OG583_YDL219W_Anc_2.59:1_struture.fsa	583	NA	NA	YDL219W	Anc_2.59	struture	Scer_4.40	Skud_4.34	Sbay_4.26	Spar_4.45	Smik_4.20	YDL219W	YDL219W	YDL219W	YDL219W	YDL219W	Anc_2.59	Anc_2.59	Anc_2.59	Anc_2.59	Anc_2.59	453	450	450	453	450	2	2	2	2	2	6	6	5	6	6
OG584_YDL218W_Anc_2.61:1_highqual.fsa	584	YDL218W	Uncharacterized	YDL218W	Anc_2.61	highqual	Scer_4.41	Skud_4.35	Sbay_4.27	Spar_4.46	Smik_4.21	YDL218W	YDL218W	YDL218W	YDL218W	YDL218W	Anc_2.61	Anc_2.61	Anc_2.61	Anc_2.61	Anc_2.61	954	954	969	945	951	1	1	1	1	1	6	6	5	6	6
OG585_YDL217C_Anc_2.65:1_highqual.fsa	585	YDL217C	Verified	YDL217C	Anc_2.65	highqual	Scer_4.42	Skud_4.36	Sbay_4.28	Spar_4.47	Smik_4.22	YDL217C	YDL217C	YDL217C	YDL217C	YDL217C	Anc_2.65	Anc_2.65	Anc_2.65	Anc_2.65	Anc_2.65	624	630	630	615	666	1	1	1	1	1	6	6	5	6	6
OG586_YDL216C_Anc_2.67:1_highqual.fsa	586	YDL216C	Verified	YDL216C	Anc_2.67	highqual	Scer_4.43	Skud_4.37	Sbay_4.30	Spar_4.48	Smik_4.23	YDL216C	YDL216C	YDL216C	YDL216C	YDL216C	Anc_2.67	Anc_2.67	Anc_2.67	Anc_2.67	Anc_2.67	1323	1326	1323	1323	1305	1	1	1	1	1	6	6	5	6	6
OG587_YDL215C_Anc_2.68:1_highqual.fsa	587	YDL215C	Verified	YDL215C	Anc_2.68	highqual	Scer_4.44	Skud_4.38	Sbay_4.32	Spar_4.49	Smik_4.24	YDL215C	YDL215C	YDL215C	YDL215C	YDL215C	Anc_2.68	Anc_2.68	Anc_2.68	Anc_2.68	Anc_2.68	3279	3279	3279	3279	3279	1	1	1	1	1	6	6	5	6	6
OG588_YDL214C_Anc_2.71:1_highqual.fsa	588	YDL214C	Verified	YDL214C	Anc_2.71	highqual	Scer_4.45	Skud_4.39	Sbay_4.33	Spar_4.50	Smik_4.25	YDL214C	YDL214C	YDL214C	YDL214C	YDL214C	Anc_2.71	Anc_2.71	Anc_2.71	Anc_2.71	Anc_2.71	2100	2091	2094	2085	2094	1	1	1	1	1	6	6	5	6	6
OG589_YDL213C_Anc_2.72:1_highqual.fsa	589	YDL213C	Verified	YDL213C	Anc_2.72	highqual	Scer_4.46	Skud_4.40	Sbay_4.34	Spar_4.51	Smik_4.26	YDL213C	YDL213C	YDL213C	YDL213C	YDL213C	Anc_2.72	Anc_2.72	Anc_2.72	Anc_2.72	Anc_2.72	678	681	681	675	678	1	1	1	1	1	5	5	5	5	5
OG590_YDL212W_Anc_2.77:1_highqual.fsa	590	YDL212W	Verified	YDL212W	Anc_2.77	highqual	Scer_4.47	Skud_4.41	Sbay_4.35	Spar_4.52	Smik_4.27	YDL212W	YDL212W	YDL212W	YDL212W	YDL212W	Anc_2.77	Anc_2.77	Anc_2.77	Anc_2.77	Anc_2.77	633	633	627	633	633	1	1	1	1	1	5	4	5	5	5
OG591_YDL211C_Anc_2.79:1_highqual.fsa	591	YDL211C	Uncharacterized	YDL211C	Anc_2.79	highqual	Scer_4.48	Skud_4.42	Sbay_4.36	Spar_4.53	Smik_4.28	YDL211C	YDL211C	YDL211C	YDL211C	YDL211C	Anc_2.79	Anc_2.79	Anc_2.79	Anc_2.79	Anc_2.79	1119	1104	1080	1122	1113	1	1	1	1	1	5	3	5	5	5
OG592_YDL210W_Anc_8.468:1_highqual.fsa	592	YDL210W	Verified	YDL210W	Anc_8.468	highqual	Scer_4.50	Skud_4.46	Sbay_4.38	Spar_4.55	Smik_4.30	YDL210W	YDL210W	YDL210W	YDL210W	YDL210W	Anc_8.468	Anc_8.468	Anc_5.112	Anc_8.468	Anc_8.468	1716	1716	1716	1716	1716	1	1	1	1	1	5	2	5	5	5
OG593_YDL209C_Anc_8.466:1_highqual.fsa	593	YDL209C	Verified	YDL209C	Anc_8.466	highqual	Scer_4.51	Skud_4.47	Sbay_4.39	Spar_4.56	Smik_4.31	YDL209C	YDL209C	YDL209C	YDL209C	YDL209C	Anc_8.466	Anc_8.466	Anc_8.466	Anc_8.466	Anc_8.466	1020	1032	1047	1026	1026	1	1	1	1	1	5	3	5	5	5
OG594_YDL208W_Anc_8.465:1_highqual.fsa	594	NA	NA	YDL208W	Anc_8.465	highqual	Scer_4.52	Skud_4.48	Sbay_4.40	Spar_4.57	Smik_4.32	YDL208W	YDL208W	YDL208W	YDL208W	YDL208W	Anc_8.465	Anc_8.465	Anc_8.465	Anc_8.465	Anc_8.465	471	471	471	522	471	1	1	1	1	1	5	4	5	5	5
OG595_YDL207W_Anc_8.460:1_highqual.fsa	595	YDL207W	Verified	YDL207W	Anc_8.460	highqual	Scer_4.53	Skud_4.50	Sbay_4.41	Spar_4.58	Smik_4.33	YDL207W	YDL207W	YDL207W	YDL207W	YDL207W	Anc_8.460	Anc_8.460	Anc_8.460	Anc_8.460	Anc_8.460	1617	1617	1617	1617	1605	1	1	1	1	1	6	5	6	6	6
OG596_YDL206W_Anc_8.458:1_highqual.fsa	596	YDL206W	Uncharacterized	YDL206W	Anc_8.458	highqual	Scer_4.54	Skud_4.51	Sbay_4.42	Spar_4.59	Smik_4.34	YDL206W	YDL206W	YDL206W	YDL206W	YDL206W	Anc_8.458	Anc_8.458	Anc_8.458	Anc_8.458	Anc_8.458	2289	2295	2289	2286	2283	1	1	1	1	1	6	5	6	6	6
OG597_YDL205C_Anc_8.456:1_highqual.fsa	597	YDL205C	Verified	YDL205C	Anc_8.456	highqual	Scer_4.55	Skud_4.52	Sbay_4.43	Spar_4.60	Smik_4.35	YDL205C	YDL205C	YDL205C	YDL205C	YDL205C	Anc_8.456	Anc_8.456	Anc_8.456	Anc_8.456	Anc_8.456	984	984	984	984	984	1	1	1	1	1	6	5	6	6	6
OG598_YDL204W_Anc_8.454:1_highqual.fsa	598	YDL204W	Verified	YDL204W	Anc_8.454	highqual	Scer_4.56	Skud_4.53	Sbay_4.44	Spar_4.61	Smik_4.36	YDL204W	YDL204W	YDL204W	YDL204W	YDL204W	Anc_8.454	Anc_8.454	Anc_8.454	Anc_8.454	Anc_8.454	1182	1185	1188	1257	1185	1	1	1	1	1	6	6	6	6	6
OG599_YDL203C_Anc_8.452:1_highqual.fsa	599	YDL203C	Verified	YDL203C	Anc_8.452	highqual	Scer_4.57	Skud_4.54	Sbay_4.45	Spar_4.62	Smik_4.37	YDL203C	YDL203C	YDL203C	YDL203C	YDL203C	Anc_8.452	Anc_8.452	Anc_8.452	Anc_8.452	Anc_8.452	1872	1875	1857	1875	1875	1	1	1	1	1	6	6	6	6	6
OG600_YDL202W_Anc_8.449:1_highqual.fsa	600	YDL202W	Verified	YDL202W	Anc_8.449	highqual	Scer_4.58	Skud_4.55	Sbay_4.46	Spar_4.63	Smik_4.38	YDL202W	YDL202W	YDL202W	YDL202W	YDL202W	Anc_8.449	Anc_8.449	Anc_8.449	Anc_8.449	Anc_8.449	750	753	747	750	750	1	1	1	1	1	6	6	6	6	6
OG601_YDL201W_Anc_8.448:1_highqual.fsa	601	YDL201W	Verified	YDL201W	Anc_8.448	highqual	Scer_4.59	Skud_4.56	Sbay_4.47	Spar_4.64	Smik_4.39	YDL201W	YDL201W	YDL201W	YDL201W	YDL201W	Anc_8.448	Anc_8.448	Anc_8.448	Anc_8.448	Anc_8.448	861	861	861	861	861	1	1	1	1	1	6	6	6	6	6
OG602_YDL200C_Anc_8.447:1_highqual.fsa	602	NA	NA	YDL200C	Anc_8.447	highqual	Scer_4.60	Skud_4.57	Sbay_4.48	Spar_4.65	Smik_4.40	YDL200C	YDL200C	YDL200C	YDL200C	YDL200C	Anc_8.447	Anc_8.447	Anc_8.447	Anc_8.447	Anc_8.447	567	567	567	579	567	1	1	1	1	1	6	6	6	6	6
OG603_YDL199C_Anc_8.446:1_highqual.fsa	603	YDL199C	Uncharacterized	YDL199C	Anc_8.446	highqual	Scer_4.61	Skud_4.58	Sbay_4.49	Spar_4.66	Smik_4.41	YDL199C	YDL199C	YDL199C	YDL199C	YDL199C	Anc_8.446	Anc_8.446	Anc_8.446	Anc_8.446	Anc_8.446	2064	2064	2064	2064	2064	1	1	1	1	1	6	5	6	6	6
OG604_YDL198C_Anc_8.445:1_highqual.fsa	604	YDL198C	Verified	YDL198C	Anc_8.445	highqual	Scer_4.62	Skud_4.59	Sbay_4.50	Spar_4.67	Smik_4.42	YDL198C	YDL198C	YDL198C	YDL198C	YDL198C	Anc_8.445	Anc_8.445	Anc_8.445	Anc_8.445	Anc_8.445	903	903	903	903	903	1	1	1	1	1	6	5	6	6	6
OG605_YDL197C_Anc_8.443:1_highqual.fsa	605	YDL197C	Verified	YDL197C	Anc_8.443	highqual	Scer_4.63	Skud_4.60	Sbay_4.51	Spar_4.68	Smik_4.43	YDL197C	YDL197C	YDL197C	YDL197C	YDL197C	Anc_8.443	Anc_8.443	Anc_8.443	Anc_8.443	Anc_8.443	1578	1560	1632	1635	1593	1	1	1	1	1	5	5	5	5	5
OG606_YDL196W_Anc_7.345:1_length.fsa	606	NA	NA	YDL196W	Anc_7.345	length	Scer_4.64	Skud_4.62	Sbay_4.52	Spar_4.69	Smik_4.44	YDL196W	YDL196W	YDL196W	YDL196W	YDL196W	NA	NA	Anc_2.352	Anc_7.345	NA	330	177	159	321	159	1	2	1	2	1	5	4	5	5	5
OG607_YDL195W_Anc_7.310:1_highqual.fsa	607	YDL195W	Verified	YDL195W	Anc_7.310	highqual	Scer_4.65	Skud_4.63	Sbay_4.53	Spar_4.70	Smik_4.45	YDL195W	ADR090W	YDL195W	YDL195W	YDL195W	Anc_7.310	Anc_7.310	Anc_7.310	Anc_7.310	Anc_7.310	3822	3822	3816	3825	3813	1	1	1	1	1	6	5	6	6	6
OG608_YDL194W_Anc_7.309:1_highqual.fsa	608	YDL194W	Verified	YDL194W	Anc_7.309	highqual	Scer_4.66	Skud_4.64	Sbay_4.54	Spar_4.71	Smik_4.46	YDL194W	YDL194W	YDL194W	YDL194W	YDL194W	Anc_7.309	Anc_7.309	Anc_7.309	Anc_7.309	Anc_7.309	2655	2655	2673	2655	2646	1	1	1	1	1	4	4	4	4	4
OG609_YDL193W_Anc_7.308:1_highqual.fsa	609	YDL193W	Verified	YDL193W	Anc_7.308	highqual	Scer_4.67	Skud_4.65	Sbay_4.55	Spar_4.72	Smik_4.47	YDL193W	YDL193W	YDL193W	YDL193W	YDL193W	Anc_7.308	Anc_7.308	Anc_7.308	Anc_7.308	Anc_7.308	1119	1119	1116	1119	1119	1	1	1	1	1	6	6	6	6	6
OG610_YDL192W_Anc_7.307:1_highqual.fsa	610	YDL192W	Verified	YDL192W	Anc_7.307	highqual	Scer_4.68	Skud_4.66	Sbay_4.56	Spar_4.73	Smik_4.48	YDL192W	YDL192W	YDL192W	YDL192W	YDL192W	Anc_7.307	Anc_7.307	Anc_7.307	Anc_7.307	Anc_7.307	546	546	546	546	546	1	1	1	1	1	6	6	6	6	6
OG611_YDL191W_Anc_7.306:1_length.fsa	611	NA	NA	YDL191W	Anc_7.306	length	Scer_4.69	Skud_4.67	Sbay_4.57	Spar_4.74	Smik_4.49	Kpol_1019.33	YDL191W	YDL191W	YDL191W	YDL191W	Anc_7.306	Anc_7.306	Anc_7.306	Anc_7.306	Anc_7.306	357	231	363	363	363	1	1	2	2	2	6	5	6	6	6
OG612_YDL190C_Anc_7.305:1_highqual.fsa	612	YDL190C	Verified	YDL190C	Anc_7.305	highqual	Scer_4.70	Skud_4.69	Sbay_4.58	Spar_4.75	Smik_4.50	YDL190C	YDL190C	YDL190C	YDL190C	YDL190C	Anc_7.305	Anc_7.305	Anc_7.305	Anc_7.305	Anc_7.305	2886	2886	2886	2886	2886	1	1	1	1	1	6	6	6	6	6
OG613_YDL189W_Anc_7.304:1_highqual.fsa	613	YDL189W	Verified	YDL189W	Anc_7.304	highqual	Scer_4.71	Skud_4.70	Sbay_4.59	Spar_4.76	Smik_4.51	YDL189W	YDL189W	YDL189W	YDL189W	YDL189W	Anc_7.304	Anc_7.304	Anc_7.304	Anc_7.304	Anc_7.304	1374	1371	1371	1362	1365	1	1	1	1	1	6	6	6	6	6
OG614_YDL188C_Anc_7.302:1_highqual.fsa	614	YDL188C	Verified	YDL188C	Anc_7.302	highqual	Scer_4.72	Skud_4.71	Sbay_4.60	Spar_4.77	Smik_4.52	YDL188C	YDL188C	YDL188C	YDL188C	YDL188C	Anc_7.302	Anc_7.302	Anc_7.302	Anc_7.302	Anc_7.302	1134	1134	1137	1134	1134	1	1	1	1	1	5	5	5	5	5
OG615_YDL186W_Anc_7.301:1_highqual.fsa	615	NA	NA	YDL186W	Anc_7.301	highqual	Scer_4.73	Skud_4.72	Sbay_4.61	Spar_4.78	Smik_4.53	YDL186W	YDL186W	YDL186W	YDL186W	YDL186W	Anc_7.301	Anc_7.301	Anc_7.301	Anc_7.301	Anc_7.301	834	900	846	903	822	1	1	1	1	1	6	6	6	6	6
OG616_YDL185C-A_Anc_3.394:1_length.fsa	616	NA	NA	YDL185C-A	Anc_3.394	length	Scer_4.74	Skud_4.73	Sbay_4.62	Spar_4.79	Smik_4.54	YDL185C-A	NA	YDL185C-A	YDL185C-A	NA	NA	NA	NA	NA	Anc_3.394	138	114	129	135	138	1	3	2	2	1	4	4	4	4	4
OG617_YDL185W_Anc_7.300:1_length.fsa	617	NA	NA	YDL185W	Anc_7.300	length	Scer_4.75	Skud_4.74	Sbay_4.63	Spar_4.80	Smik_4.55	YDL185W	YDL185W	YDL185W	YDL185W	YDL185W	Anc_7.300	Anc_7.300	Anc_7.300	Anc_7.300	Anc_7.300	3216	1854	1854	1854	1854	1	1	1	1	1	6	6	6	6	6
OG618_YDL183C_Anc_7.298:1_highqual.fsa	618	YDL183C	Verified	YDL183C	Anc_7.298	highqual	Scer_4.76	Skud_4.75	Sbay_4.64	Spar_4.81	Smik_4.56	YDL183C	YDL183C	YDL183C	YDL183C	YDL183C	Anc_7.298	Anc_7.298	Anc_7.298	Anc_7.298	Anc_7.298	963	963	963	1014	963	1	1	1	1	1	6	6	6	6	6
OG619_YDL182W_Anc_7.295:1_highqual.fsa	619	YDL182W	Verified	YDL182W	Anc_7.295	highqual	Scer_4.77	Skud_4.76	Sbay_4.65	Spar_4.82	Smik_4.57	YDL182W	YDL182W	YDL182W	YDL182W	YDL182W	Anc_7.295	Anc_7.295	Anc_7.295	Anc_7.295	Anc_7.295	1287	1287	1299	1287	1287	1	1	1	1	1	5	5	5	5	5
OG620_YDL181W_Anc_7.294:1_highqual.fsa	620	YDL181W	Verified	YDL181W	Anc_7.294	highqual	Scer_4.78	Skud_4.77	Sbay_4.66	Spar_4.83	Smik_4.58	YDL181W	YDL181W	YDL181W	YDL181W	YDL181W	Anc_7.294	Anc_7.294	Anc_7.294	Anc_7.294	Anc_7.294	258	255	255	255	255	1	1	1	1	1	6	6	6	6	6
OG621_YDL180W_Anc_7.291:1_highqual.fsa	621	YDL180W	Uncharacterized	YDL180W	Anc_7.291	highqual	Scer_4.79	Skud_4.78	Sbay_4.67	Spar_4.84	Smik_4.59	YDL180W	YDL180W	YDL180W	YDL180W	YDL180W	Anc_7.291	Anc_7.291	Anc_7.291	Anc_7.291	Anc_7.291	1644	1638	1650	1644	1641	1	1	1	1	1	6	6	6	6	6
OG622_YDL179W_Anc_7.289:1_highqual.fsa	622	YDL179W	Verified	YDL179W	Anc_7.289	highqual	Scer_4.80	Skud_4.79	Sbay_4.68	Spar_4.85	Smik_4.60	YDL179W	YDL179W	YDL179W	YDL179W	YDL179W	Anc_7.289	Anc_7.289	Anc_7.289	Anc_7.289	Anc_7.289	915	930	918	915	918	1	1	1	1	1	6	6	6	6	6
OG623_YDL178W_Anc_7.286:1_highqual.fsa	623	YDL178W	Verified	YDL178W	Anc_7.286	highqual	Scer_4.81	Skud_4.80	Sbay_4.69	Spar_4.86	Smik_4.61	YDL178W	YDL178W	YDL178W	YDL178W	YDL178W	Anc_7.286	Anc_7.286	Anc_7.286	Anc_7.286	Anc_7.286	1593	1596	1593	1593	1596	1	1	1	1	1	6	6	6	6	6
OG624_YDL177C_Anc_7.284:1_highqual.fsa	624	NA	NA	YDL177C	Anc_7.284	highqual	Scer_4.82	Skud_4.81	Sbay_4.70	Spar_4.87	Smik_4.62	YDL177C	YDL177C	YDL177C	YDL177C	YDL177C	Anc_7.284	Anc_7.284	Anc_7.284	Anc_7.284	Anc_7.284	513	516	525	513	513	1	1	1	1	1	6	6	6	6	6
OG625_YDL176W_Anc_7.283:1_highqual.fsa	625	YDL176W	Verified	YDL176W	Anc_7.283	highqual	Scer_4.83	Skud_4.82	Sbay_4.71	Spar_4.88	Smik_4.63	YDL176W	YDL176W	YDL176W	YDL176W	YDL176W	Anc_7.283	Anc_7.283	Anc_7.283	Anc_7.283	Anc_7.283	2127	2127	2127	2127	2121	1	1	1	1	1	6	6	6	6	6
OG626_YDL175C_Anc_7.281:1_highqual.fsa	626	YDL175C	Verified	YDL175C	Anc_7.281	highqual	Scer_4.84	Skud_4.83	Sbay_4.72	Spar_4.89	Smik_4.64	YDL175C	YDL175C	YDL175C	YDL175C	YDL175C	Anc_7.281	Anc_7.281	Anc_7.281	Anc_7.281	Anc_7.281	1035	1035	1032	1029	1035	1	1	1	1	1	6	6	6	6	6
OG627_YDL174C_Anc_7.364:1_struture.fsa	627	YDL174C	Verified	YDL174C	Anc_7.364	struture	Scer_4.85	Skud_4.84	Sbay_4.73	Spar_4.90	Smik_4.65	YDL174C	YDL174C	YDL174C	YDL174C	YDL174C	Anc_7.364	Anc_7.364	Anc_7.364	Anc_7.364	Anc_7.364	1764	1725	1764	1764	1773	1	1	2	1	1	6	6	6	6	6
OG628_YDL173W_Anc_7.362:1_struture.fsa	628	NA	NA	YDL173W	Anc_7.362	struture	Scer_4.86	Skud_4.85	Sbay_4.74	Spar_4.91	Smik_4.66	YDL173W	YDL173W	YDL173W	YDL173W	YDL173W	Anc_7.362	Anc_7.362	Anc_7.362	Anc_7.362	Anc_7.362	888	885	882	891	897	1	1	3	1	1	6	6	6	6	6
OG629_YDL171C_Anc_7.361:1_highqual.fsa	629	YDL171C	Verified	YDL171C	Anc_7.361	highqual	Scer_4.87	Skud_4.86	Sbay_4.75	Spar_4.92	Smik_4.67	YDL171C	YDL171C	Kwal_33.14854	YDL171C	YDL171C	Anc_7.361	Anc_7.361	Anc_7.361	Anc_7.361	Anc_7.361	6438	6438	6438	6438	6438	1	1	1	1	1	6	6	6	6	6
OG630_YDL170W_Anc_7.360:1_highqual.fsa	630	YDL170W	Verified	YDL170W	Anc_7.360	highqual	Scer_4.88	Skud_4.87	Sbay_4.76	Spar_4.93	Smik_4.68	YDL170W	YDL170W	YDL170W	YDL170W	YDL170W	Anc_7.360	Anc_7.360	Anc_7.360	Anc_7.360	Anc_7.360	1587	1587	1590	1590	1587	1	1	1	1	1	6	6	6	6	6
OG631_YDL169C_Anc_7.355:1_highqual.fsa	631	YDL169C	Verified	YDL169C	Anc_7.355	highqual	Scer_4.89	Skud_4.88	Sbay_4.77	Spar_4.94	Smik_4.69	YDL169C	YDL169C	YDL169C	YDL169C	YDL169C	Anc_7.355	Anc_7.355	Anc_7.355	Anc_7.355	Anc_7.355	672	669	660	675	675	1	1	1	1	1	6	6	6	6	6
OG632_YDL168W_Anc_7.350:1_highqual.fsa	632	YDL168W	Verified	YDL168W	Anc_7.350	highqual	Scer_4.90	Skud_4.89	Sbay_4.78	Spar_4.95	Smik_4.70	YDL168W	YDL168W	YDL168W	YDL168W	YDL168W	Anc_7.350	Anc_7.350	Anc_7.350	Anc_7.350	Anc_7.350	1161	1158	1158	1161	1161	1	1	1	1	1	6	6	6	6	6
OG633_YDL167C_Anc_7.349:1_highqual.fsa	633	YDL167C	Verified	YDL167C	Anc_7.349	highqual	Scer_4.91	Skud_4.90	Sbay_4.79	Spar_4.96	Smik_4.71	YDL167C	YDL167C	YDL167C	YDL167C	YDL167C	Anc_7.349	Anc_7.349	Anc_7.349	Anc_7.349	Anc_7.349	2160	2124	2127	2118	2280	1	1	1	1	1	6	6	6	6	6
OG634_YDL166C_Anc_7.348:1_highqual.fsa	634	YDL166C	Verified	YDL166C	Anc_7.348	highqual	Scer_4.92	Skud_4.91	Sbay_4.80	Spar_4.97	Smik_4.72	YDL166C	YDL166C	YDL166C	YDL166C	YDL166C	Anc_7.348	Anc_7.348	Anc_7.348	Anc_7.348	Anc_7.348	594	585	621	594	594	1	1	1	1	1	6	6	6	6	6
OG635_YDL165W_Anc_7.347:1_highqual.fsa	635	YDL165W	Verified	YDL165W	Anc_7.347	highqual	Scer_4.93	Skud_4.92	Sbay_4.81	Spar_4.98	Smik_4.73	YDL165W	YDL165W	YDL165W	YDL165W	YDL165W	Anc_7.347	Anc_7.347	Anc_7.347	Anc_7.347	Anc_7.347	576	576	576	576	576	1	1	1	1	1	6	6	6	6	6
OG636_YDL164C_Anc_7.343:1_highqual.fsa	636	YDL164C	Verified	YDL164C	Anc_7.343	highqual	Scer_4.94	Skud_4.93	Sbay_4.82	Spar_4.99	Smik_4.74	YDL164C	YDL164C	YDL164C	YDL164C	YDL164C	Anc_7.343	Anc_7.343	Anc_7.343	Anc_7.343	Anc_7.343	2268	2268	2268	2268	2538	1	1	1	1	1	6	6	5	6	6
OG637_YDL161W_Anc_7.342:1_struture.fsa	637	NA	NA	YDL161W	Anc_7.342	struture	Scer_4.96	Skud_4.94	Sbay_4.83	Spar_4.101	Smik_4.75	YDL161W	YDL161W	YDL161W	YDL161W	YDL161W	Anc_7.342	Anc_7.342	Anc_7.342	Anc_7.342	Anc_7.342	1365	1344	1389	1350	1383	1	1	1	5	1	6	6	5	5	6
OG638_YDL160C-A_Anc_7.341:1_highqual.fsa	638	YDL160C-A	Uncharacterized	YDL160C-A	Anc_7.341	highqual	Scer_4.97	Skud_4.95	Sbay_4.84	Spar_4.103	Smik_4.76	YDL160C-A	YDL160C-A	YDL160C-A	YDL160C-A	YDL160C-A	Anc_7.341	Anc_7.341	Anc_7.341	Anc_7.341	Anc_7.341	243	237	243	240	240	1	1	1	1	1	6	6	5	6	6
OG639_YDL160C_Anc_7.336:1_highqual.fsa	639	YDL160C	Verified	YDL160C	Anc_7.336	highqual	Scer_4.98	Skud_4.96	Sbay_4.86	Spar_4.104	Smik_4.77	YDL160C	YDL160C	YDL160C	YDL160C	YDL160C	Anc_7.336	Anc_7.336	Anc_7.336	Anc_7.336	Anc_7.336	1521	1524	1527	1521	1521	1	1	1	1	1	6	6	5	6	6
OG640_YDL159W_Anc_7.335:1_highqual.fsa	640	YDL159W	Verified	YDL159W	Anc_7.335	highqual	Scer_4.100	Skud_4.97	Sbay_4.87	Spar_4.106	Smik_4.79	YDL159W	YDL159W	YDL159W	YDL159W	YDL159W	Anc_7.335	Anc_7.335	Anc_7.335	Anc_7.335	Anc_7.335	1548	1572	1575	1548	1551	1	1	1	1	1	6	6	5	6	6
OG641_YDL157C_Anc_7.334:1_highqual.fsa	641	YDL157C	Uncharacterized	YDL157C	Anc_7.334	highqual	Scer_4.101	Skud_4.98	Sbay_4.88	Spar_4.109	Smik_4.80	YDL157C	YDL157C	YDL157C	YDL157C	YDL157C	Anc_7.334	Anc_7.334	Anc_7.334	Anc_7.334	Anc_7.334	357	354	351	354	354	1	1	1	1	1	6	6	5	6	6
OG642_YDL156W_Anc_7.333:1_highqual.fsa	642	YDL156W	Uncharacterized	YDL156W	Anc_7.333	highqual	Scer_4.102	Skud_4.99	Sbay_4.89	Spar_4.110	Smik_4.81	YDL156W	YDL156W	YDL156W	YDL156W	Kpol_530.43	Anc_7.333	Anc_7.333	Anc_7.333	Anc_7.333	Anc_7.333	1569	1569	1569	1572	1569	1	1	1	1	1	6	6	5	6	6
OG643_YDL155W_Anc_7.332:1_highqual.fsa	643	YDL155W	Verified	YDL155W	Anc_7.332	highqual	Scer_4.103	Skud_4.100	Sbay_4.90	Spar_4.111	Smik_4.82	YDL155W	YDL155W	YDL155W	YDL155W	YDL155W	Anc_7.332	Anc_7.332	Anc_7.332	Anc_7.332	Anc_7.332	1284	1287	1287	1290	1287	1	1	1	1	1	6	6	5	6	6
OG644_YDL154W_Anc_7.331:1_struture.fsa	644	YDL154W	Verified	YDL154W	Anc_7.331	struture	Scer_4.104	Skud_4.101	Sbay_4.91	Spar_4.112	Smik_4.83	YDL154W	YDL154W	YDL154W	YDL154W	YDL154W	Anc_7.331	Anc_7.331	Anc_7.331	Anc_7.331	Anc_7.331	2706	2712	2679	2712	2715	1	1	2	1	1	6	6	5	6	6
OG645_YDL153C_Anc_7.330:1_highqual.fsa	645	YDL153C	Verified	YDL153C	Anc_7.330	highqual	Scer_4.105	Skud_4.102	Sbay_4.93	Spar_4.113	Smik_4.84	YDL153C	YDL153C	YDL153C	YDL153C	YDL153C	Anc_7.330	Anc_7.330	Anc_7.330	Anc_7.330	Anc_7.330	1833	1815	1818	1830	1818	1	1	1	1	1	6	6	5	6	6
OG646_YDL150W_Anc_7.329:1_highqual.fsa	646	YDL150W	Verified	YDL150W	Anc_7.329	highqual	Scer_4.106	Skud_4.104	Sbay_4.94	Spar_4.115	Smik_4.85	YDL150W	YDL150W	YDL150W	YDL150W	YDL150W	Anc_7.329	Anc_7.329	Anc_7.329	Anc_7.329	Anc_7.329	1269	1269	1260	1269	1269	1	1	1	1	1	6	6	5	6	6
OG647_YDL149W_Anc_7.328:1_highqual.fsa	647	YDL149W	Verified	YDL149W	Anc_7.328	highqual	Scer_4.107	Skud_4.105	Sbay_4.95	Spar_4.116	Smik_4.86	YDL149W	YDL149W	YDL149W	YDL149W	YDL149W	Anc_7.328	Anc_7.328	Anc_7.328	Anc_7.328	Anc_7.328	2994	3000	2994	2976	3063	1	1	1	1	1	6	6	5	6	6
OG648_YDL148C_Anc_7.327:1_highqual.fsa	648	YDL148C	Verified	YDL148C	Anc_7.327	highqual	Scer_4.108	Skud_4.106	Sbay_4.96	Spar_4.117	Smik_4.87	YDL148C	YDL148C	YDL148C	YDL148C	YDL148C	Anc_7.327	Anc_7.327	Anc_7.327	Anc_7.327	Anc_7.327	2433	2433	2433	2433	2433	1	1	1	1	1	6	6	6	6	6
OG649_YDL147W_Anc_7.326:1_highqual.fsa	649	YDL147W	Verified	YDL147W	Anc_7.326	highqual	Scer_4.109	Skud_4.107	Sbay_4.97	Spar_4.118	Smik_4.88	YDL147W	YDL147W	YDL147W	YDL147W	YDL147W	Anc_7.326	Anc_7.326	Anc_7.326	Anc_7.326	Anc_7.326	1338	1338	1338	1338	1338	1	1	1	1	1	6	6	6	6	6
OG650_YDL146W_Anc_7.324:1_highqual.fsa	650	YDL146W	Verified	YDL146W	Anc_7.324	highqual	Scer_4.110	Skud_4.108	Sbay_4.98	Spar_4.119	Smik_4.89	YDL146W	YDL146W	YDL146W	YDL146W	YDL146W	Anc_7.324	Anc_7.324	Anc_7.324	Anc_7.324	Anc_7.324	1476	1470	1470	1476	1464	1	1	1	1	1	6	6	6	6	6
OG651_YDL145C_Anc_7.322:1_highqual.fsa	651	YDL145C	Verified	YDL145C	Anc_7.322	highqual	Scer_4.111	Skud_4.109	Sbay_4.99	Spar_4.120	Smik_4.90	YDL145C	YDL145C	YDL145C	YDL145C	YDL145C	Anc_7.322	Anc_7.322	Anc_7.322	Anc_7.322	Anc_7.322	3606	3606	3606	3606	3606	1	1	1	1	1	6	6	6	6	6
OG652_YDL144C_Anc_7.320:1_highqual.fsa	652	NA	NA	YDL144C	Anc_7.320	highqual	Scer_4.112	Skud_4.110	Sbay_4.100	Spar_4.121	Smik_4.91	YDL144C	YDL144C	YDL144C	YDL144C	YDL144C	Anc_7.320	Anc_7.320	Anc_7.320	Anc_7.320	Anc_7.320	1071	1071	1071	1071	1071	1	1	1	1	1	6	6	6	6	6
OG653_YDL143W_Anc_7.317:1_highqual.fsa	653	YDL143W	Verified	YDL143W	Anc_7.317	highqual	Scer_4.113	Skud_4.111	Sbay_4.101	Spar_4.122	Smik_4.92	YDL143W	YDL143W	YDL143W	YDL143W	YDL143W	Anc_7.317	Anc_7.317	Anc_7.317	Anc_7.317	Anc_7.317	1587	1587	1587	1587	1587	1	1	1	1	1	6	6	6	6	6
OG654_YDL142C_Anc_7.316:1_highqual.fsa	654	YDL142C	Verified	YDL142C	Anc_7.316	highqual	Scer_4.114	Skud_4.112	Sbay_4.102	Spar_4.123	Smik_4.93	YDL142C	YDL142C	YDL142C	YDL142C	YDL142C	Anc_7.316	Anc_7.316	Anc_7.316	Anc_7.316	Anc_7.316	852	843	840	843	852	1	1	1	1	1	6	6	6	5	6
OG655_YDL141W_Anc_7.315:1_highqual.fsa	655	YDL141W	Verified	YDL141W	Anc_7.315	highqual	Scer_4.115	Skud_4.113	Sbay_4.103	Spar_4.124	Smik_4.94	YDL141W	Kpol_1019.23	YDL141W	YDL141W	Kpol_1019.23	Anc_7.315	Anc_7.315	Anc_7.315	Anc_7.315	Anc_7.315	2073	2073	2073	2073	2067	1	1	1	1	1	6	6	6	4	6
OG656_YDL140C_Anc_7.314:1_length.fsa	656	YDL140C	Verified	YDL140C	Anc_7.314	length	Scer_4.116	Skud_4.114	Sbay_4.104	Spar_4.125	Smik_4.95	YDL140C	YDL140C	YDL140C	NA	YDL140C	Anc_7.314	Anc_7.314	Anc_7.314	Anc_7.314	Anc_7.314	5202	5181	5202	228	5160	1	1	3	1	1	6	6	6	3	6
OG657_YDL139C_Anc_7.312:1_highqual.fsa	657	NA	NA	YDL139C	Anc_7.312	highqual	Scer_4.117	Skud_4.115	Sbay_4.105	Spar_4.139	Smik_4.96	YDL139C	YDL139C	YDL139C	YDL139C	YDL139C	Anc_7.312	Anc_7.312	Anc_7.312	Anc_7.312	Anc_7.312	672	675	720	672	672	1	1	1	1	1	6	6	6	5	6
OG658_YDL138W_Anc_7.309:1_highqual.fsa	658	YDL138W	Verified	YDL138W	Anc_7.309	highqual	Scer_4.118	Skud_4.116	Sbay_4.106	Spar_4.140	Smik_4.97	YDL138W	YDL138W	YDL138W	YDL138W	YDL138W	Anc_7.309	Anc_7.309	Anc_7.309	Anc_7.309	Anc_7.309	2292	2310	2307	2292	2304	1	1	1	1	1	6	6	6	5	6
OG659_YDL137W_Anc_7.307:1_highqual.fsa	659	YDL137W	Verified	YDL137W	Anc_7.307	highqual	Scer_4.119	Skud_4.117	Sbay_4.107	Spar_4.141	Smik_4.98	YDL137W	YDL137W	SPBC4F6.18c	YDL192W	YDL137W	Anc_7.307	Anc_7.307	Anc_7.307	Anc_7.307	Anc_7.307	546	546	546	546	546	1	1	1	1	1	6	6	6	6	6
OG660_YDL136W_Anc_7.306:1_struture.fsa	660	NA	NA	YDL136W	Anc_7.306	struture	Scer_4.120	Skud_4.118	Sbay_4.108	Spar_4.142	Smik_4.100	YDL136W	YDL136W	YDL136W	YDL136W	YDL136W	Anc_7.306	Anc_7.306	Anc_7.306	Anc_7.306	Anc_7.306	363	375	363	363	360	2	2	2	1	2	6	6	6	6	6
OG661_YDL135C_Anc_7.303:1_highqual.fsa	661	YDL135C	Verified	YDL135C	Anc_7.303	highqual	Scer_4.121	Skud_4.119	Sbay_4.109	Spar_4.143	Smik_4.101	YDL135C	YDL135C	YDL135C	YDL135C	YDL135C	Anc_7.303	Anc_7.303	Anc_7.303	Anc_7.303	Anc_7.303	609	609	609	609	606	1	1	1	1	1	6	6	6	6	6
OG662_YDL134C_Anc_7.302:1_highqual.fsa	662	YDL134C	Verified	YDL134C	Anc_7.302	highqual	Scer_4.122	Skud_4.120	Sbay_4.110	Spar_4.144	Smik_4.102	YDL134C	YDL134C	YDL134C	YDL134C	YDL134C	Anc_7.302	Anc_7.302	Anc_7.302	Anc_7.302	Anc_7.302	1110	1110	1110	1110	1110	1	1	1	1	1	6	6	6	6	6
OG663_YDL133W_Anc_7.297:1_highqual.fsa	663	YDL133W	Uncharacterized	YDL133W	Anc_7.297	highqual	Scer_4.123	Skud_4.121	Sbay_4.111	Spar_4.145	Smik_4.103	YDL133W	YDL133W	YDL133W	YDL133W	YDL133W	Anc_7.297	Anc_7.297	Anc_7.297	Anc_7.297	Anc_7.297	1314	1329	1326	1314	1314	1	1	1	1	1	6	6	6	6	6
OG664_YDL132W_Anc_7.296:1_highqual.fsa	664	YDL132W	Verified	YDL132W	Anc_7.296	highqual	Scer_4.124	Skud_4.122	Sbay_4.112	Spar_4.146	Smik_4.104	YDL132W	ADR106W	YDL132W	YDL132W	YDL132W	Anc_7.296	Anc_7.296	Anc_7.296	Anc_7.296	Anc_7.296	2448	2448	2448	2448	2448	1	1	1	1	1	6	6	6	6	6
OG665_YDL131W_Anc_7.295:1_highqual.fsa	665	YDL131W	Verified	YDL131W	Anc_7.295	highqual	Scer_4.125	Skud_4.123	Sbay_4.113	Spar_4.147	Smik_4.105	YDL131W	YDL131W	YDL131W	YDL131W	YDL131W	Anc_7.295	Anc_7.295	Anc_7.295	Anc_7.295	Anc_7.295	1323	1323	1317	1323	1323	1	1	1	1	1	6	6	6	6	6
OG666_YDL130W-A_Anc_7.294:1_length.fsa	666	NA	NA	YDL130W-A	Anc_7.294	length	Scer_4.126	Skud_4.124	Sbay_4.114	Spar_4.148	Smik_4.106	YDL130W-A	YDL130W-A	YDL130W-A	YDL130W-A	YDL130W-A	Anc_7.294	Anc_7.294	Anc_7.294	Anc_7.294	Anc_7.294	261	189	189	189	189	1	1	1	1	1	6	6	6	6	6
OG667_YDL130W_Anc_7.293:1_highqual.fsa	667	YDL130W	Verified	YDL130W	Anc_7.293	highqual	Scer_4.127	Skud_4.125	Sbay_4.115	Spar_4.149	Smik_4.107	YDL130W	YDL130W	YDL130W	YDL130W	YDL130W	Anc_7.293	Anc_7.293	Anc_7.293	Anc_7.293	Anc_7.293	321	318	321	321	321	2	2	2	2	2	6	6	6	6	6
OG668_YDL129W_Anc_7.292:1_highqual.fsa	668	YDL129W	Uncharacterized	YDL129W	Anc_7.292	highqual	Scer_4.128	Skud_4.126	Sbay_4.116	Spar_4.150	Smik_4.108	YDL129W	YDL129W	YDL129W	YDL129W	YDL129W	Anc_7.292	Anc_7.292	Anc_7.292	Anc_7.292	Anc_7.292	876	873	879	876	852	1	1	1	1	1	6	6	6	6	6
OG669_YDL128W_Anc_7.290:1_highqual.fsa	669	YDL128W	Verified	YDL128W	Anc_7.290	highqual	Scer_4.129	Skud_4.127	Sbay_4.117	Spar_4.151	Smik_4.109	YDL128W	YDL128W	YDL128W	YDL128W	YDL128W	Anc_7.290	Anc_7.290	Anc_7.290	Anc_7.290	Anc_7.290	1236	1236	1236	1236	1236	1	1	1	1	1	6	6	6	6	6
OG670_YDL127W_Anc_7.289:1_highqual.fsa	670	YDL127W	Verified	YDL127W	Anc_7.289	highqual	Scer_4.130	Skud_4.128	Sbay_4.118	Spar_4.152	Smik_4.110	YDL127W	YDL127W	YDL127W	YDL127W	YDL127W	Anc_7.289	Anc_7.289	Anc_7.289	Anc_7.289	Anc_7.289	927	927	930	930	927	1	1	1	1	1	6	6	5	6	6
OG671_YDL126C_Anc_7.288:1_highqual.fsa	671	YDL126C	Verified	YDL126C	Anc_7.288	highqual	Scer_4.131	Skud_4.129	Sbay_4.119	Spar_4.153	Smik_4.111	YDL126C	Kpol_2000.15	YDL126C	YDL126C	YDL126C	Anc_7.288	Anc_7.288	Anc_7.288	Anc_7.288	Anc_7.288	2508	2508	2511	2508	2508	1	1	1	1	1	6	6	5	6	6
OG672_YDL125C_Anc_7.287:1_struture.fsa	672	NA	NA	YDL125C	Anc_7.287	struture	Scer_4.132	Skud_4.130	Sbay_4.120	Spar_4.154	Smik_4.112	YDL125C	YDL125C	YDL125C	YDL125C	YDL125C	Anc_7.287	Anc_7.287	Anc_7.287	Anc_7.287	Anc_7.287	477	435	435	435	435	2	2	2	2	2	6	6	5	6	6
OG673_YDL124W_Anc_7.285:1_length.fsa	673	NA	NA	YDL124W	Anc_7.285	length	Scer_4.133	Skud_4.131	Sbay_4.122	Spar_4.155	Smik_4.113	YDL124W	YDL124W	YDL124W	YDL124W	YDL124W	Anc_7.285	Anc_7.285	Anc_7.285	Anc_7.285	Anc_7.285	939	939	621	939	939	1	1	3	1	1	6	6	4	6	6
OG674_YDL123W_Anc_7.282:1_highqual.fsa	674	YDL123W	Verified	YDL123W	Anc_7.282	highqual	Scer_4.134	Skud_4.132	Sbay_4.124	Spar_4.156	Smik_4.114	YDL123W	YDL123W	YDL123W	YDL123W	YDL123W	Anc_7.282	Anc_7.282	Anc_7.282	Anc_7.282	Anc_7.282	423	423	420	423	423	1	1	1	1	1	6	6	5	6	6
OG675_YDL122W_Anc_2.307:1_highqual.fsa	675	YDL122W	Verified	YDL122W	Anc_2.307	highqual	Scer_4.135	Skud_4.133	Sbay_4.125	Spar_4.157	Smik_4.115	YDL122W	YDL122W	YDL122W	YDL122W	YDL122W	Anc_2.307	Anc_2.307	Anc_2.307	Anc_2.307	Anc_2.307	2430	2364	2382	2406	2373	1	1	1	1	1	6	6	6	6	6
OG676_YDL121C_Anc_2.308:1_highqual.fsa	676	YDL121C	Uncharacterized	YDL121C	Anc_2.308	highqual	Scer_4.136	Skud_4.134	Sbay_4.126	Spar_4.158	Smik_4.116	YDL121C	YDL121C	YDL121C	YDL121C	YDL121C	Anc_2.308	Anc_2.308	Anc_2.308	Anc_2.308	Anc_2.308	450	450	450	450	450	1	1	1	1	1	6	6	6	6	6
OG677_YDL120W_Anc_2.309:1_highqual.fsa	677	YDL120W	Verified	YDL120W	Anc_2.309	highqual	Scer_4.137	Skud_4.135	Sbay_4.127	Spar_4.159	Smik_4.117	YDL120W	YDL120W	YDL120W	YDL120W	YDL120W	Anc_2.309	Anc_2.309	Anc_2.309	Anc_2.309	Anc_2.309	525	522	522	522	522	1	1	1	1	1	6	6	6	6	6
OG678_YDL119C_Anc_2.313:1_highqual.fsa	678	YDL119C	Uncharacterized	YDL119C	Anc_2.313	highqual	Scer_4.138	Skud_4.136	Sbay_4.128	Spar_4.160	Smik_4.118	YDL119C	YDL119C	YDL119C	YDL119C	YDL119C	Anc_2.313	Anc_2.313	Anc_2.313	Anc_2.313	Anc_2.313	924	924	924	924	924	1	1	1	1	1	6	6	6	6	6
OG679_YDL117W_Anc_2.319:1_highqual.fsa	679	YDL117W	Verified	YDL117W	Anc_2.319	highqual	Scer_4.139	Skud_4.137	Sbay_4.129	Spar_4.161	Smik_4.119	YDL117W	YDL117W	YDL117W	YDL117W	YDL117W	Anc_2.319	Anc_2.319	Anc_2.319	Anc_2.319	Anc_2.319	2658	2664	2664	2667	2664	1	1	1	1	1	6	6	6	6	6
OG680_YDL116W_Anc_2.320:1_highqual.fsa	680	YDL116W	Verified	YDL116W	Anc_2.320	highqual	Scer_4.140	Skud_4.138	Sbay_4.130	Spar_4.162	Smik_4.120	YDL116W	YDL116W	YDL116W	YDL116W	YDL116W	Anc_2.320	Anc_2.320	Anc_2.320	Anc_2.320	Anc_2.320	2181	2181	2181	2181	2187	1	1	1	1	1	6	6	6	6	6
OG681_YDL115C_Anc_2.322:1_struture.fsa	681	NA	NA	YDL115C	Anc_2.322	struture	Scer_4.141	Skud_4.139	Sbay_4.131	Spar_4.163	Smik_4.121	YDL115C	YDL115C	NA	YDL115C	YDL115C	Anc_2.322	Anc_2.322	Anc_2.322	Anc_2.322	Anc_2.322	1062	1119	1053	984	1050	2	3	3	2	3	6	6	6	5	6
OG682_YDL114W_Anc_2.323:1_highqual.fsa	682	YDL114W	Uncharacterized	YDL114W	Anc_2.323	highqual	Scer_4.143	Skud_4.140	Sbay_4.132	Spar_4.166	Smik_4.122	YDL114W	YDL114W	YDL114W	YDL114W	YDL114W	Anc_2.323	Anc_2.323	Anc_2.323	Anc_2.323	Anc_2.323	927	912	927	915	918	1	1	1	1	1	6	6	6	6	6
OG683_YDL113C_Anc_2.324:1_highqual.fsa	683	YDL113C	Verified	YDL113C	Anc_2.324	highqual	Scer_4.144	Skud_4.141	Sbay_4.133	Spar_4.167	Smik_4.123	YDL113C	YDL113C	YDL113C	YDL113C	YDL113C	Anc_2.324	Anc_2.324	Anc_2.324	Anc_2.324	Anc_2.324	1923	1923	1923	1926	1947	1	1	1	1	1	6	6	6	6	6
OG684_YDL112W_Anc_2.325:1_highqual.fsa	684	YDL112W	Verified	YDL112W	Anc_2.325	highqual	Scer_4.145	Skud_4.142	Sbay_4.134	Spar_4.168	Smik_4.124	YDL112W	YDL112W	YDL112W	YDL112W	Kwal_23.3442	Anc_2.325	Anc_2.325	Anc_2.325	Anc_2.325	Anc_2.325	4311	4311	4311	4311	4311	1	1	1	1	1	6	6	6	6	6
OG685_NOSGD_Anc_2.326:1_highqual.fsa	685	YDL111C	Verified	NOSGD	Anc_2.326	highqual	Scer_4.146	Skud_4.143	Sbay_4.135	Spar_4.169	Smik_4.125	Kpol_534.9	Kpol_534.9	Kpol_534.9	Kpol_534.9	Kpol_534.9	Anc_2.326	Anc_2.326	Anc_2.326	Anc_2.326	Anc_2.326	798	798	798	798	798	1	1	1	1	1	6	6	6	6	6
OG686_YDL110C_Anc_2.328:1_highqual.fsa	686	YDL110C	Verified	YDL110C	Anc_2.328	highqual	Scer_4.147	Skud_4.144	Sbay_4.136	Spar_4.170	Smik_4.126	YDL110C	YDL110C	YDL110C	YDL110C	YDL110C	Anc_2.328	Anc_2.328	Anc_2.328	Anc_2.328	Anc_2.328	453	453	453	453	453	1	1	1	1	1	6	6	6	6	6
OG687_YDL109C_Anc_2.330:1_highqual.fsa	687	YDL109C	Uncharacterized	YDL109C	Anc_2.330	highqual	Scer_4.148	Skud_4.145	Sbay_4.137	Spar_4.171	Smik_4.127	YDL109C	YDL109C	YDL109C	YDL109C	YDL109C	Anc_2.330	Anc_2.330	Anc_2.330	Anc_2.330	Anc_2.330	1944	1938	1947	1944	1938	1	1	1	1	1	6	6	6	6	6
OG688_YDL108W_Anc_2.332:1_length.fsa	688	NA	NA	YDL108W	Anc_2.332	length	Scer_4.149	Skud_4.146	Sbay_4.138	Spar_4.172	Smik_4.128	YDL108W	YDL108W	YDL108W	YDL108W	YDL108W	Anc_2.332	Anc_2.332	Anc_2.332	Anc_2.332	Anc_2.332	921	909	777	909	909	2	2	1	2	2	6	5	6	6	6
OG689_YDL107W_Anc_2.333:1_highqual.fsa	689	YDL107W	Verified	YDL107W	Anc_2.333	highqual	Scer_4.150	Skud_4.147	Sbay_4.139	Spar_4.173	Smik_4.129	YDL107W	YDL107W	YDL107W	YDL107W	YDL107W	Anc_2.333	Anc_2.333	Anc_2.333	Anc_2.333	Anc_2.333	1056	1050	1050	1050	1050	1	1	1	1	1	6	5	6	6	6
OG690_YDL106C_Anc_2.337:1_highqual.fsa	690	YDL106C	Verified	YDL106C	Anc_2.337	highqual	Scer_4.151	Skud_4.148	Sbay_4.140	Spar_4.174	Smik_4.130	YDL106C	YDL106C	YDL106C	YDL106C	YDL106C	Anc_2.337	Anc_2.337	Anc_2.337	Anc_2.337	Anc_2.337	1680	1692	1674	1659	1683	1	1	1	1	1	6	5	6	6	6
OG691_YDL105W_Anc_2.342:1_highqual.fsa	691	YDL105W	Verified	YDL105W	Anc_2.342	highqual	Scer_4.152	Skud_4.150	Sbay_4.141	Spar_4.175	Smik_4.131	YDL105W	YDL105W	YDL105W	YDL105W	YDL105W	Anc_2.342	Anc_2.342	Anc_2.342	Anc_2.342	Anc_2.342	1209	1227	1260	1212	1176	1	1	1	1	1	6	5	6	6	6
OG692_YDL104C_Anc_2.343:1_highqual.fsa	692	YDL104C	Verified	YDL104C	Anc_2.343	highqual	Scer_4.153	Skud_4.151	Sbay_4.142	Spar_4.176	Smik_4.132	YDL104C	YDL104C	YDL104C	YDL104C	YDL104C	Anc_2.343	Anc_2.343	Anc_2.343	Anc_2.343	Anc_2.343	1224	1353	1224	1224	1218	1	1	1	1	1	6	5	6	6	6
OG693_YDL103C_Anc_2.348:1_highqual.fsa	693	YDL103C	Verified	YDL103C	Anc_2.348	highqual	Scer_4.154	Skud_4.152	Sbay_4.143	Spar_4.177	Smik_4.133	YDL103C	YDL103C	YDL103C	YDL103C	YDL103C	Anc_2.348	Anc_2.348	Anc_2.348	Anc_2.348	Anc_2.348	1434	1434	1434	1434	1434	1	1	1	1	1	6	5	6	6	6
OG694_YDL102W_Anc_2.351:1_highqual.fsa	694	YDL102W	Verified	YDL102W	Anc_2.351	highqual	Scer_4.155	Skud_4.153	Sbay_4.144	Spar_4.178	Smik_4.134	YDL102W	YDL102W	YDL102W	YDL102W	YDL102W	Anc_2.351	Anc_2.351	Anc_2.351	Anc_2.351	Anc_2.351	3294	3294	3294	3294	3294	1	1	1	1	1	6	6	6	6	6
OG695_YDL101C_Anc_2.352:1_highqual.fsa	695	YDL101C	Verified	YDL101C	Anc_2.352	highqual	Scer_4.156	Skud_4.154	Sbay_4.145	Spar_4.179	Smik_4.135	YDL101C	Kpol_1004.19	YDL101C	YDL101C	Kpol_1004.19	Anc_2.352	Anc_2.352	Anc_2.352	Anc_2.352	Anc_2.352	1542	1542	1545	1542	1542	1	1	1	1	1	6	6	6	6	6
OG696_YDL100C_Anc_2.355:1_highqual.fsa	696	NA	NA	YDL100C	Anc_2.355	highqual	Scer_4.157	Skud_4.155	Sbay_4.146	Spar_4.180	Smik_4.136	YDL100C	YDL100C	YDL100C	YDL100C	YDL100C	Anc_2.355	Anc_2.355	Anc_2.355	Anc_2.355	Anc_2.355	1065	1065	1068	1065	1065	1	1	1	1	1	6	6	6	6	6
OG697_YDL099W_Anc_2.356:1_highqual.fsa	697	NA	NA	YDL099W	Anc_2.356	highqual	Scer_4.158	Skud_4.156	Sbay_4.147	Spar_4.181	Smik_4.137	YDL099W	YDL099W	YDL099W	YDL099W	YDL099W	Anc_2.356	Anc_2.356	Anc_2.356	Anc_2.356	Anc_2.356	1026	1062	1020	1038	1017	1	1	1	1	1	6	6	6	6	6
OG698_YDL098C_Anc_2.359:1_highqual.fsa	698	NA	NA	YDL098C	Anc_2.359	highqual	Scer_4.159	Skud_4.157	Sbay_4.148	Spar_4.182	Smik_4.138	YDL098C	YDL098C	YDL098C	YDL098C	YDL098C	Anc_2.359	Anc_2.359	Anc_2.359	Anc_2.359	Anc_2.359	585	588	588	585	585	1	1	1	1	1	6	6	6	6	6
OG699_YDL097C_Anc_2.361:1_highqual.fsa	699	YDL097C	Verified	YDL097C	Anc_2.361	highqual	Scer_4.160	Skud_4.158	Sbay_4.149	Spar_4.183	Smik_4.139	YDL097C	YDL097C	YDL097C	YDL097C	YDL097C	Anc_2.361	Anc_2.361	Anc_2.361	Anc_2.361	Anc_2.361	1305	1302	1302	1302	1302	1	1	1	1	1	6	6	6	6	6
OG700_YDL095W_Anc_2.362:1_highqual.fsa	700	YDL095W	Verified	YDL095W	Anc_2.362	highqual	Scer_4.161	Skud_4.159	Sbay_4.150	Spar_4.184	Smik_4.140	YDL095W	YDL093W	YDL095W	YDL095W	YDL093W	Anc_2.362	Anc_2.362	Anc_2.362	Anc_2.362	Anc_2.362	2454	2730	2454	2454	2454	1	1	1	1	1	6	6	6	6	6
OG701_YDL095W_Anc_2.362:1_highqual.fsa	701	YDL093W	Verified	YDL095W	Anc_2.362	highqual	Scer_4.163	Skud_4.161	Sbay_4.151	Spar_4.186	Smik_4.142	YDL095W	YDL095W	YDL095W	YDL095W	YDL095W	Anc_2.362	Anc_2.362	Anc_2.362	Anc_2.362	Anc_2.362	2232	2229	2232	2229	2229	1	1	1	1	1	6	6	6	6	6
OG702_YDL092W_Anc_2.364:1_highqual.fsa	702	YDL092W	Verified	YDL092W	Anc_2.364	highqual	Scer_4.164	Skud_4.162	Sbay_4.152	Spar_4.187	Smik_4.143	YDL092W	YDL092W	YDL092W	YDL092W	YDL092W	Anc_2.364	Anc_2.364	Anc_2.364	Anc_2.364	Anc_2.364	441	468	441	441	465	1	1	1	1	1	6	6	6	6	6
OG703_YDL091C_Anc_2.365:1_highqual.fsa	703	YDL091C	Verified	YDL091C	Anc_2.365	highqual	Scer_4.165	Skud_4.163	Sbay_4.153	Spar_4.188	Smik_4.144	YDL091C	YDL091C	YDL091C	YDL091C	YDL091C	Anc_2.365	Anc_2.365	Anc_2.365	Anc_2.365	Anc_2.365	1368	1368	1368	1368	1365	1	1	1	1	1	6	6	6	6	6
OG704_YDL090C_Anc_2.366:1_highqual.fsa	704	YDL090C	Verified	YDL090C	Anc_2.366	highqual	Scer_4.166	Skud_4.164	Sbay_4.154	Spar_4.189	Smik_4.145	YDL090C	YDL090C	YDL090C	YDL090C	YDL090C	Anc_2.366	Anc_2.366	Anc_2.366	Anc_2.366	Anc_2.366	1296	1293	1305	1290	1293	1	1	1	1	1	6	6	6	6	6
OG705_YDL089W_Anc_2.368:1_highqual.fsa	705	YDL089W	Verified	YDL089W	Anc_2.368	highqual	Scer_4.167	Skud_4.165	Sbay_4.155	Spar_4.190	Smik_4.146	YDL089W	YDL089W	YDL089W	YDL089W	YDL089W	Anc_2.368	Anc_2.368	Anc_2.368	Anc_2.368	Anc_2.368	1455	1467	1467	1467	1449	1	1	1	1	1	6	6	6	6	6
OG706_YDL088C_Anc_2.369:1_highqual.fsa	706	YDL088C	Verified	YDL088C	Anc_2.369	highqual	Scer_4.168	Skud_4.166	Sbay_4.156	Spar_4.191	Smik_4.147	YDL088C	YDL088C	YDL088C	YDL088C	YDL088C	Anc_2.369	Anc_2.369	Anc_2.369	Anc_2.369	Anc_2.369	1587	1584	1593	1584	1578	1	1	1	1	1	6	6	6	6	6
OG707_YDL087C_Anc_2.370:1_highqual.fsa	707	YDL087C	Verified	YDL087C	Anc_2.370	highqual	Scer_4.169	Skud_4.167	Sbay_4.157	Spar_4.192	Smik_4.148	YDL087C	YDL087C	YDL087C	YDL087C	YDL087C	Anc_2.370	Anc_2.370	Anc_2.370	Anc_2.370	Anc_2.370	786	816	774	795	834	1	1	1	1	1	6	6	6	6	6
OG708_YDL086W_Anc_2.379:1_highqual.fsa	708	YDL086W	Uncharacterized	YDL086W	Anc_2.379	highqual	Scer_4.170	Skud_4.168	Sbay_4.158	Spar_4.193	Smik_4.149	YDL086W	YDL086W	YDL086W	YDL086W	YDL086W	Anc_2.379	Anc_2.379	Anc_2.379	Anc_2.379	Anc_2.379	822	822	822	822	822	1	1	1	1	1	6	6	6	6	6
OG709_NOSGD_Anc_2.381:1_length.fsa	709	NA	NA	NOSGD	Anc_2.381	length	Scer_4.172	Skud_4.169	Sbay_4.159	Spar_4.194	Smik_4.150	NA	NA	Kpol_1032.64	NA	Kpol_1032.64	Anc_2.381	Anc_2.381	Anc_2.381	Anc_2.381	Anc_2.381	150	123	393	150	204	1	1	1	1	1	6	6	5	6	6
OG710_YDL085W_Anc_2.382:1_length.fsa	710	YDL085W	Verified	YDL085W	Anc_2.382	length	Scer_4.173	Skud_4.170	Sbay_4.160	Spar_4.195	Smik_4.151	YDL085W	YDL085W	YDL085W	YDL085W	YDL085W	Anc_2.382	Anc_2.382	Anc_2.382	Anc_2.382	Anc_2.382	1638	1638	873	1638	1638	1	1	1	1	1	6	6	4	6	6
OG711_YDL084W_Anc_2.384:1_highqual.fsa	711	YDL084W	Verified	YDL084W	Anc_2.384	highqual	Scer_4.174	Skud_4.171	Sbay_4.163	Spar_4.196	Smik_4.152	YDL084W	Kpol_1058.53	YDL084W	YDL084W	Kpol_1041.33	Anc_2.384	Anc_2.384	Anc_2.384	Anc_2.384	Anc_2.384	1341	1341	1341	1341	1341	1	1	1	1	1	6	6	5	6	6
OG712_YDL083C_Anc_2.386:1_highqual.fsa	712	YDL083C	Verified	YDL083C	Anc_2.386	highqual	Scer_4.175	Skud_4.172	Sbay_4.164	Spar_4.197	Smik_4.153	YDL083C	YMR143W	YDL083C	YDL083C	Kpol_1041.32	Anc_2.386	Anc_2.386	Anc_2.386	Anc_2.386	Anc_2.386	432	432	432	432	432	2	2	2	2	2	6	6	5	6	6
OG713_YDL082W_Anc_2.387:1_struture.fsa	713	NA	NA	YDL082W	Anc_2.387	struture	Scer_4.176	Skud_4.173	Sbay_4.165	Spar_4.198	Smik_4.154	YDL082W	YDL082W	YDL082W	YDL082W	YDL082W	Anc_2.387	Anc_2.387	Anc_2.387	Anc_2.387	Anc_2.387	600	600	600	597	600	2	2	2	1	1	6	6	5	6	6
OG714_YDL081C_Anc_2.388:1_highqual.fsa	714	YDL081C	Verified	YDL081C	Anc_2.388	highqual	Scer_4.177	Skud_4.174	Sbay_4.166	Spar_4.199	Smik_4.155	YDL081C	YDL081C	YDL081C	YDL081C	YDL081C	Anc_2.388	Anc_2.388	Anc_2.388	Anc_2.388	Anc_2.388	321	321	321	321	321	1	1	1	1	1	6	6	6	6	6
OG715_YDL080C_Anc_2.390:1_highqual.fsa	715	YDL080C	Verified	YDL080C	Anc_2.390	highqual	Scer_4.178	Skud_4.175	Sbay_4.167	Spar_4.200	Smik_4.156	YDL080C	YDL080C	YDL080C	YDL080C	YDL080C	Anc_2.390	Anc_2.390	Anc_2.390	Anc_2.390	Anc_2.390	1830	1863	1863	1866	1866	1	1	1	1	1	6	6	6	6	6
OG716_YDL079C_Anc_2.391:1_length.fsa	716	NA	NA	YDL079C	Anc_2.391	length	Scer_4.179	Skud_4.176	Sbay_4.168	Spar_4.201	Smik_4.157	YDL079C	YDL079C	YDL079C	YDL079C	YDL079C	Anc_2.391	Anc_2.391	Anc_2.391	Anc_2.391	Anc_2.391	1506	1134	1128	1128	1581	2	1	1	1	2	6	6	5	5	6
OG717_YDL078C_Anc_2.392:1_highqual.fsa	717	YDL078C	Verified	YDL078C	Anc_2.392	highqual	Scer_4.180	Skud_4.178	Sbay_4.170	Spar_4.203	Smik_4.158	YDL078C	YDL078C	YDL078C	YDL078C	YDL078C	Anc_2.392	Anc_2.392	Anc_2.392	Anc_2.392	Anc_2.392	1032	1032	1032	1032	1032	1	1	1	1	1	6	6	5	6	6
OG718_YDL077C_Anc_4.274:1_highqual.fsa	718	YDL077C	Verified	YDL077C	Anc_4.274	highqual	Scer_4.181	Skud_4.179	Sbay_4.171	Spar_4.204	Smik_4.159	YDL077C	YDL077C	YDL077C	YDL077C	YDL077C	Anc_4.274	Anc_4.274	Anc_4.274	Anc_4.274	Anc_4.274	3150	3150	3153	3150	3150	1	1	1	1	1	6	6	6	6	6
OG719_YDL076C_Anc_4.271:1_highqual.fsa	719	YDL076C	Verified	YDL076C	Anc_4.271	highqual	Scer_4.182	Skud_4.180	Sbay_4.172	Spar_4.205	Smik_4.160	YDL076C	YDL076C	YDL076C	YDL076C	YDL076C	Anc_4.271	Anc_4.271	Anc_4.271	Anc_4.271	Anc_4.271	885	888	894	885	864	1	1	1	1	1	6	6	6	6	6
OG720_YDL075W_Anc_4.270:1_struture.fsa	720	YDL075W	Verified	YDL075W	Anc_4.270	struture	Scer_4.183	Skud_4.181	Sbay_4.173	Spar_4.206	Smik_4.161	YDL075W	YDL075W	YDL075W	YDL075W	YDL075W	Anc_4.270	Anc_4.270	Anc_4.270	Anc_4.270	Anc_4.270	342	342	342	342	342	2	2	2	2	2	6	6	5	6	6
OG721_YDL074C_Anc_4.268:1_highqual.fsa	721	YDL074C	Verified	YDL074C	Anc_4.268	highqual	Scer_4.184	Skud_4.182	Sbay_4.175	Spar_4.207	Smik_4.162	YDL074C	YDL074C	YDL074C	YDL074C	YDL074C	Anc_4.268	Anc_4.268	Anc_4.268	Anc_4.268	Anc_4.268	2103	2103	2103	2103	2097	1	1	1	1	1	6	6	6	6	6
OG722_YDL073W_Anc_4.267:1_highqual.fsa	722	YDL073W	Uncharacterized	YDL073W	Anc_4.267	highqual	Scer_4.185	Skud_4.183	Sbay_4.176	Spar_4.208	Smik_4.163	YDL073W	YDL073W	YDL073W	YDL073W	YDL073W	Anc_4.267	Anc_4.267	Anc_4.267	Anc_4.267	Anc_4.267	2955	2946	2967	2961	2937	1	1	1	1	1	6	6	6	6	6
OG723_YDL072C_Anc_4.263:1_highqual.fsa	723	YDL072C	Verified	YDL072C	Anc_4.263	highqual	Scer_4.186	Skud_4.184	Sbay_4.177	Spar_4.209	Smik_4.164	YDL072C	YDL072C	YDL072C	YDL072C	YDL072C	Anc_4.263	Anc_4.263	Anc_4.263	Anc_4.263	Anc_4.263	612	612	612	612	612	1	1	1	1	1	6	6	5	6	6
OG724_YDL071C_Anc_8.735:1_length.fsa	724	NA	NA	YDL071C	Anc_8.735	length	Scer_4.187	Skud_4.185	Sbay_4.178	Spar_4.210	Smik_4.165	YDL071C	YDL071C	NA	YDL071C	YDL071C	Anc_6.238	Anc_8.735	NA	Anc_5.448	NA	375	375	108	381	270	1	1	1	1	2	6	6	5	6	6
OG725_YDL070W_Anc_4.262:1_struture.fsa	725	YDL070W	Verified	YDL070W	Anc_4.262	struture	Scer_4.188	Skud_4.186	Sbay_4.179	Spar_4.211	Smik_4.166	YDL070W	YDL070W	YDL070W	YDL070W	YDL070W	Anc_4.262	Anc_4.262	Anc_4.262	Anc_4.262	Anc_4.262	1917	1905	1899	1911	1908	1	1	2	1	1	6	6	5	6	6
OG726_YDL069C_Anc_4.260:1_highqual.fsa	726	NA	NA	YDL069C	Anc_4.260	highqual	Scer_4.189	Skud_4.187	Sbay_4.181	Spar_4.212	Smik_4.167	YDL069C	YDL069C	YDL069C	YDL069C	YDL069C	Anc_4.260	Anc_4.260	Anc_4.260	Anc_4.260	Anc_4.260	690	693	687	690	687	1	1	1	1	1	6	6	4	6	6
OG727_YDL067C_Anc_4.257:1_highqual.fsa	727	YDL067C	Verified	YDL067C	Anc_4.257	highqual	Scer_4.190	Skud_4.188	Sbay_4.182	Spar_4.213	Smik_4.168	YDL067C	YDL067C	YDL067C	YDL067C	YDL067C	Anc_4.257	Anc_4.257	Anc_4.257	Anc_4.257	Anc_4.257	180	177	177	177	177	1	1	1	1	1	6	6	4	6	6
OG728_YDL066W_Anc_4.254:1_highqual.fsa	728	YDL066W	Verified	YDL066W	Anc_4.254	highqual	Scer_4.191	Skud_4.189	Sbay_4.184	Spar_4.214	Smik_4.169	YDL066W	YDL066W	YDL066W	YDL066W	YDL066W	Anc_4.254	Anc_4.254	Anc_4.254	Anc_4.254	Anc_4.254	1287	1290	1290	1290	1287	1	1	1	1	1	6	6	5	6	6
OG729_YDL065C_Anc_4.250:1_length.fsa	729	NA	NA	YDL065C	Anc_4.250	length	Scer_4.192	Skud_4.190	Sbay_4.185	Spar_4.215	Smik_4.170	YDL065C	YDL065C	YDL065C	YDL065C	YDL065C	Anc_4.250	Anc_4.250	Anc_4.250	Anc_4.250	Anc_4.250	1029	1026	1029	1026	1179	1	1	1	1	1	6	6	5	6	6
OG730_YDL064W_Anc_4.249:1_struture.fsa	730	YDL064W	Verified	YDL064W	Anc_4.249	struture	Scer_4.193	Skud_4.191	Sbay_4.186	Spar_4.216	Smik_4.171	YDL064W	YDL064W	YDL064W	YDL064W	YDL064W	Anc_4.249	Anc_4.249	Anc_4.249	Anc_4.249	Anc_4.249	474	474	474	474	474	2	2	2	2	2	6	6	5	6	6
OG731_YDL063C_Anc_4.248:1_highqual.fsa	731	YDL063C	Verified	YDL063C	Anc_4.248	highqual	Scer_4.194	Skud_4.192	Sbay_4.187	Spar_4.217	Smik_4.172	YDL063C	YDL063C	YDL063C	YDL063C	YDL063C	Anc_4.248	Anc_4.248	Anc_4.248	Anc_4.248	Anc_4.248	1863	1863	1851	1863	1863	1	1	1	1	1	6	6	6	6	6
OG732_YDL061C_Anc_4.245:1_highqual.fsa	732	NA	NA	YDL061C	Anc_4.245	highqual	Scer_4.195	Skud_4.193	Sbay_4.188	Spar_4.218	Smik_4.173	YDL061C	YDL061C	YDL061C	YDL061C	YDL061C	Anc_4.245	Anc_4.245	Anc_4.245	Anc_4.245	Anc_4.245	171	171	168	171	168	1	1	1	1	1	6	6	6	6	6
OG733_YDL060W_Anc_4.244:1_highqual.fsa	733	YDL060W	Verified	YDL060W	Anc_4.244	highqual	Scer_4.196	Skud_4.194	Sbay_4.189	Spar_4.219	Smik_4.174	YDL060W	YDL060W	YDL060W	YDL060W	YDL060W	Anc_4.244	Anc_4.244	Anc_4.244	Anc_4.244	Anc_4.244	2367	2370	2379	2367	2367	1	1	1	1	1	6	6	6	6	6
OG734_YDL059C_Anc_4.239:1_highqual.fsa	734	YDL059C	Verified	YDL059C	Anc_4.239	highqual	Scer_4.197	Skud_4.195	Sbay_4.190	Spar_4.220	Smik_4.175	YDL059C	YDL059C	YDL059C	YDL059C	YDL059C	Anc_4.239	Anc_4.239	Anc_4.239	Anc_4.239	Anc_4.239	717	711	720	717	720	1	1	1	1	1	6	6	6	6	6
OG735_YDL058W_Anc_4.238:1_highqual.fsa	735	YDL058W	Verified	YDL058W	Anc_4.238	highqual	Scer_4.198	Skud_4.196	Sbay_4.191	Spar_4.221	Smik_4.176	YDL058W	YDL058W	YDL058W	YDL058W	YDL058W	Anc_4.238	Anc_4.238	Anc_4.238	Anc_4.238	Anc_4.238	5373	5379	5349	5418	5388	1	1	1	1	1	6	6	6	6	6
OG736_YDL057W_Anc_4.233:1_highqual.fsa	736	YDL057W	Uncharacterized	YDL057W	Anc_4.233	highqual	Scer_4.199	Skud_4.197	Sbay_4.192	Spar_4.222	Smik_4.177	YDL057W	YDL057W	YDL057W	YDL057W	YDL057W	Anc_4.233	Anc_4.233	Anc_4.233	Anc_4.233	Anc_4.233	987	987	987	987	987	1	1	1	1	1	5	5	5	5	5
OG737_YDL056W_Anc_4.232:1_highqual.fsa	737	YDL056W	Verified	YDL056W	Anc_4.232	highqual	Scer_4.200	Skud_4.198	Sbay_4.193	Spar_4.223	Smik_4.178	YDL056W	YDL056W	YDL056W	YDL056W	YDL056W	Anc_4.232	Anc_4.232	Anc_4.232	Anc_4.232	Anc_4.232	2502	2517	2532	2523	2541	1	1	1	1	1	5	5	5	4	4
OG738_YDL055C_Anc_4.231:1_highqual.fsa	738	YDL055C	Verified	YDL055C	Anc_4.231	highqual	Scer_4.201	Skud_4.199	Sbay_4.194	Spar_4.224	Smik_4.179	YDL055C	YDL055C	Kwal_26.9355	YDL055C	Kwal_26.9355	Anc_4.231	Anc_4.231	Anc_4.231	Anc_4.231	Anc_4.231	1086	1086	1086	1086	1086	1	1	1	1	1	5	5	5	4	3
OG739_YDL054C_Anc_4.229:1_highqual.fsa	739	YDL054C	Verified	YDL054C	Anc_4.229	highqual	Scer_4.203	Skud_4.201	Sbay_4.196	Spar_4.227	Smik_4.185	YDL054C	YDL054C	YDL054C	YDL054C	YDL054C	Anc_4.229	Anc_4.229	Anc_4.229	Anc_4.229	Anc_4.229	1461	1461	1467	1461	1461	1	1	1	1	1	5	5	5	4	3
OG740_YDL053C_Anc_4.228:1_highqual.fsa	740	YDL053C	Verified	YDL053C	Anc_4.228	highqual	Scer_4.204	Skud_4.202	Sbay_4.197	Spar_4.228	Smik_4.186	YDL053C	YDL053C	YDL053C	YDL053C	YDL053C	Anc_4.228	Anc_4.228	Anc_4.228	Anc_4.228	Anc_4.228	558	564	561	558	552	1	1	1	1	1	5	5	5	4	4
OG741_YDL052C_Anc_4.226:1_highqual.fsa	741	NA	NA	YDL052C	Anc_4.226	highqual	Scer_4.205	Skud_4.203	Sbay_4.198	Spar_4.229	Smik_4.187	YDL052C	YDL052C	YDL052C	YDL052C	YDL052C	Anc_4.226	Anc_4.226	Anc_4.226	Anc_4.226	Anc_4.226	912	909	909	912	909	1	1	1	1	1	5	5	5	5	5
OG742_YDL051W_Anc_4.224:1_highqual.fsa	742	YDL051W	Verified	YDL051W	Anc_4.224	highqual	Scer_4.206	Skud_4.204	Sbay_4.199	Spar_4.230	Smik_4.188	YDL051W	YDL051W	YDL051W	YDL051W	YDL051W	Anc_4.224	Anc_4.224	Anc_4.224	Anc_4.224	Anc_4.224	828	825	831	828	828	1	1	1	1	1	6	6	6	6	6
OG743_YDL049C_Anc_4.223:1_highqual.fsa	743	YDL049C	Verified	YDL049C	Anc_4.223	highqual	Scer_4.207	Skud_4.205	Sbay_4.200	Spar_4.231	Smik_4.189	YDL049C	YDL049C	YDL049C	YDL049C	YDL049C	Anc_4.223	Anc_4.223	Anc_4.223	Anc_4.223	Anc_4.223	807	810	810	807	810	1	1	1	1	1	6	6	6	6	6
OG744_YDL048C_Anc_4.222:1_highqual.fsa	744	YDL048C	Verified	YDL048C	Anc_4.222	highqual	Scer_4.208	Skud_4.206	Sbay_4.201	Spar_4.232	Smik_4.190	YDL048C	YDL048C	YDL048C	YDL048C	YDL048C	Anc_4.222	Anc_4.222	Anc_4.222	Anc_4.222	Anc_4.222	1473	1461	1512	1470	1470	1	1	1	1	1	6	6	5	6	6
OG745_YDL047W_Anc_3.142:1_highqual.fsa	745	YDL047W	Verified	YDL047W	Anc_3.142	highqual	Scer_4.209	Skud_4.207	Sbay_4.202	Spar_4.233	Smik_4.191	YDL047W	YDL047W	YDL047W	YDL047W	YDL047W	Anc_3.142	Anc_3.142	Anc_3.142	Anc_3.142	Anc_3.142	936	936	936	936	936	1	1	1	1	1	6	6	5	6	6
OG746_YDL046W_Anc_3.143:1_highqual.fsa	746	YDL046W	Verified	YDL046W	Anc_3.143	highqual	Scer_4.210	Skud_4.208	Sbay_4.203	Spar_4.234	Smik_4.192	YDL046W	YDL046W	YDL046W	YDL046W	YDL046W	Anc_3.143	Anc_3.143	Anc_3.143	Anc_3.143	Anc_3.143	522	522	522	522	522	1	1	1	1	1	6	6	5	6	6
OG747_YDL045W-A_Anc_3.145:1_length.fsa	747	NA	NA	YDL045W-A	Anc_3.145	length	Scer_4.211	Skud_4.209	Sbay_4.205	Spar_4.235	Smik_4.193	YDL045W-A	YDL045W-A	YDL045W-A	YDL045W-A	YDL045W-A	Anc_3.145	Anc_3.145	Anc_3.145	Anc_3.145	Anc_3.145	288	222	222	222	222	1	1	1	1	1	6	6	5	6	6
OG748_YDL045C_Anc_3.146:1_highqual.fsa	748	YDL045C	Verified	YDL045C	Anc_3.146	highqual	Scer_4.212	Skud_4.210	Sbay_4.206	Spar_4.236	Smik_4.194	YDL045C	YDL045C	YDL045C	YDL045C	YDL045C	Anc_3.146	Anc_3.146	Anc_3.146	Anc_3.146	Anc_3.146	921	921	921	921	921	1	1	1	1	1	6	6	4	6	6
OG749_YDL044C_Anc_3.147:1_highqual.fsa	749	YDL044C	Verified	YDL044C	Anc_3.147	highqual	Scer_4.213	Skud_4.211	Sbay_4.207	Spar_4.237	Smik_4.195	YDL044C	YDL044C	YDL044C	YDL044C	YDL044C	Anc_3.147	Anc_3.147	Anc_3.147	Anc_3.147	Anc_3.147	1323	1332	1326	1323	1323	1	1	1	1	1	6	6	4	6	6
OG750_YDL043C_Anc_3.150:1_highqual.fsa	750	YDL043C	Verified	YDL043C	Anc_3.150	highqual	Scer_4.214	Skud_4.212	Sbay_4.208	Spar_4.238	Smik_4.196	YDL043C	YDL043C	YDL043C	YDL043C	YDL043C	Anc_3.150	Anc_3.150	Anc_3.150	Anc_3.150	Anc_3.150	801	801	801	801	801	1	1	1	1	1	6	5	5	6	5
OG751_YDL042C_Anc_3.151:1_highqual.fsa	751	YDL042C	Verified	YDL042C	Anc_3.151	highqual	Scer_4.215	Skud_4.213	Sbay_4.210	Spar_4.239	Smik_4.197	YDL042C	YDL042C	YDL042C	YDL042C	YDL042C	Anc_3.151	Anc_3.151	Anc_3.151	Anc_3.151	Anc_3.151	1689	1704	1704	1698	1698	1	1	1	1	1	6	5	3	5	4
OG752_YDL040C_Anc_3.153:1_highqual.fsa	752	YDL040C	Verified	YDL040C	Anc_3.153	highqual	Scer_4.216	Skud_4.214	Sbay_4.211	Spar_4.240	Smik_4.198	YDL040C	Kwal_56.22841	YDL040C	YDL040C	Kwal_56.22841	Anc_3.153	Anc_3.153	Anc_3.153	Anc_3.153	Anc_3.153	2565	2568	2568	2571	2565	1	1	1	1	1	6	5	3	4	4
OG753_YDL036C_Anc_3.154:1_highqual.fsa	753	YDL036C	Verified	YDL036C	Anc_3.154	highqual	Scer_4.219	Skud_4.217	Sbay_4.215	Spar_4.245	Smik_4.201	YDL036C	YDL036C	YDL036C	YDL036C	YDL036C	Anc_3.154	Anc_3.154	Anc_3.154	Anc_3.154	Anc_3.154	1389	1377	1410	1389	1395	1	1	1	1	1	6	5	4	4	4
OG754_YDL035C_Anc_3.156:1_highqual.fsa	754	YDL035C	Verified	YDL035C	Anc_3.156	highqual	Scer_4.220	Skud_4.218	Sbay_4.216	Spar_4.246	Smik_4.202	YDL035C	YDL035C	YDL035C	YDL035C	YDL035C	Anc_3.156	Anc_3.156	Anc_3.156	Anc_3.156	Anc_3.156	2886	2685	2736	2847	2799	1	1	1	1	1	6	5	5	5	4
OG755_YDL033C_Anc_3.158:1_highqual.fsa	755	YDL033C	Verified	YDL033C	Anc_3.158	highqual	Scer_4.221	Skud_4.219	Sbay_4.217	Spar_4.247	Smik_4.203	YDL033C	YDL033C	YDL033C	YDL033C	YDL033C	Anc_3.158	Anc_3.158	Anc_3.158	Anc_3.158	Anc_3.158	1254	1326	1290	1305	1245	1	1	1	1	1	6	6	6	6	5
OG756_YDL031W_Anc_3.159:1_highqual.fsa	756	YDL031W	Verified	YDL031W	Anc_3.159	highqual	Scer_4.222	Skud_4.220	Sbay_4.218	Spar_4.248	Smik_4.204	YDL031W	YDL031W	YDL031W	YDL031W	YDL031W	Anc_3.159	Anc_3.159	Anc_3.159	Anc_3.159	Anc_3.159	2988	3006	3024	2988	2997	1	1	1	1	1	6	6	6	6	6
OG757_YDL030W_Anc_3.160:1_highqual.fsa	757	YDL030W	Verified	YDL030W	Anc_3.160	highqual	Scer_4.223	Skud_4.221	Sbay_4.219	Spar_4.249	Smik_4.205	YDL030W	YDL030W	YDL030W	YDL030W	YDL030W	Anc_3.160	Anc_3.160	Anc_3.160	Anc_3.160	Anc_3.160	1593	1596	1596	1596	1596	1	1	1	1	1	6	6	6	6	6
OG758_YDL029W_Anc_3.161:1_highqual.fsa	758	YDL029W	Verified	YDL029W	Anc_3.161	highqual	Scer_4.224	Skud_4.222	Sbay_4.220	Spar_4.250	Smik_4.206	YDL029W	YDL029W	YDL029W	YDL029W	YDL029W	Anc_3.161	Anc_3.161	Anc_3.161	Anc_3.161	Anc_3.161	1176	1176	1176	1176	1176	2	2	2	2	2	6	6	6	6	6
OG759_YDL028C_Anc_3.162:1_highqual.fsa	759	YDL028C	Verified	YDL028C	Anc_3.162	highqual	Scer_4.225	Skud_4.223	Sbay_4.221	Spar_4.251	Smik_4.207	YDL028C	YDL028C	YDL028C	YDL028C	YDL028C	Anc_3.162	Anc_3.162	Anc_3.162	Anc_3.162	Anc_3.162	2295	2310	2298	2295	2298	1	1	1	1	1	5	5	5	6	5
OG760_YDL027C_Anc_3.164:1_highqual.fsa	760	YDL027C	Uncharacterized	YDL027C	Anc_3.164	highqual	Scer_4.226	Skud_4.224	Sbay_4.222	Spar_4.252	Smik_4.208	YDL027C	YDL027C	YDL027C	YDL027C	YDL027C	Anc_3.164	Anc_3.164	Anc_3.164	Anc_3.164	Anc_3.164	1263	1227	1251	1263	1254	1	1	1	1	1	5	5	4	6	4
OG761_YDL025C_Anc_3.167:1_struture.fsa	761	YDL025C	Verified	YDL025C	Anc_3.167	struture	Scer_4.227	Skud_4.225	Sbay_4.223	Spar_4.253	Smik_4.209	YDL025C	YDL025C	YDL025C	YDL025C	YDL025C	Anc_3.167	Anc_3.167	Anc_3.167	Anc_3.167	Anc_3.167	1863	1833	1851	1872	1860	1	1	1	1	2	4	5	4	5	3
OG762_YDL022W_Anc_3.169:1_highqual.fsa	762	YDL022W	Verified	YDL022W	Anc_3.169	highqual	Scer_4.232	Skud_4.227	Sbay_4.226	Spar_4.257	Smik_4.213	YDL022W	YDL022W	YDL022W	YDL022W	YDL022W	Anc_3.169	Anc_3.169	Anc_3.169	Anc_3.169	Anc_3.169	1176	1176	1176	1176	1176	1	1	1	1	1	4	5	4	5	3
OG763_YDL021W_Anc_3.172:1_highqual.fsa	763	YDL021W	Verified	YDL021W	Anc_3.172	highqual	Scer_4.233	Skud_4.228	Sbay_4.227	Spar_4.258	Smik_4.214	YDL021W	YDL021W	YDL021W	YDL021W	YDL021W	Anc_3.172	Anc_3.172	Anc_3.172	Anc_3.172	Anc_3.172	936	936	936	936	936	1	1	1	1	1	4	5	4	5	4
OG764_YDL020C_Anc_3.173:1_highqual.fsa	764	YDL020C	Verified	YDL020C	Anc_3.173	highqual	Scer_4.234	Skud_4.229	Sbay_4.228	Spar_4.259	Smik_4.215	YDL020C	YDL020C	YDL020C	YDL020C	YDL020C	Anc_3.173	Anc_3.173	Anc_3.173	Anc_3.173	Anc_3.173	1596	1614	1608	1611	1653	1	1	1	1	1	5	5	5	5	5
OG765_YDL019C_Anc_3.175:1_highqual.fsa	765	YDL019C	Verified	YDL019C	Anc_3.175	highqual	Scer_4.235	Skud_4.230	Sbay_4.229	Spar_4.260	Smik_4.216	YDL019C	YDL019C	YDL019C	YDL019C	YDL019C	Anc_3.175	Anc_3.175	Anc_3.175	Anc_3.175	Anc_3.175	3852	3885	3879	3849	3831	1	1	1	1	1	4	6	5	4	4
OG766_YDL018C_Anc_3.182:1_highqual.fsa	766	YDL018C	Verified	YDL018C	Anc_3.182	highqual	Scer_4.236	Skud_4.236	Sbay_4.231	Spar_4.261	Smik_4.217	YDL018C	YDL018C	YDL018C	YDL018C	YDL018C	Anc_3.182	Anc_3.182	Anc_3.182	Anc_3.182	Anc_3.182	678	678	678	678	678	1	1	1	1	1	6	6	6	6	6
OG767_YDL017W_Anc_3.183:1_highqual.fsa	767	YDL017W	Verified	YDL017W	Anc_3.183	highqual	Scer_4.237	Skud_4.237	Sbay_4.232	Spar_4.262	Smik_4.218	YDL017W	YDL017W	YDL017W	YDL017W	YDL017W	Anc_3.183	Anc_3.183	Anc_3.183	Anc_3.183	Anc_3.183	1524	1524	1524	1524	1524	1	1	1	1	1	5	6	4	5	5
OG768_YDL015C_Anc_3.184:1_highqual.fsa	768	YDL015C	Verified	YDL015C	Anc_3.184	highqual	Scer_4.238	Skud_4.238	Sbay_4.233	Spar_4.263	Smik_4.219	YDL015C	YDL015C	YDL015C	YDL015C	YDL015C	Anc_3.184	Anc_3.184	Anc_3.184	Anc_3.184	Anc_3.184	933	933	933	933	933	1	1	1	1	1	5	5	4	5	5
OG769_YDL014W_Anc_3.185:1_struture.fsa	769	NA	NA	YDL014W	Anc_3.185	struture	Scer_4.239	Skud_4.239	Sbay_4.234	Spar_4.264	Smik_4.220	YDL014W	YDL014W	YDL014W	YDL014W	YDL014W	Anc_3.185	Anc_3.185	Anc_3.185	Anc_3.185	Anc_3.185	984	915	906	993	993	1	2	2	1	1	6	6	5	6	6
OG770_YDL013W_Anc_3.186:1_highqual.fsa	770	YDL013W	Verified	YDL013W	Anc_3.186	highqual	Scer_4.240	Skud_4.240	Sbay_4.236	Spar_4.265	Smik_4.221	YDL013W	YDL013W	YDL013W	YDL013W	YDL013W	Anc_3.186	Anc_3.186	Anc_3.186	Anc_3.186	Anc_3.186	1860	1860	1893	1848	1860	1	1	1	1	1	6	6	5	6	6
OG771_YDL012C_Anc_3.187:1_length.fsa	771	NA	NA	YDL012C	Anc_3.187	length	Scer_4.242	Skud_4.241	Sbay_4.237	Spar_4.267	Smik_4.222	NA	YDL012C	YDL012C	NA	YDL012C	Anc_3.187	Anc_3.187	Anc_3.187	Anc_3.187	Anc_3.187	102	321	312	45	189	2	2	2	1	3	5	5	4	4	5
OG772_YDL010W_Anc_3.189:1_highqual.fsa	772	YDL010W	Verified	YDL010W	Anc_3.189	highqual	Scer_4.243	Skud_4.242	Sbay_4.238	Spar_4.268	Smik_4.223	YDL010W	YDL010W	YDL010W	YDL010W	YDL010W	Anc_3.189	Anc_3.189	Anc_3.189	Anc_3.189	Anc_3.189	696	699	702	696	699	1	1	1	1	1	5	4	3	4	4
OG773_YDL008W_Anc_3.190:1_highqual.fsa	773	YDL008W	Verified	YDL008W	Anc_3.190	highqual	Scer_4.245	Skud_4.243	Sbay_4.239	Spar_4.269	Smik_4.224	YDL008W	YDL008W	YDL008W	YDL008W	YDL008W	Anc_3.190	Anc_3.190	Anc_3.190	Anc_3.190	Anc_3.190	498	498	498	498	498	1	1	1	1	1	3	3	3	4	3
OG774_YDL007W_Anc_3.216:1_highqual.fsa	774	YDL007W	Verified	YDL007W	Anc_3.216	highqual	Scer_4.253	Skud_4.247	Sbay_4.246	Spar_4.275	Smik_4.229	AEL011W	YDL007W	YDL007W	AEL011W	YDL007W	Anc_3.216	Anc_3.216	Anc_3.216	Anc_3.216	Anc_3.216	1314	1314	1314	1314	1314	1	1	1	1	1	3	3	3	4	3
OG775_YDL006W_Anc_3.215:1_highqual.fsa	775	YDL006W	Verified	YDL006W	Anc_3.215	highqual	Scer_4.254	Skud_4.248	Sbay_4.247	Spar_4.276	Smik_4.230	YDL006W	YDL006W	YDL006W	YDL006W	YDL006W	Anc_3.215	Anc_3.215	Anc_3.215	Anc_3.215	Anc_3.215	846	846	846	846	846	1	1	1	1	1	4	4	4	4	4
OG776_YDL005C_Anc_3.214:1_highqual.fsa	776	YDL005C	Verified	YDL005C	Anc_3.214	highqual	Scer_4.255	Skud_4.249	Sbay_4.248	Spar_4.277	Smik_4.231	YDL005C	YDL005C	YDL005C	YDL005C	YDL005C	Anc_3.214	Anc_3.214	Anc_3.214	Anc_3.214	Anc_3.214	1296	1188	1218	1260	1323	1	1	1	1	1	5	5	5	5	5
OG777_YDL004W_Anc_3.213:1_highqual.fsa	777	YDL004W	Verified	YDL004W	Anc_3.213	highqual	Scer_4.256	Skud_4.250	Sbay_4.249	Spar_4.278	Smik_4.232	YDL004W	YDL004W	YDL004W	YDL004W	YDL004W	Anc_3.213	Anc_3.213	Anc_3.213	Anc_3.213	Anc_3.213	483	489	483	480	483	1	1	1	1	1	6	6	6	6	6
OG778_YDL003W_Anc_3.212:1_highqual.fsa	778	YDL003W	Verified	YDL003W	Anc_3.212	highqual	Scer_4.257	Skud_4.251	Sbay_4.250	Spar_4.279	Smik_4.233	YDL003W	YDL003W	YDL003W	YDL003W	YDL003W	Anc_3.212	Anc_3.212	Anc_3.212	Anc_3.212	Anc_3.212	1701	1698	1704	1695	1701	1	1	1	1	1	6	6	5	6	6
OG779_YDL002C_Anc_3.210:1_highqual.fsa	779	YDL002C	Verified	YDL002C	Anc_3.210	highqual	Scer_4.258	Skud_4.252	Sbay_4.251	Spar_4.280	Smik_4.234	YDL002C	YDL002C	YDL002C	YDL002C	YDL002C	Anc_3.210	Anc_3.210	Anc_3.210	Anc_3.210	Anc_3.210	612	612	612	612	612	1	1	1	1	1	6	6	5	6	6
OG780_YDL001W_Anc_3.209:1_highqual.fsa	780	YDL001W	Verified	YDL001W	Anc_3.209	highqual	Scer_4.259	Skud_4.253	Sbay_4.252	Spar_4.281	Smik_4.235	YDL001W	YDL001W	YDL001W	YDL001W	YDL001W	Anc_3.209	Anc_3.209	Anc_3.209	Anc_3.209	Anc_3.209	1293	1293	1293	1293	1296	1	1	1	1	1	6	6	5	6	6
OG781_YDR001C_Anc_3.205:1_highqual.fsa	781	YDR001C	Verified	YDR001C	Anc_3.205	highqual	Scer_4.260	Skud_4.254	Sbay_4.254	Spar_4.282	Smik_4.236	Kpol_1045.60	YDR001C	Kpol_1045.60	Kpol_1045.60	Kpol_1045.60	Anc_3.205	Anc_3.205	Anc_3.205	Anc_3.205	Anc_3.205	2256	2256	2259	2256	2256	1	1	1	1	1	5	6	5	5	6
OG782_YDR002W_Anc_3.204:1_highqual.fsa	782	NA	NA	YDR002W	Anc_3.204	highqual	Scer_4.261	Skud_4.255	Sbay_4.255	Spar_4.283	Smik_4.237	YDR002W	YDR002W	YDR002W	YDR002W	YDR002W	Anc_3.204	Anc_3.204	Anc_3.204	Anc_3.204	Anc_3.204	606	606	606	606	606	1	1	1	1	1	6	6	5	6	6
OG783_YDR003W_Anc_3.200:1_highqual.fsa	783	YDR003W	Verified	YDR003W	Anc_3.200	highqual	Scer_4.262	Skud_4.256	Sbay_4.256	Spar_4.284	Smik_4.238	YDR003W	YDR003W	YDR003W	YDR003W	YDR003W	Anc_3.200	Anc_3.200	Anc_3.200	Anc_3.200	Anc_3.200	633	627	633	633	630	1	1	1	1	1	6	6	4	6	6
OG784_YDR004W_Anc_3.198:1_highqual.fsa	784	YDR004W	Verified	YDR004W	Anc_3.198	highqual	Scer_4.264	Skud_4.257	Sbay_4.257	Spar_4.286	Smik_4.239	YDR004W	YDR004W	YDR004W	YDR004W	YDR004W	Anc_3.198	Anc_3.198	Anc_3.198	Anc_3.198	Anc_3.198	1383	1347	1347	1347	1386	1	1	1	1	1	6	6	5	6	6
OG785_YDR005C_Anc_3.197:1_length.fsa	785	NA	NA	YDR005C	Anc_3.197	length	Scer_4.265	Skud_4.258	Sbay_4.258	Spar_4.287	Smik_4.240	YDR005C	YDR005C	YDR005C	YDR005C	YDR005C	Anc_3.197	Anc_3.197	Anc_3.197	Anc_3.197	Anc_3.197	1188	720	1194	717	1188	2	1	2	1	2	5	6	5	5	5
OG786_YDR006C_Anc_3.195:1_highqual.fsa	786	YDR006C	Verified	YDR006C	Anc_3.195	highqual	Scer_4.266	Skud_4.259	Sbay_4.260	Spar_4.288	Smik_4.241	YDR006C	YDR006C	YDR006C	YDR006C	YDR006C	Anc_3.195	Anc_3.195	Anc_3.195	Anc_3.195	Anc_3.195	2706	2670	2739	2496	2712	1	1	1	1	1	5	5	3	4	4
OG787_YDR007W_Anc_3.192:1_highqual.fsa	787	YDR007W	Verified	YDR007W	Anc_3.192	highqual	Scer_4.267	Skud_4.260	Sbay_4.261	Spar_4.289	Smik_4.242	YDR007W	YDR007W	YDR007W	YDR007W	YDR007W	Anc_3.192	Anc_3.192	Anc_3.192	Anc_3.192	Anc_3.192	675	675	672	675	675	1	1	1	1	1	4	4	2	3	3
OG788_YDR009W_Anc_3.219:1_length.fsa	788	NA	NA	YDR009W	Anc_3.219	length	Scer_4.268	Skud_4.261	Sbay_4.262	Spar_4.290	Smik_4.243	YDR009W	YDR009W	YDR009W	YDR009W	YDR009W	Anc_3.219	Anc_3.219	Anc_3.219	Anc_3.219	Anc_3.219	1563	693	1569	1563	1563	1	7	1	1	1	0	4	0	0	0
OG789_YDR012W_Anc_3.232:1_highqual.fsa	789	YDR012W	Verified	YDR012W	Anc_3.232	highqual	Scer_4.271	Skud_4.263	Sbay_4.264	Spar_4.292	Smik_4.245	YDR012W	YDR012W	YBR031W	Kpol_1053.3	Kpol_1053.3	Anc_3.232	Anc_3.232	Anc_3.232	Anc_3.232	Anc_3.232	1089	1089	1089	1089	1089	1	1	1	1	1	4	3	3	3	3
OG790_YDR013W_Anc_3.234:1_highqual.fsa	790	YDR013W	Verified	YDR013W	Anc_3.234	highqual	Scer_4.272	Skud_4.264	Sbay_2.161	Spar_4.293	Smik_4.246	YDR013W	YDR013W	YDR013W	YDR013W	YDR013W	Anc_3.234	Anc_3.234	Anc_3.234	Anc_3.234	Anc_3.234	627	627	627	627	627	1	1	1	1	1	5	5	6	3	4
OG791_YDR014W_Anc_3.235:1_struture.fsa	791	NA	NA	YDR014W	Anc_3.235	struture	Scer_4.273	Skud_4.265	Sbay_2.162	Spar_4.294	Smik_4.247	YDR014W	YDR014W	YDR014W	YDR014W	YDR014W	Anc_3.235	Anc_3.235	Anc_3.235	Anc_3.235	Anc_3.235	1944	1944	1806	1944	1941	1	1	6	1	1	5	5	5	4	5
OG792_YOR390W_Anc_3.237:1_length.fsa	792	NA	NA	YOR390W	Anc_3.237	length	Scer_4.274	Skud_4.266	Sbay_2.164	Spar_4.295	Smik_4.248	YOR390W	YPL279C	YOR390W	NA	YPL279C	Anc_3.237	Anc_3.237	Anc_3.237	Anc_3.237	Anc_3.237	354	777	1128	54	1128	8	10	1	1	1	6	6	6	5	6
OG793_YDR014W-A_Anc_3.238:1_highqual.fsa	793	YDR014W-A	Verified	YDR014W-A	Anc_3.238	highqual	Scer_4.275	Skud_4.267	Sbay_2.165	Spar_4.297	Smik_4.249	YDR014W-A	YDR014W-A	YDR014W-A	YDR014W-A	YDR014W-A	Anc_3.238	Anc_3.238	Anc_3.238	Anc_3.238	Anc_3.238	489	486	486	525	501	1	1	1	1	1	6	6	6	5	6
OG794_YDR016C_Anc_3.239:1_highqual.fsa	794	NA	NA	YDR016C	Anc_3.239	highqual	Scer_4.276	Skud_4.268	Sbay_2.166	Spar_4.298	Smik_4.250	YDR016C	YDR016C	YDR016C	YDR016C	YDR016C	Anc_3.239	Anc_3.239	Anc_3.239	Anc_3.239	Anc_3.239	282	276	279	279	279	1	1	1	1	1	6	6	6	5	6
OG795_YDR017C_Anc_3.240:1_highqual.fsa	795	YDR017C	Verified	YDR017C	Anc_3.240	highqual	Scer_4.277	Skud_4.269	Sbay_2.167	Spar_4.299	Smik_4.251	YDR017C	YDR017C	YDR017C	YDR017C	YDR017C	Anc_3.240	Anc_3.240	Anc_3.240	Anc_3.240	Anc_3.240	3153	3168	3165	3135	3138	1	1	1	1	1	6	6	6	5	6
OG796_YDR018C_Anc_3.244:1_highqual.fsa	796	YDR018C	Uncharacterized	YDR018C	Anc_3.244	highqual	Scer_4.278	Skud_4.270	Sbay_2.168	Spar_4.300	Smik_4.252	YDR018C	YDR018C	YDR018C	YDR018C	YDR018C	Anc_3.244	Anc_3.244	Anc_3.244	Anc_3.244	Anc_3.244	1191	1227	1296	1206	1239	1	1	1	1	1	6	6	6	6	6
OG797_YDR019C_Anc_3.246:1_highqual.fsa	797	YDR019C	Verified	YDR019C	Anc_3.246	highqual	Scer_4.279	Skud_4.271	Sbay_2.169	Spar_4.301	Smik_4.253	YDR019C	YDR019C	YDR019C	YDR019C	YDR019C	Anc_3.246	Anc_3.246	Anc_3.246	Anc_3.246	Anc_3.246	1203	1215	1203	1317	1305	1	1	1	1	1	6	6	6	6	6
OG798_YDR020C_Anc_3.248:1_highqual.fsa	798	YDR020C	Uncharacterized	YDR020C	Anc_3.248	highqual	Scer_4.280	Skud_4.272	Sbay_2.170	Spar_4.302	Smik_4.254	YDR020C	YDR020C	YDR020C	YDR020C	YDR020C	Anc_3.248	Anc_3.248	Anc_3.248	Anc_3.248	Anc_3.248	699	702	702	699	699	1	1	1	1	1	5	5	5	5	5
OG799_YDR021W_Anc_3.249:1_highqual.fsa	799	YDR021W	Verified	YDR021W	Anc_3.249	highqual	Scer_4.281	Skud_4.273	Sbay_2.171	Spar_4.303	Smik_4.255	YDR021W	YDR021W	YDR021W	YDR021W	YDR021W	Anc_3.249	Anc_3.249	Anc_3.249	Anc_3.249	Anc_3.249	1200	1200	1200	1200	1200	1	1	1	1	1	5	5	5	4	5
OG800_YDR022C_Anc_3.250:1_highqual.fsa	800	YDR022C	Verified	YDR022C	Anc_3.250	highqual	Scer_4.282	Skud_4.274	Sbay_2.172	Spar_4.304	Smik_4.256	YDR022C	YDR022C	YDR022C	YDR022C	YDR022C	Anc_3.250	Anc_3.250	Anc_3.250	Anc_3.250	Anc_3.250	591	594	594	594	594	1	1	1	1	1	5	5	5	3	5
OG801_YDR023W_Anc_3.251:1_highqual.fsa	801	YDR023W	Verified	YDR023W	Anc_3.251	highqual	Scer_4.284	Skud_4.276	Sbay_2.174	Spar_4.311	Smik_4.258	Kwal_56.22978	YDR023W	YDR023W	Kwal_56.22978	YDR023W	Anc_3.251	Anc_3.251	Anc_3.251	Anc_3.251	Anc_3.251	1389	1389	1389	1389	1389	1	1	1	1	1	5	5	5	3	5
OG802_YDR025W_Anc_3.255:1_length.fsa	802	NA	NA	YDR025W	Anc_3.255	length	Scer_4.287	Skud_4.277	Sbay_2.175	Spar_4.313	Smik_4.259	ABL091C	YDR025W	YDR025W	YDR025W	YDR025W	Anc_3.255	Anc_3.255	Anc_3.255	Anc_3.255	Anc_3.255	423	471	471	423	471	1	2	2	1	2	4	5	5	4	5
OG803_YDR026C_Anc_3.256:1_struture.fsa	803	NA	NA	YDR026C	Anc_3.256	struture	Scer_4.288	Skud_4.278	Sbay_2.176	Spar_4.314	Smik_4.260	YDR026C	YDR026C	YDR026C	YDR026C	YDR026C	Anc_3.256	Anc_3.256	Anc_3.256	Anc_3.256	Anc_3.256	1713	1716	1707	1713	1659	1	2	1	1	4	5	4	4	5	4
OG804_YDR026C_Anc_3.256:1_length.fsa	804	NA	NA	YDR026C	Anc_3.256	length	Scer_4.289	Skud_4.279	Sbay_2.177	Spar_4.315	Smik_4.261	YDR026C	YDR026C	NA	YDR026C	YDR026C	Anc_3.256	Anc_3.256	Anc_3.256	Anc_3.256	Anc_3.256	201	1518	201	201	1491	1	1	1	1	1	5	5	5	5	5
OG805_YDR027C_Anc_3.257:1_highqual.fsa	805	YDR027C	Verified	YDR027C	Anc_3.257	highqual	Scer_4.290	Skud_4.280	Sbay_2.178	Spar_4.316	Smik_4.262	YDR027C	YDR027C	YDR027C	YDR027C	YDR027C	Anc_3.257	Anc_3.257	Anc_3.257	Anc_3.257	Anc_3.257	2670	2685	2682	2670	2697	1	1	1	1	1	6	6	6	6	6
OG806_YDR028C_Anc_3.258:1_highqual.fsa	806	YDR028C	Verified	YDR028C	Anc_3.258	highqual	Scer_4.291	Skud_4.281	Sbay_2.179	Spar_4.317	Smik_4.263	YDR028C	YDR028C	YDR028C	YDR028C	YDR028C	Anc_3.258	Anc_3.258	Anc_3.258	Anc_3.258	Anc_3.258	3045	3057	3084	3057	3087	1	1	1	1	1	6	6	6	6	6
OG807_YDR029W_Anc_3.493:1_length.fsa	807	NA	NA	YDR029W	Anc_3.493	length	Scer_4.292	Skud_4.282	Sbay_2.180	Spar_4.318	Smik_4.264	YDR029W	NA	NA	YDR029W	YDR029W	Anc_7.504	Anc_2.242	Anc_5.190	Anc_3.493	Anc_2.398	315	204	312	273	288	1	5	3	4	3	6	6	5	6	6
OG808_YDR030C_Anc_3.259:1_highqual.fsa	808	YDR030C	Verified	YDR030C	Anc_3.259	highqual	Scer_4.293	Skud_4.283	Sbay_2.181	Spar_4.319	Smik_4.265	YDR030C	YDR030C	YDR030C	YDR030C	YDR030C	Anc_3.259	Anc_3.259	Anc_3.259	Anc_3.259	Anc_3.259	1521	1515	1524	1521	1521	1	1	1	1	1	6	6	5	6	6
OG809_YDR031W_Anc_3.260:1_highqual.fsa	809	YDR031W	Verified	YDR031W	Anc_3.260	highqual	Scer_4.294	Skud_4.284	Sbay_2.182	Spar_4.320	Smik_4.266	YDR031W	YDR031W	YDR031W	YDR031W	YDR031W	Anc_3.260	Anc_3.260	Anc_3.260	Anc_3.260	Anc_3.260	366	366	366	366	366	1	1	1	1	1	6	6	4	6	6
OG810_YDR032C_Anc_3.261:1_highqual.fsa	810	YDR032C	Verified	YDR032C	Anc_3.261	highqual	Scer_4.295	Skud_4.285	Sbay_2.184	Spar_4.321	Smik_4.267	YDR032C	YDR032C	YDR032C	YDR032C	YDR032C	Anc_3.261	Anc_3.261	Anc_3.261	Anc_3.261	Anc_3.261	597	597	597	597	597	1	1	1	1	1	5	5	4	5	5
OG811_YDR033W_Anc_3.263:1_highqual.fsa	811	YDR033W	Verified	YDR033W	Anc_3.263	highqual	Scer_4.296	Skud_4.286	Sbay_2.186	Spar_4.322	Smik_4.268	YDR033W	YDR033W	YDR033W	YDR033W	YDR033W	Anc_3.263	Anc_3.263	Anc_3.263	Anc_3.263	Anc_3.263	963	960	969	963	966	1	1	1	1	1	4	5	2	4	4
OG812_YDR034C_Anc_3.264:1_highqual.fsa	812	YDR034C	Verified	YDR034C	Anc_3.264	highqual	Scer_4.297	Skud_4.287	Sbay_2.187	Spar_4.323	Smik_4.269	YDR034C	YDR034C	YDR034C	YDR034C	YDR034C	Anc_3.264	Anc_3.264	Anc_3.264	Anc_3.264	Anc_3.264	2373	2355	2355	2337	2337	1	1	1	1	1	3	5	2	3	3
OG813_NOSGD_Anc_3.267:1_highqual.fsa	813	NA	NA	NOSGD	Anc_3.267	highqual	Scer_4.316	Skud_4.289	Sbay_2.192	Spar_4.330	Smik_4.273	NA	NA	NA	NA	NA	Anc_3.267	Anc_3.267	Anc_3.267	Anc_3.267	Anc_3.267	156	156	159	156	156	1	1	1	1	1	2	4	2	2	2
OG814_YDR035W_Anc_3.268:1_highqual.fsa	814	YDR035W	Verified	YDR035W	Anc_3.268	highqual	Scer_4.317	Skud_4.290	Sbay_2.193	Spar_4.331	Smik_4.274	Kwal_56.23079	YDR035W	Kwal_56.23079	Kwal_56.23079	YDR035W	Anc_3.268	Anc_3.268	Anc_3.268	Anc_3.268	Anc_3.268	1113	1113	1113	1113	1113	1	1	1	1	1	4	5	4	4	4
OG815_YDR036C_Anc_3.271:1_highqual.fsa	815	YDR036C	Verified	YDR036C	Anc_3.271	highqual	Scer_4.318	Skud_4.291	Sbay_2.194	Spar_4.332	Smik_4.275	YDR036C	YDR036C	YDR036C	YDR036C	YDR036C	Anc_3.271	Anc_3.271	Anc_3.271	Anc_3.271	Anc_3.271	1503	1503	1503	1503	1503	1	1	1	1	1	5	5	5	4	5
OG816_YDR037W_Anc_3.275:1_length.fsa	816	YDR037W	Verified	YDR037W	Anc_3.275	length	Scer_4.319	Skud_4.292	Sbay_2.195	Spar_4.338	Smik_4.276	YDR037W	YDR037W	YDR037W	YDR037W	YDR037W	Anc_3.275	Anc_3.275	Anc_3.275	Anc_3.275	Anc_3.275	1776	1779	1779	102	1776	1	1	1	1	1	5	5	5	3	5
OG817_YDR038C_Anc_3.276:1_highqual.fsa	817	NA	NA	YDR038C	Anc_3.276	highqual	Scer_4.320	Skud_4.293	Sbay_2.196	Spar_4.339	Smik_4.277	YDR040C	YDR038C	YDR038C	YDR040C	YDR038C	Anc_3.276	Anc_3.276	Anc_3.276	Anc_3.276	Anc_3.276	3276	3273	3249	3276	3276	1	1	1	1	1	6	5	5	3	5
OG818_YDR039C_Anc_3.276:1_length.fsa	818	NA	NA	YDR039C	Anc_3.276	length	Scer_4.322	Skud_4.294	Sbay_2.197	Spar_4.341	Smik_4.278	YDR039C	YDR039C	YDR039C	YDR040C	YDR039C	Anc_3.276	Anc_3.276	Anc_3.276	Anc_3.276	Anc_3.276	3276	3273	3249	1548	3276	1	1	1	1	1	5	5	5	4	5
OG819_YDR041W_Anc_3.278:1_highqual.fsa	819	YDR041W	Verified	YDR041W	Anc_3.278	highqual	Scer_4.323	Skud_4.295	Sbay_2.198	Spar_4.342	Smik_4.279	YDR041W	YDR041W	YDR041W	YDR041W	YDR041W	Anc_3.278	Anc_3.278	Anc_3.278	Anc_3.278	Anc_3.278	612	612	612	612	612	1	1	1	1	1	6	6	6	5	6
OG820_YDR042C_Anc_5.640:1_highqual.fsa	820	YDR042C	Uncharacterized	YDR042C	Anc_5.640	highqual	Scer_4.324	Skud_4.296	Sbay_2.199	Spar_4.343	Smik_4.280	YDR042C	YDR042C	YDR042C	YDR042C	YDR042C	Anc_5.640	Anc_1.317	Anc_5.640	Anc_1.10	Anc_7.16	603	606	606	582	606	1	1	1	1	1	6	6	6	5	6
OG821_YDR043C_Anc_3.281:1_highqual.fsa	821	YDR043C	Verified	YDR043C	Anc_3.281	highqual	Scer_4.325	Skud_4.297	Sbay_2.200	Spar_4.344	Smik_4.281	YDR043C	YDR043C	YDR043C	YDR043C	YDR043C	Anc_3.281	Anc_3.281	Anc_3.281	Anc_3.281	Anc_3.281	696	696	699	696	696	1	1	1	1	1	6	6	6	6	6
OG822_YDR044W_Anc_3.282:1_highqual.fsa	822	YDR044W	Verified	YDR044W	Anc_3.282	highqual	Scer_4.326	Skud_4.298	Sbay_2.201	Spar_4.345	Smik_4.282	YDR044W	YDR044W	YDR044W	YDR044W	YDR044W	Anc_3.282	Anc_3.282	Anc_3.282	Anc_3.282	Anc_3.282	987	987	987	987	987	1	1	1	1	1	6	6	6	6	6
OG823_YDR045C_Anc_3.283:1_highqual.fsa	823	YDR045C	Verified	YDR045C	Anc_3.283	highqual	Scer_4.327	Skud_4.299	Sbay_2.202	Spar_4.346	Smik_4.283	YDR045C	YDR045C	YDR045C	YDR045C	YDR045C	Anc_3.283	Anc_3.283	Anc_3.283	Anc_3.283	Anc_3.283	333	333	333	333	333	1	1	1	1	1	6	6	5	6	6
OG824_YDR046C_Anc_3.284:1_highqual.fsa	824	YDR046C	Verified	YDR046C	Anc_3.284	highqual	Scer_4.328	Skud_4.300	Sbay_2.203	Spar_4.347	Smik_4.284	YDR046C	Kpol_1065.13	YDR046C	YDR046C	Kpol_1065.13	Anc_3.284	Anc_3.284	Anc_3.284	Anc_3.284	Anc_3.284	1815	1815	1815	1815	1815	1	1	1	1	1	4	5	3	5	5
OG825_YDR047W_Anc_3.294:1_highqual.fsa	825	YDR047W	Verified	YDR047W	Anc_3.294	highqual	Scer_4.329	Skud_4.301	Sbay_2.204	Spar_4.348	Smik_4.285	YDR047W	YDR047W	Kwal_27.10507	YDR047W	YDR047W	Anc_3.294	Anc_3.294	Anc_3.294	Anc_3.294	Anc_3.294	1089	1089	1092	1089	1089	1	1	1	1	1	5	5	3	5	5
OG826_YDR049W_Anc_3.293:1_highqual.fsa	826	YDR049W	Verified	YDR049W	Anc_3.293	highqual	Scer_4.331	Skud_4.302	Sbay_2.207	Spar_4.349	Smik_4.286	YDR049W	YDR049W	YDR049W	YDR049W	YDR049W	Anc_3.293	Anc_3.293	Anc_3.293	Anc_3.293	Anc_3.293	1899	1896	1887	1908	1893	1	1	1	1	1	6	6	4	6	6
OG827_YDR050C_Anc_3.288:1_highqual.fsa	827	YDR050C	Verified	YDR050C	Anc_3.288	highqual	Scer_4.332	Skud_4.303	Sbay_2.208	Spar_4.350	Smik_4.287	YDR050C	YDR050C	YDR050C	YDR050C	YDR050C	Anc_3.288	Anc_3.288	Anc_3.288	Anc_3.288	Anc_3.288	747	837	747	747	747	1	1	1	1	1	6	6	4	6	6
OG828_YDR051C_Anc_3.287:1_highqual.fsa	828	YDR051C	Verified	YDR051C	Anc_3.287	highqual	Scer_4.333	Skud_4.304	Sbay_2.209	Spar_4.351	Smik_4.288	YDR051C	YDR051C	YDR051C	YDR051C	YDR051C	Anc_3.287	Anc_3.287	Anc_3.287	Anc_3.287	Anc_3.287	1005	1005	1005	1005	1005	1	1	1	1	1	6	6	5	6	6
OG829_YDR052C_Anc_3.299:1_highqual.fsa	829	YDR052C	Verified	YDR052C	Anc_3.299	highqual	Scer_4.334	Skud_4.305	Sbay_2.210	Spar_4.352	Smik_4.289	YDR052C	YDR052C	YDR052C	YDR052C	YDR052C	Anc_3.299	Anc_3.299	Anc_3.299	Anc_3.299	Anc_3.299	2115	2103	2139	2103	2103	1	1	1	1	1	6	6	6	6	6
OG830_YDR054C_Anc_3.301:1_highqual.fsa	830	YDR054C	Verified	YDR054C	Anc_3.301	highqual	Scer_4.335	Skud_4.306	Sbay_2.211	Spar_4.353	Smik_4.290	YDR054C	YDR054C	YDR054C	YDR054C	YDR054C	Anc_3.301	Anc_3.301	Anc_3.301	Anc_3.301	Anc_3.301	888	894	894	894	894	1	1	1	1	1	6	6	6	6	6
OG831_YDR055W_Anc_3.302:1_highqual.fsa	831	YDR055W	Verified	YDR055W	Anc_3.302	highqual	Scer_4.336	Skud_4.307	Sbay_2.212	Spar_4.354	Smik_4.291	YDR055W	YDR055W	YDR055W	YDR055W	YDR055W	Anc_3.302	Anc_3.302	Anc_3.302	Anc_3.302	Anc_3.302	1335	1317	1317	1350	1335	1	1	1	1	1	6	5	6	6	6
OG832_YDR056C_Anc_3.305:1_highqual.fsa	832	YDR056C	Uncharacterized	YDR056C	Anc_3.305	highqual	Scer_4.337	Skud_4.308	Sbay_2.213	Spar_4.355	Smik_4.292	YDR056C	YDR056C	YDR056C	YDR056C	YDR056C	Anc_3.305	Anc_3.305	Anc_3.305	Anc_3.305	Anc_3.305	618	609	609	618	612	1	1	1	1	1	5	5	5	5	5
OG833_YDR057W_Anc_3.306:1_struture.fsa	833	YDR057W	Verified	YDR057W	Anc_3.306	struture	Scer_4.338	Skud_4.309	Sbay_2.214	Spar_4.356	Smik_4.293	YDR057W	YDR057W	YDR057W	YDR057W	YDR057W	Anc_3.306	Anc_3.306	Anc_3.306	Anc_3.306	Anc_3.306	1629	1689	1743	1668	1629	1	1	1	1	2	4	4	4	4	4
OG834_YDR058C_Anc_1.101:1_highqual.fsa	834	YDR058C	Verified	YDR058C	Anc_1.101	highqual	Scer_4.339	Skud_4.311	Sbay_2.215	Spar_4.357	Smik_4.294	YDR058C	YDR058C	YDR058C	YDR058C	YDR058C	Anc_1.101	Anc_1.101	Anc_1.101	Anc_1.101	Anc_1.101	981	981	981	981	981	1	1	1	1	1	4	3	4	4	4
OG835_YDR059C_Anc_3.308:1_struture.fsa	835	NA	NA	YDR059C	Anc_3.308	struture	Scer_4.342	Skud_4.314	Sbay_2.218	Spar_4.360	Smik_4.297	YDR059C	YDR059C	YDR059C	YDR059C	YDR059C	Anc_3.308	Anc_3.308	Anc_3.308	Anc_3.308	Anc_3.308	447	447	447	447	447	2	2	2	2	2	4	4	4	3	4
OG836_YDR060W_Anc_3.309:1_struture.fsa	836	YDR060W	Verified	YDR060W	Anc_3.309	struture	Scer_4.343	Skud_4.315	Sbay_2.219	Spar_4.362	Smik_4.298	YDR060W	YDR060W	YDR060W	YDR060W	Kwal_27.12406	Anc_3.309	Anc_3.309	Anc_3.309	Anc_3.309	Anc_3.309	3078	2778	3096	3054	3093	1	1	3	1	1	4	4	4	4	4
OG837_YDR061W_Anc_8.176:1_highqual.fsa	837	YDR061W	Uncharacterized	YDR061W	Anc_8.176	highqual	Scer_4.344	Skud_4.316	Sbay_2.220	Spar_4.363	Smik_4.299	YDR061W	YDR061W	YDR061W	YDR061W	YDR061W	Anc_8.176	Anc_8.176	Anc_8.176	Anc_8.176	Anc_8.176	1620	1623	1623	1617	1623	1	1	1	1	1	5	5	5	5	5
OG838_YDR062W_Anc_8.177:1_highqual.fsa	838	YDR062W	Verified	YDR062W	Anc_8.177	highqual	Scer_4.345	Skud_4.317	Sbay_2.221	Spar_4.364	Smik_4.300	YDR062W	YDR062W	YDR062W	Kwal_14.2048	YDR062W	Anc_8.177	Anc_8.177	Anc_8.177	Anc_8.177	Anc_8.177	1686	1686	1686	1686	1686	1	1	1	1	1	6	6	6	5	6
OG839_YDR063W_Anc_8.178:1_highqual.fsa	839	YDR063W	Verified	YDR063W	Anc_8.178	highqual	Scer_4.346	Skud_4.318	Sbay_2.222	Spar_4.365	Smik_4.301	YDR063W	YDR063W	YDR063W	YDR063W	YDR063W	Anc_8.178	Anc_8.178	Anc_8.178	Anc_8.178	Anc_8.178	450	450	450	450	450	1	1	1	1	1	6	6	6	6	6
OG840_YDR064W_Anc_8.179:1_struture.fsa	840	NA	NA	YDR064W	Anc_8.179	struture	Scer_4.347	Skud_4.319	Sbay_2.223	Spar_4.366	Smik_4.302	YDR064W	YDR064W	YDR064W	YDR064W	YDR064W	Anc_8.179	Anc_8.179	Anc_8.179	Anc_8.179	Anc_8.179	456	456	432	456	456	2	2	2	2	2	6	6	6	6	6
OG841_YDR065W_Anc_8.180:1_highqual.fsa	841	YDR065W	Verified	YDR065W	Anc_8.180	highqual	Scer_4.348	Skud_4.320	Sbay_2.224	Spar_4.367	Smik_4.303	YDR065W	YDR065W	YDR065W	YDR065W	YDR065W	Anc_8.180	Anc_8.180	Anc_8.180	Anc_8.180	Anc_8.180	1098	1116	1104	1098	1098	1	1	1	1	1	6	6	6	6	6
OG842_YDR067C_Anc_8.186:1_highqual.fsa	842	YDR067C	Uncharacterized	YDR067C	Anc_8.186	highqual	Scer_4.350	Skud_4.321	Sbay_2.226	Spar_4.369	Smik_4.305	YDR067C	YDR067C	YDR067C	YDR067C	YDR067C	Anc_8.186	Anc_8.186	Anc_8.186	Anc_8.186	Anc_8.186	675	675	675	675	675	1	1	1	1	1	6	6	6	6	6
OG843_YDR068W_Anc_8.187:1_highqual.fsa	843	YDR068W	Verified	YDR068W	Anc_8.187	highqual	Scer_4.351	Skud_4.322	Sbay_2.227	Spar_4.370	Smik_4.306	YDR068W	YDR068W	YDR068W	YDR068W	YDR068W	Anc_8.187	Anc_8.187	Anc_8.187	Anc_8.187	Anc_8.187	933	996	924	921	912	1	1	1	1	1	6	6	6	6	6
OG844_YDR069C_Anc_8.188:1_highqual.fsa	844	YDR069C	Verified	YDR069C	Anc_8.188	highqual	Scer_4.352	Skud_4.323	Sbay_2.228	Spar_4.371	Smik_4.307	YDR069C	YDR069C	YDR069C	YDR069C	YDR069C	Anc_8.188	Anc_8.188	Anc_8.188	Anc_8.188	Anc_8.188	2781	2781	2784	2781	2790	1	1	1	1	1	6	6	6	6	6
OG845_YDR070C_Anc_8.189:1_highqual.fsa	845	YDR070C	Uncharacterized	YDR070C	Anc_8.189	highqual	Scer_4.353	Skud_4.324	Sbay_2.229	Spar_4.372	Smik_4.308	YDR070C	YDR070C	YDR070C	YDR070C	YDR070C	Anc_8.189	Anc_8.189	Anc_8.189	Anc_8.189	Anc_8.189	282	279	279	279	279	1	1	1	1	1	6	6	6	6	6
OG846_YDR071C_Anc_8.190:1_highqual.fsa	846	YDR071C	Verified	YDR071C	Anc_8.190	highqual	Scer_4.354	Skud_4.325	Sbay_2.230	Spar_4.373	Smik_4.309	YDR071C	YDR071C	YDR071C	YDR071C	YDR071C	Anc_8.190	Anc_8.190	Anc_8.190	Anc_8.190	Anc_8.190	576	576	576	576	576	1	1	1	1	1	6	6	6	6	6
OG847_YDR072C_Anc_8.193:1_highqual.fsa	847	YDR072C	Verified	YDR072C	Anc_8.193	highqual	Scer_4.355	Skud_4.326	Sbay_2.231	Spar_4.374	Smik_4.310	YDR072C	YDR072C	YDR072C	YDR072C	YDR072C	Anc_8.193	Anc_8.193	Anc_8.193	Anc_8.193	Anc_8.193	1584	1587	1584	1584	1584	1	1	1	1	1	6	6	6	6	6
OG848_YDR073W_Anc_8.194:1_highqual.fsa	848	YDR073W	Verified	YDR073W	Anc_8.194	highqual	Scer_4.356	Skud_4.327	Sbay_2.232	Spar_4.375	Smik_4.311	YDR073W	YDR073W	YDR073W	YDR073W	YDR073W	Anc_8.194	Anc_8.194	Anc_8.194	Anc_8.194	Anc_8.194	510	480	462	486	456	1	1	1	1	1	6	6	6	6	6
OG849_YDR074W_Anc_8.195:1_highqual.fsa	849	YDR074W	Verified	YDR074W	Anc_8.195	highqual	Scer_4.357	Skud_4.328	Sbay_2.233	Spar_4.376	Smik_4.312	YDR074W	YDR074W	Kwal_14.1981	YDR074W	YDR074W	Anc_8.195	Anc_8.195	Anc_8.195	Anc_8.195	Anc_8.195	2691	2691	2697	2691	2691	1	1	1	1	1	6	6	6	6	6
OG850_YDR075W_Anc_8.199:1_highqual.fsa	850	YDR075W	Verified	YDR075W	Anc_8.199	highqual	Scer_4.358	Skud_4.329	Sbay_2.234	Spar_4.377	Smik_4.313	YDR075W	YDR075W	YDR075W	YDR075W	YDR075W	Anc_8.199	Anc_8.199	Anc_8.199	Anc_8.199	Anc_8.199	927	927	927	927	927	1	1	1	1	1	6	6	6	5	6
OG851_YDR076W_Anc_8.200:1_highqual.fsa	851	YDR076W	Verified	YDR076W	Anc_8.200	highqual	Scer_4.359	Skud_4.330	Sbay_2.235	Spar_4.378	Smik_4.314	YDR076W	YDR076W	YDR076W	YDR076W	YDR076W	Anc_8.200	Anc_8.200	Anc_8.200	Anc_8.200	Anc_8.200	1221	1209	1224	1221	1221	1	1	1	1	1	6	6	6	5	6
OG852_YDR077W_Anc_8.201:1_length.fsa	852	YDR077W	Verified	YDR077W	Anc_8.201	length	Scer_4.360	Skud_4.331	Sbay_2.236	Spar_4.379	Smik_4.315	YDR077W	YDR077W	YDR077W	NA	YDR077W	Anc_8.201	Anc_8.201	Anc_8.201	Anc_8.201	Anc_8.201	1017	966	867	672	948	1	1	2	2	1	6	6	6	5	6
OG853_YDR078C_Anc_8.203:1_highqual.fsa	853	YDR078C	Verified	YDR078C	Anc_8.203	highqual	Scer_4.361	Skud_4.332	Sbay_2.237	Spar_4.381	Smik_4.316	YDR078C	YDR078C	YDR078C	YDR078C	YDR078C	Anc_8.203	Anc_8.203	Anc_8.203	Anc_8.203	Anc_8.203	672	672	672	672	672	1	1	1	1	1	6	6	6	5	6
OG854_YDR079W_Anc_8.209:1_highqual.fsa	854	YDR079W	Verified	YDR079W	Anc_8.209	highqual	Scer_4.362	Skud_4.333	Sbay_2.238	Spar_4.382	Smik_4.317	YDR079W	YDR079W	YDR079W	YDR079W	YDR079W	Anc_8.209	Anc_8.209	Anc_8.209	Anc_8.209	Anc_8.209	336	333	333	333	333	1	1	1	1	1	6	6	6	5	6
OG855_YDR079C-A_Anc_8.211:1_highqual.fsa	855	NA	NA	YDR079C-A	Anc_8.211	highqual	Scer_4.363	Skud_4.334	Sbay_2.239	Spar_4.383	Smik_4.318	YDR079C-A	YDR079C-A	YDR079C-A	YDR079C-A	YDR079C-A	Anc_8.211	Anc_8.211	Anc_8.211	Anc_8.211	Anc_8.211	219	216	216	192	216	1	1	1	1	1	6	6	6	5	6
OG856_YDR080W_Anc_8.212:1_highqual.fsa	856	YDR080W	Verified	YDR080W	Anc_8.212	highqual	Scer_4.364	Skud_4.335	Sbay_2.240	Spar_4.384	Smik_4.319	YDR080W	YDR080W	YDR080W	YDR080W	YDR080W	Anc_8.212	Anc_8.212	Anc_8.212	Anc_8.212	Anc_8.212	2979	2985	2946	2997	2985	1	1	1	1	1	6	6	6	6	6
OG857_YDR081C_Anc_8.213:1_highqual.fsa	857	YDR081C	Verified	YDR081C	Anc_8.213	highqual	Scer_4.365	Skud_4.336	Sbay_2.241	Spar_4.385	Smik_4.320	YDR081C	YDR081C	YDR081C	YDR081C	YDR081C	Anc_8.213	Anc_8.213	Anc_8.213	Anc_8.213	Anc_8.213	2778	2784	2754	2814	2745	1	1	1	1	1	6	6	6	6	6
OG858_YDR082W_Anc_8.214:1_highqual.fsa	858	YDR082W	Verified	YDR082W	Anc_8.214	highqual	Scer_4.366	Skud_4.337	Sbay_2.242	Spar_4.386	Smik_4.321	YDR082W	YDR082W	YDR082W	YDR082W	YDR082W	Anc_8.214	Anc_8.214	Anc_8.214	Anc_8.214	Anc_8.214	1485	1482	1482	1482	1482	1	1	1	1	1	6	6	6	6	6
OG859_YDR083W_Anc_8.215:1_highqual.fsa	859	NA	NA	YDR083W	Anc_8.215	highqual	Scer_4.367	Skud_4.338	Sbay_2.243	Spar_4.387	Smik_4.322	YDR083W	YDR083W	YDR083W	YDR083W	YDR083W	Anc_8.215	Anc_8.215	Anc_8.215	Anc_8.215	Anc_8.215	1179	1179	1182	1176	1182	1	1	1	1	1	6	6	6	6	6
OG860_YDR084C_Anc_8.216:1_highqual.fsa	860	YDR084C	Verified	YDR084C	Anc_8.216	highqual	Scer_4.368	Skud_4.339	Sbay_2.244	Spar_4.388	Smik_4.323	YDR084C	YDR084C	YDR084C	YDR084C	YDR084C	Anc_8.216	Anc_8.216	Anc_8.216	Anc_8.216	Anc_8.216	600	600	600	600	600	1	1	1	1	1	6	6	6	6	6
OG861_YDR085C_Anc_8.217:1_highqual.fsa	861	YDR085C	Verified	YDR085C	Anc_8.217	highqual	Scer_4.369	Skud_4.340	Sbay_2.245	Spar_4.389	Smik_4.324	YDR085C	YDR085C	YDR085C	YDR085C	YDR085C	Anc_8.217	Anc_8.217	Anc_8.217	Anc_8.217	Anc_8.217	1863	1887	1848	1863	1863	1	1	1	1	1	6	6	6	6	6
OG862_YDR086C_Anc_8.220:1_highqual.fsa	862	NA	NA	YDR086C	Anc_8.220	highqual	Scer_4.370	Skud_4.341	Sbay_2.246	Spar_4.390	Smik_4.325	YDR086C	YDR086C	YDR086C	YDR086C	YDR086C	Anc_8.220	Anc_8.220	Anc_8.220	Anc_8.220	Anc_8.220	243	240	240	243	240	1	1	1	1	1	5	5	5	5	5
OG863_YDR087C_Anc_8.221:1_highqual.fsa	863	YDR087C	Verified	YDR087C	Anc_8.221	highqual	Scer_4.371	Skud_4.342	Sbay_2.247	Spar_4.391	Smik_4.326	YDR087C	YDR087C	YDR087C	YDR087C	YDR087C	Anc_8.221	Anc_8.221	Anc_8.221	Anc_8.221	Anc_8.221	837	864	846	843	843	1	1	1	1	1	5	4	5	5	4
OG864_YDR088C_Anc_8.222:1_highqual.fsa	864	YDR088C	Verified	YDR088C	Anc_8.222	highqual	Scer_4.372	Skud_4.343	Sbay_2.248	Spar_4.392	Smik_4.327	YDR088C	YDR088C	YDR088C	YDR088C	YDR088C	Anc_8.222	Anc_8.222	Anc_8.222	Anc_8.222	Anc_8.222	1149	1152	1149	1149	1152	1	1	1	1	1	5	3	5	5	3
OG865_YDR089W_Anc_8.223:1_highqual.fsa	865	YDR089W	Uncharacterized	YDR089W	Anc_8.223	highqual	Scer_4.374	Skud_4.349	Sbay_2.250	Spar_4.394	Smik_4.332	YDR089W	YDR089W	YDR089W	YDR089W	YDR089W	Anc_8.223	Anc_8.223	Anc_8.223	Anc_8.223	Anc_8.223	2610	2604	2610	2607	2607	1	1	1	1	1	5	3	5	5	3
OG866_YDR090C_Anc_3.105:1_highqual.fsa	866	YDR090C	Uncharacterized	YDR090C	Anc_3.105	highqual	Scer_4.375	Skud_4.350	Sbay_2.251	Spar_4.395	Smik_4.333	YDR090C	YDR090C	YDR090C	YDR090C	YDR090C	Anc_3.105	Anc_3.105	Anc_3.105	Anc_3.105	Anc_3.105	933	933	933	933	933	1	1	1	1	1	4	3	4	4	3
OG867_YDR091C_Anc_8.227:1_highqual.fsa	867	YDR091C	Verified	YDR091C	Anc_8.227	highqual	Scer_4.376	Skud_4.351	Sbay_2.252	Spar_4.396	Smik_4.334	YDR091C	Kwal_56.23429	YDR091C	YDR091C	YDR091C	Anc_8.227	Anc_8.227	Anc_8.227	Anc_8.227	Anc_8.227	1827	1827	1827	1827	1827	1	1	1	1	1	5	5	5	5	5
OG868_YDR092W_Anc_8.230:1_struture.fsa	868	NA	NA	YDR092W	Anc_8.230	struture	Scer_4.377	Skud_4.352	Sbay_2.253	Spar_4.397	Smik_4.335	YDR092W	YDR092W	YDR092W	YDR092W	Kpol_1075.1b	Anc_8.230	Anc_8.230	Anc_8.230	Anc_8.230	Anc_8.230	462	429	429	402	429	2	1	1	1	1	6	6	6	6	6
OG869_YDR093W_Anc_8.231:1_highqual.fsa	869	YDR093W	Verified	YDR093W	Anc_8.231	highqual	Scer_4.378	Skud_4.353	Sbay_2.254	Spar_4.398	Smik_4.336	YDR093W	YDR093W	YDR093W	YDR093W	YDR093W	Anc_8.231	Anc_8.231	Anc_8.231	Anc_8.231	Anc_8.231	4839	4851	4815	4839	4860	1	1	1	1	1	4	4	4	4	4
OG870_YDR096W_Anc_8.234:1_highqual.fsa	870	YDR096W	Verified	YDR096W	Anc_8.234	highqual	Scer_4.380	Skud_4.354	Sbay_2.255	Spar_4.400	Smik_4.337	YDR096W	YDR096W	YDR096W	YDR096W	YDR096W	Anc_8.234	Anc_8.234	Anc_8.234	Anc_8.234	Anc_8.234	2685	2751	2685	2685	2685	1	1	1	1	1	5	5	5	5	5
OG871_YDR097C_Anc_8.235:1_highqual.fsa	871	YDR097C	Verified	YDR097C	Anc_8.235	highqual	Scer_4.381	Skud_4.355	Sbay_2.256	Spar_4.401	Smik_4.338	YDR097C	YDR097C	YDR097C	YDR097C	YDR097C	Anc_8.235	Anc_8.235	Anc_8.235	Anc_8.235	Anc_8.235	3729	3744	3738	3732	3747	1	1	1	1	1	4	5	5	4	4
OG872_YDR098C_Anc_8.240:1_struture.fsa	872	NA	NA	YDR098C	Anc_8.240	struture	Scer_4.382	Skud_4.356	Sbay_2.257	Spar_4.402	Smik_4.339	YDR098C	YDR098C	YDR098C	YDR098C	YDR098C	Anc_8.240	Anc_8.240	Anc_8.240	Anc_8.240	Anc_8.240	858	789	759	852	798	1	2	1	2	2	3	4	4	4	2
OG873_YDR099W_Anc_8.243:1_highqual.fsa	873	YDR099W	Verified	YDR099W	Anc_8.243	highqual	Scer_4.393	Skud_4.358	Sbay_2.259	Spar_4.405	Smik_4.343	YER177W	YDR099W	YDR099W	YDR099W	YDR099W	Anc_8.243	Anc_8.243	Anc_8.243	Anc_8.243	Anc_8.243	822	807	804	852	798	1	1	1	1	1	3	5	5	4	3
OG874_YDR100W_Anc_8.244:1_highqual.fsa	874	YDR100W	Verified	YDR100W	Anc_8.244	highqual	Scer_4.394	Skud_4.359	Sbay_2.260	Spar_4.406	Smik_4.344	YDR100W	YDR100W	YDR100W	YDR100W	YDR100W	Anc_8.244	Anc_8.244	Anc_8.244	Anc_8.244	Anc_8.244	432	432	432	432	429	1	1	1	1	1	4	5	5	4	4
OG875_YDR101C_Anc_8.245:1_highqual.fsa	875	YDR101C	Verified	YDR101C	Anc_8.245	highqual	Scer_4.395	Skud_4.360	Sbay_2.261	Spar_4.407	Smik_4.345	YDR101C	YDR101C	YDR101C	YDR101C	YDR101C	Anc_8.245	Anc_8.245	Anc_8.245	Anc_8.245	Anc_8.245	1782	1782	1764	1782	1758	1	1	1	1	1	5	5	5	5	5
OG876_YDR103W_Anc_8.247:1_highqual.fsa	876	YDR103W	Verified	YDR103W	Anc_8.247	highqual	Scer_4.397	Skud_4.361	Sbay_2.262	Spar_4.409	Smik_4.346	YDR103W	YDR103W	YDR103W	YDR103W	YDR103W	Anc_8.247	Anc_8.247	Anc_8.247	Anc_8.247	Anc_8.247	2754	2757	2778	2748	2637	1	1	1	1	1	6	6	6	6	6
OG877_YDR104C_Anc_8.248:1_highqual.fsa	877	YDR104C	Verified	YDR104C	Anc_8.248	highqual	Scer_4.398	Skud_4.362	Sbay_2.263	Spar_4.410	Smik_4.347	YDR104C	YDR104C	YDR104C	YDR104C	YDR104C	Anc_8.248	Anc_8.248	Anc_8.248	Anc_8.248	Anc_8.248	3738	3771	4008	3741	3744	1	1	1	1	1	5	5	5	6	5
OG878_YDR105C_Anc_8.250:1_highqual.fsa	878	YDR105C	Verified	YDR105C	Anc_8.250	highqual	Scer_4.399	Skud_4.363	Sbay_2.264	Spar_4.411	Smik_4.348	YDR105C	YDR105C	YDR105C	YDR105C	YDR105C	Anc_8.250	Anc_8.250	Anc_8.250	Anc_8.250	Anc_8.250	1422	1425	1425	1425	1425	1	1	1	1	1	5	4	5	5	4
OG879_YDR106W_Anc_8.251:1_length.fsa	879	YDR106W	Verified	YDR106W	Anc_8.251	length	Scer_4.400	Skud_4.364	Sbay_2.265	Spar_4.412	Smik_4.349	YDR106W	YDR106W	YDR106W	YDR106W	YDR106W	Anc_8.251	Anc_8.251	Anc_8.251	Anc_8.251	Anc_8.251	855	855	846	744	855	1	1	1	4	1	5	3	5	4	3
OG880_YDR107C_Anc_8.254:1_highqual.fsa	880	YDR107C	Verified	YDR107C	Anc_8.254	highqual	Scer_4.402	Skud_4.368	Sbay_2.267	Spar_4.415	Smik_4.353	Kpol_543.35	YDR107C	YDR107C	YDR107C	YDR107C	Anc_8.254	Anc_8.254	Anc_8.254	Anc_8.254	Anc_8.254	2019	2019	2019	2073	2073	1	1	1	1	1	4	2	4	4	2
OG881_YDR108W_Anc_8.255:1_highqual.fsa	881	YDR108W	Verified	YDR108W	Anc_8.255	highqual	Scer_4.403	Skud_4.369	Sbay_2.268	Spar_4.416	Smik_4.354	Kwal_56.23583	Kwal_56.23583	Kwal_56.23583	Kwal_56.23583	YDR108W	Anc_8.255	Anc_8.255	Anc_8.255	Anc_8.255	Anc_8.255	2097	2097	2088	2097	2097	1	1	1	1	1	5	4	5	5	4
OG882_YDR109C_Anc_8.257:1_highqual.fsa	882	YDR109C	Uncharacterized	YDR109C	Anc_8.257	highqual	Scer_4.404	Skud_4.370	Sbay_2.269	Spar_4.417	Smik_4.355	YDR109C	YDR109C	YDR109C	YDR109C	YDR109C	Anc_8.257	Anc_8.257	Anc_8.257	Anc_8.257	Anc_8.257	2148	2145	2178	2172	2115	1	1	1	1	1	5	5	4	5	5
OG883_YDR110W_Anc_8.262:1_highqual.fsa	883	YDR110W	Verified	YDR110W	Anc_8.262	highqual	Scer_4.405	Skud_4.371	Sbay_2.270	Spar_4.418	Smik_4.356	YDR110W	YDR110W	YDR110W	YDR110W	YDR110W	Anc_8.262	Anc_8.262	Anc_8.262	Anc_8.262	Anc_8.262	1701	1743	1899	1692	1731	1	1	1	1	1	5	5	4	5	5
OG884_YDR111C_Anc_8.263:1_highqual.fsa	884	YDR111C	Uncharacterized	YDR111C	Anc_8.263	highqual	Scer_4.406	Skud_4.372	Sbay_2.271	Spar_4.419	Smik_4.357	YDR111C	YDR111C	YDR111C	YDR111C	YDR111C	Anc_8.263	Anc_8.263	Anc_8.263	Anc_8.263	Anc_8.263	1524	1524	1524	1524	1524	1	1	1	1	1	5	5	5	4	6
OG885_YDR113C_Anc_8.265:1_highqual.fsa	885	YDR113C	Verified	YDR113C	Anc_8.265	highqual	Scer_4.407	Skud_4.374	Sbay_2.273	Spar_4.420	Smik_4.358	YDR113C	YDR113C	YDR113C	YDR113C	YDR113C	Anc_8.265	Anc_8.265	Anc_8.265	Anc_8.265	Anc_8.265	1119	1122	1131	1125	1116	1	1	1	1	1	6	6	5	6	6
OG886_YDR115W_Anc_8.267:1_highqual.fsa	886	YDR115W	Uncharacterized	YDR115W	Anc_8.267	highqual	Scer_4.409	Skud_4.375	Sbay_2.274	Spar_4.423	Smik_4.359	YDR115W	YDR115W	YDR115W	YDR115W	YDR115W	Anc_8.267	Anc_8.267	Anc_8.267	Anc_8.267	Anc_8.267	318	318	318	318	318	1	1	1	1	1	6	6	5	6	6
OG887_YDR116C_Anc_8.268:1_highqual.fsa	887	YDR116C	Verified	YDR116C	Anc_8.268	highqual	Scer_4.410	Skud_4.376	Sbay_2.275	Spar_4.424	Smik_4.360	YDR116C	YDR116C	YDR116C	YDR116C	YDR116C	Anc_8.268	Anc_8.268	Anc_8.268	Anc_8.268	Anc_8.268	858	858	858	858	858	1	1	1	1	1	6	6	4	6	6
OG888_YDR117C_Anc_8.269:1_highqual.fsa	888	YDR117C	Verified	YDR117C	Anc_8.269	highqual	Scer_4.411	Skud_4.377	Sbay_2.276	Spar_4.425	Smik_4.361	YDR117C	YDR117C	YDR117C	YDR117C	YDR117C	Anc_8.269	Anc_8.269	Anc_8.269	Anc_8.269	Anc_8.269	1698	1689	1698	1698	1698	1	1	1	1	1	6	6	5	6	6
OG889_YDR118W_Anc_8.270:1_struture.fsa	889	YDR118W	Verified	YDR118W	Anc_8.270	struture	Scer_4.412	Skud_4.378	Sbay_2.277	Spar_4.426	Smik_4.362	YDR118W	YDR118W	YDR118W	YDR118W	YDR118W	Anc_8.270	Anc_8.270	Anc_8.270	Anc_8.270	Anc_8.270	1959	1959	1947	1959	1947	1	1	2	1	1	6	6	5	6	6
OG890_YDR119W_Anc_8.272:1_highqual.fsa	890	YDR119W	Uncharacterized	YDR119W	Anc_8.272	highqual	Scer_4.413	Skud_4.379	Sbay_2.279	Spar_4.427	Smik_4.363	YDR119W	YDR119W	YDR119W	YDR119W	YDR119W	Anc_8.272	Anc_8.272	Anc_8.272	Anc_8.272	Anc_8.272	2307	2280	2328	2280	2298	1	1	1	1	1	6	6	5	6	6
OG891_YDR119W-A_Anc_8.273:1_highqual.fsa	891	YDR119W-A	Uncharacterized	YDR119W-A	Anc_8.273	highqual	Scer_4.414	Skud_4.380	Sbay_2.280	Spar_4.428	Smik_4.364	YDR119W-A	YDR119W-A	YDR119W-A	YDR119W-A	YDR119W-A	Anc_8.273	Anc_8.273	Anc_8.273	Anc_8.273	Anc_8.273	201	198	198	198	195	1	1	1	1	1	6	6	5	6	6
OG892_YDR120C_Anc_8.274:1_highqual.fsa	892	YDR120C	Verified	YDR120C	Anc_8.274	highqual	Scer_4.415	Skud_4.381	Sbay_2.281	Spar_4.429	Smik_4.365	YDR120C	YDR120C	Kwal_56.23747	Kwal_56.23747	YDR120C	Anc_8.274	Anc_8.274	Anc_8.274	Anc_8.274	Anc_8.274	1713	1665	1665	1713	1713	1	1	1	1	1	6	6	5	6	6
OG893_YDR121W_Anc_8.275:1_highqual.fsa	893	YDR121W	Verified	YDR121W	Anc_8.275	highqual	Scer_4.416	Skud_4.382	Sbay_2.282	Spar_4.430	Smik_4.366	YDR121W	YDR121W	YDR121W	YDR121W	YDR121W	Anc_8.275	Anc_8.275	Anc_8.275	Anc_8.275	Anc_8.275	591	612	636	612	609	1	1	1	1	1	6	6	5	6	5
OG894_YDR122W_Anc_8.279:1_highqual.fsa	894	YDR122W	Verified	YDR122W	Anc_8.279	highqual	Scer_4.417	Skud_4.383	Sbay_2.283	Spar_4.431	Smik_4.367	YDR122W	YDR122W	YDR122W	YDR122W	YDR122W	Anc_8.279	Anc_8.279	Anc_8.279	Anc_8.279	Anc_8.279	3195	3198	3270	3195	3201	1	1	1	1	1	6	6	4	6	5
OG895_YDR123C_Anc_8.280:1_highqual.fsa	895	YDR123C	Verified	YDR123C	Anc_8.280	highqual	Scer_4.418	Skud_4.384	Sbay_2.284	Spar_4.432	Smik_4.368	YDR123C	YDR123C	YDR123C	YDR123C	YDR123C	Anc_8.280	Anc_8.280	Anc_8.280	Anc_8.280	Anc_8.280	915	915	915	915	912	1	1	1	1	1	6	6	4	6	5
OG896_YDR124W_Anc_8.282:1_highqual.fsa	896	YDR124W	Uncharacterized	YDR124W	Anc_8.282	highqual	Scer_4.419	Skud_4.385	Sbay_2.287	Spar_4.433	Smik_4.370	YDR124W	YDR124W	YDR124W	YDR124W	YDR124W	Anc_8.282	Anc_8.282	Anc_8.282	Anc_8.282	Anc_8.282	963	1005	936	957	969	1	1	1	1	1	6	6	4	6	5
OG897_YDR125C_Anc_8.284:1_highqual.fsa	897	YDR125C	Verified	YDR125C	Anc_8.284	highqual	Scer_4.420	Skud_4.386	Sbay_2.288	Spar_4.434	Smik_4.371	YDR125C	YDR125C	YDR125C	YDR125C	YDR125C	Anc_8.284	Anc_8.284	Anc_8.284	Anc_8.284	Anc_8.284	1362	1341	1308	1371	1308	1	1	1	1	1	6	6	4	6	5
OG898_YDR126W_Anc_8.286:1_highqual.fsa	898	YDR126W	Verified	YDR126W	Anc_8.286	highqual	Scer_4.421	Skud_4.387	Sbay_2.289	Spar_4.435	Smik_4.372	YDR126W	YDR126W	YDR126W	YDR126W	YDR126W	Anc_8.286	Anc_8.286	Anc_8.286	Anc_8.286	Anc_8.286	1011	1011	1008	1011	1008	1	1	1	1	1	6	6	5	6	5
OG899_YDR127W_Anc_8.287:1_highqual.fsa	899	YDR127W	Verified	YDR127W	Anc_8.287	highqual	Scer_4.422	Skud_4.388	Sbay_2.290	Spar_4.436	Smik_4.373	YDR127W	YDR127W	YDR127W	YDR127W	YDR127W	Anc_8.287	Anc_8.287	Anc_8.287	Anc_8.287	Anc_8.287	4767	4767	4767	4767	4767	1	1	1	1	1	6	6	6	6	6
OG900_YDR128W_Anc_8.288:1_highqual.fsa	900	YDR128W	Verified	YDR128W	Anc_8.288	highqual	Scer_4.423	Skud_4.389	Sbay_2.291	Spar_4.437	Smik_4.374	YDR128W	YDR128W	YDR128W	YDR128W	YDR128W	Anc_8.288	Anc_8.288	Anc_8.288	Anc_8.288	Anc_8.288	3447	3456	3456	3447	3459	1	1	1	1	1	6	6	6	6	6
OG901_YDR129C_Anc_8.290:1_highqual.fsa	901	YDR129C	Verified	YDR129C	Anc_8.290	highqual	Scer_4.424	Skud_4.390	Sbay_2.292	Spar_4.438	Smik_4.375	YDR129C	YDR129C	YDR129C	YDR129C	YDR129C	Anc_8.290	Anc_8.290	Anc_8.290	Anc_8.290	Anc_8.290	1929	1929	1929	1929	1929	2	2	2	2	2	6	6	6	6	6
OG902_YDR130C_Anc_8.297:1_highqual.fsa	902	YDR130C	Verified	YDR130C	Anc_8.297	highqual	Scer_4.425	Skud_4.391	Sbay_2.293	Spar_4.439	Smik_4.376	YDR130C	YDR130C	YDR130C	YDR130C	YDR130C	Anc_8.297	Anc_8.297	Anc_8.297	Anc_8.297	Anc_8.297	876	873	876	864	888	1	1	1	1	1	6	6	6	6	6
OG903_YDR131C_Anc_8.298:1_highqual.fsa	903	YDR131C	Uncharacterized	YDR131C	Anc_8.298	highqual	Scer_4.426	Skud_4.392	Sbay_2.294	Spar_4.440	Smik_4.377	YDR131C	YDR131C	YDR131C	YDR131C	YDR131C	Anc_8.298	Anc_8.298	Anc_8.298	Anc_8.298	Anc_8.298	1671	1668	1668	1671	1668	1	1	1	1	1	6	5	5	5	5
OG904_YDR132C_Anc_8.299:1_highqual.fsa	904	YDR132C	Uncharacterized	YDR132C	Anc_8.299	highqual	Scer_4.427	Skud_4.393	Sbay_2.295	Spar_4.441	Smik_4.378	YDR132C	YDR132C	YDR132C	YDR132C	YDR132C	Anc_8.299	Anc_8.299	Anc_8.299	Anc_8.299	Anc_8.299	1488	1488	1497	1488	1485	1	1	1	1	1	6	6	6	6	6
OG905_YLR110C_Anc_8.301:1_length.fsa	905	NA	NA	YLR110C	Anc_8.301	length	Scer_4.429	Skud_4.394	Sbay_2.296	Spar_4.442	Smik_4.379	NA	YLR110C	YLR110C	YLR110C	NA	Anc_8.301	Anc_8.301	Anc_8.301	Anc_8.301	Anc_8.301	183	411	393	423	411	1	1	1	1	1	4	6	6	6	6
OG906_YDR135C_Anc_4.52:1_highqual.fsa	906	YDR135C	Verified	YDR135C	Anc_4.52	highqual	Scer_4.430	Skud_4.395	Sbay_2.297	Spar_4.443	Smik_4.380	YDR135C	YDR135C	YDR135C	YDR135C	YDR135C	Anc_8.303	Anc_4.52	Anc_4.52	Anc_4.52	Anc_4.52	4548	4551	4551	4551	4551	1	1	1	1	1	4	2	2	2	2
OG907_YDR137W_Anc_8.304:1_highqual.fsa	907	YDR137W	Verified	YDR137W	Anc_8.304	highqual	Scer_4.432	Skud_4.396	Sbay_2.298	Spar_4.444	Smik_4.381	YDR137W	YDR137W	YDR137W	YDR137W	YDR137W	Anc_8.304	Anc_8.304	Anc_8.304	Anc_8.304	Anc_8.304	1992	1974	1983	1992	1989	1	1	1	1	1	6	5	5	5	5
OG908_YDR138W_Anc_8.306:1_highqual.fsa	908	YDR138W	Verified	YDR138W	Anc_8.306	highqual	Scer_4.433	Skud_4.397	Sbay_2.299	Spar_4.445	Smik_4.382	YDR138W	YDR138W	YDR138W	YDR138W	YDR138W	Anc_8.306	Anc_8.306	Anc_8.306	Anc_8.306	Anc_8.306	2259	2178	2208	2259	2283	1	1	1	1	1	6	5	5	5	5
OG909_YDR139C_Anc_8.311:1_length.fsa	909	NA	NA	YDR139C	Anc_8.311	length	Scer_4.434	Skud_4.398	Sbay_2.300	Spar_4.446	Smik_4.383	YDR139C	YDR139C	YDR139C	YDR139C	YDR139C	Anc_8.311	Anc_8.311	Anc_8.311	Anc_8.311	Anc_8.311	234	282	261	390	300	2	3	2	2	2	6	5	5	5	5
OG910_YDR140W_Anc_8.312:1_highqual.fsa	910	YDR140W	Verified	YDR140W	Anc_8.312	highqual	Scer_4.435	Skud_4.399	Sbay_2.301	Spar_4.447	Smik_4.384	YDR140W	YDR140W	YDR140W	YDR140W	YDR140W	Anc_8.312	Anc_8.312	Anc_8.312	Anc_8.312	Anc_8.312	666	666	666	669	666	1	1	1	1	1	6	6	6	6	6
OG911_YDR141C_Anc_8.313:1_highqual.fsa	911	YDR141C	Verified	YDR141C	Anc_8.313	highqual	Scer_4.436	Skud_4.400	Sbay_2.302	Spar_4.448	Smik_4.385	YDR141C	YDR141C	YDR141C	YDR141C	YDR141C	Anc_8.313	Anc_8.313	Anc_8.313	Anc_8.313	Anc_8.313	5097	5100	5109	5097	5100	1	1	1	1	1	6	6	6	6	6
OG912_YDR142C_Anc_8.316:1_highqual.fsa	912	YDR142C	Verified	YDR142C	Anc_8.316	highqual	Scer_4.437	Skud_4.401	Sbay_2.303	Spar_4.449	Smik_4.386	YDR142C	YDR142C	YDR142C	YDR142C	YDR142C	Anc_8.316	Anc_8.316	Anc_8.316	Anc_8.316	Anc_8.316	1128	1131	1134	1131	1131	1	1	1	1	1	6	6	6	6	6
OG913_YDR143C_Anc_8.317:1_highqual.fsa	913	YDR143C	Verified	YDR143C	Anc_8.317	highqual	Scer_4.438	Skud_4.402	Sbay_2.304	Spar_4.450	Smik_4.387	YDR143C	YDR143C	YDR143C	YDR143C	YDR143C	Anc_8.317	Anc_8.317	Anc_8.317	Anc_8.317	Anc_8.317	1833	1839	1875	1806	1905	1	1	1	1	1	6	6	6	6	6
OG914_YDR144C_Anc_8.318:1_highqual.fsa	914	YDR144C	Verified	YDR144C	Anc_8.318	highqual	Scer_4.439	Skud_4.403	Sbay_2.305	Spar_4.451	Smik_4.388	YDR144C	YDR144C	YDR144C	YDR144C	YDR144C	Anc_8.318	Anc_8.318	Anc_8.318	Anc_8.318	Anc_8.318	1791	1773	1794	1791	1794	1	1	1	1	1	6	6	6	6	6
OG915_YDR145W_Anc_8.323:1_struture.fsa	915	YDR145W	Verified	YDR145W	Anc_8.323	struture	Scer_4.440	Skud_4.404	Sbay_2.306	Spar_4.452	Smik_4.389	YDR145W	YDR145W	YDR145W	YDR145W	YDR145W	Anc_8.323	Anc_8.323	Anc_8.323	Anc_8.323	Anc_8.323	1620	1608	1626	1608	1578	1	1	2	2	1	6	6	5	6	6
OG916_YDR146C_Anc_8.326:1_highqual.fsa	916	YDR146C	Verified	YDR146C	Anc_8.326	highqual	Scer_4.441	Skud_4.405	Sbay_2.307	Spar_4.454	Smik_4.390	YDR146C	YDR146C	YDR146C	YDR146C	YDR146C	Anc_8.326	Anc_8.326	Anc_8.326	Anc_8.326	Anc_8.326	2130	2124	2076	2130	2127	1	1	1	1	1	6	6	5	6	6
OG917_YDR147W_Anc_8.328:1_highqual.fsa	917	YDR147W	Verified	YDR147W	Anc_8.328	highqual	Scer_4.442	Skud_4.406	Sbay_2.308	Spar_4.455	Smik_4.391	YDR147W	YDR147W	YDR147W	YDR147W	YDR147W	Anc_8.328	Anc_8.328	Anc_8.328	Anc_8.328	Anc_8.328	1605	1602	1614	1611	1614	1	1	1	1	1	6	6	5	6	6
OG918_YDR148C_Anc_8.329:1_highqual.fsa	918	YDR148C	Verified	YDR148C	Anc_8.329	highqual	Scer_4.443	Skud_4.407	Sbay_2.310	Spar_4.456	Smik_4.392	YDR148C	YDR148C	YDR148C	YDR148C	YDR148C	Anc_8.329	Anc_8.329	Anc_8.329	Anc_8.329	Anc_8.329	1392	1374	1377	1374	1374	1	1	1	1	1	6	6	5	6	5
OG919_YDR150W_Anc_8.331:1_length.fsa	919	NA	NA	YDR150W	Anc_8.331	length	Scer_4.444	Skud_4.408	Sbay_2.311	Spar_4.457	Smik_4.393	YDR150W	YDR150W	YDR150W	YDR150W	YDR150W	Anc_8.331	Anc_8.331	Anc_8.331	Anc_8.331	Anc_8.331	8247	6093	2898	2403	1827	1	1	1	1	2	5	5	4	5	4
OG920_YDR150W_Anc_8.331:1_length.fsa	920	NA	NA	YDR150W	Anc_8.331	length	Scer_4.445	Skud_4.409	Sbay_2.312	Spar_4.458	Smik_4.394	YDR150W	YDR150W	YDR150W	YDR150W	YDR150W	Anc_8.331	Anc_8.331	Anc_8.331	Anc_8.331	Anc_8.331	6756	4968	3870	3984	3723	1	1	1	2	1	5	5	4	5	4
OG921_YDR151C_Anc_8.333:1_highqual.fsa	921	YDR151C	Verified	YDR151C	Anc_8.333	highqual	Scer_4.446	Skud_4.410	Sbay_2.313	Spar_4.459	Smik_4.396	YDR151C	YDR151C	YDR151C	YDR151C	YDR151C	Anc_8.333	Anc_8.333	Anc_8.333	Anc_8.333	Anc_8.333	978	978	1005	978	978	1	1	1	1	1	6	6	6	6	5
OG922_YDR152W_Anc_8.334:1_highqual.fsa	922	YDR152W	Verified	YDR152W	Anc_8.334	highqual	Scer_4.447	Skud_4.411	Sbay_2.314	Spar_4.460	Smik_4.397	YDR152W	YDR152W	YDR152W	YDR152W	YDR152W	Anc_8.334	Anc_8.334	Anc_8.334	Anc_8.334	Anc_8.334	798	798	819	801	804	1	1	1	1	1	6	6	5	6	5
OG923_YDR153C_Anc_8.335:1_struture.fsa	923	NA	NA	YDR153C	Anc_8.335	struture	Scer_4.448	Skud_4.412	Sbay_2.315	Spar_4.461	Smik_4.398	YDR153C	YDR153C	YDR153C	YDR153C	YDR153C	Anc_8.335	Anc_8.335	Anc_8.335	Anc_8.335	Anc_8.335	1236	1221	1209	1230	1251	1	1	3	1	1	6	6	5	6	5
OG924_YDR155C_Anc_8.336:1_highqual.fsa	924	YDR155C	Verified	YDR155C	Anc_8.336	highqual	Scer_4.449	Skud_4.413	Sbay_2.317	Spar_4.462	Smik_4.399	YDR155C	YDR155C	YDR155C	YDR155C	YDR155C	Anc_8.336	Anc_8.336	Anc_8.336	Anc_8.336	Anc_8.336	489	489	489	489	489	1	1	1	1	1	6	6	5	6	6
OG925_YDR156W_Anc_8.337:1_length.fsa	925	NA	NA	YDR156W	Anc_8.337	length	Scer_4.450	Skud_4.414	Sbay_2.319	Spar_4.463	Smik_4.400	YDR156W	YDR156W	YDR156W	YDR156W	YDR156W	Anc_8.337	Anc_8.337	Anc_8.337	Anc_8.337	Anc_8.337	414	414	360	414	414	1	1	2	1	1	6	6	5	6	6
OG926_YDR157W_Anc_5.365:1_length.fsa	926	NA	NA	YDR157W	Anc_5.365	length	Scer_4.451	Skud_4.415	Sbay_2.320	Spar_4.464	Smik_4.401	YDR157W	YDR157W	NA	YDR157W	YDR157W	Anc_5.365	NA	Anc_5.7	Anc_8.650	Anc_5.647	402	174	81	357	342	1	2	1	2	6	6	6	5	6	6
OG927_YDR158W_Anc_8.338:1_highqual.fsa	927	YDR158W	Verified	YDR158W	Anc_8.338	highqual	Scer_4.452	Skud_4.416	Sbay_2.321	Spar_4.465	Smik_4.402	YDR158W	YDR158W	YDR158W	YDR158W	YDR158W	Anc_8.338	Anc_8.338	Anc_8.338	Anc_8.338	Anc_8.338	1098	1098	1098	1098	1098	1	1	1	1	1	6	6	5	6	6
OG928_YDR159W_Anc_8.340:1_highqual.fsa	928	YDR159W	Verified	YDR159W	Anc_8.340	highqual	Scer_4.453	Skud_4.417	Sbay_2.322	Spar_4.466	Smik_4.403	YDR159W	YDR159W	YDR159W	YDR159W	YDR159W	Anc_8.340	Anc_8.340	Anc_8.340	Anc_8.340	Anc_8.340	3906	3918	3930	3918	3912	1	1	1	1	1	6	6	5	6	6
OG929_YDR160W_Anc_8.342:1_highqual.fsa	929	YDR160W	Verified	YDR160W	Anc_8.342	highqual	Scer_4.454	Skud_4.418	Sbay_2.323	Spar_4.467	Smik_4.404	YDR160W	YDR160W	YDR160W	YDR160W	YDR160W	Anc_8.342	Anc_8.342	Anc_8.342	Anc_8.342	Anc_8.342	2559	2556	2556	2559	2559	1	1	1	1	1	6	6	5	6	6
OG930_YDR161W_Anc_8.343:1_highqual.fsa	930	YDR161W	Uncharacterized	YDR161W	Anc_8.343	highqual	Scer_4.455	Skud_4.419	Sbay_2.324	Spar_4.468	Smik_4.405	YDR161W	YDR161W	YDR161W	YDR161W	YDR161W	Anc_8.343	Anc_8.343	Anc_8.343	Anc_8.343	Anc_8.343	1164	1164	1164	1161	1164	1	1	1	1	1	6	6	5	6	6
OG931_YDR162C_Anc_8.344:1_highqual.fsa	931	YDR162C	Verified	YDR162C	Anc_8.344	highqual	Scer_4.456	Skud_4.420	Sbay_2.326	Spar_4.469	Smik_4.406	YDR162C	YDR162C	YDR162C	YDR162C	YDR162C	Anc_8.344	Anc_8.344	Anc_8.344	Anc_8.344	Anc_8.344	711	702	723	711	708	1	1	1	1	1	6	6	5	6	6
OG932_YDR163W_Anc_8.345:1_highqual.fsa	932	YDR163W	Verified	YDR163W	Anc_8.345	highqual	Scer_4.457	Skud_4.421	Sbay_2.327	Spar_4.470	Smik_4.407	YDR163W	YDR163W	YDR163W	YDR163W	YDR163W	Anc_8.345	Anc_8.345	Anc_8.345	Anc_8.345	Anc_8.345	528	528	519	522	528	1	1	1	1	1	6	6	5	6	6
OG933_YDR164C_Anc_8.351:1_highqual.fsa	933	YDR164C	Verified	YDR164C	Anc_8.351	highqual	Scer_4.458	Skud_4.422	Sbay_2.328	Spar_4.471	Smik_4.408	YDR164C	YDR164C	YDR164C	YDR164C	YDR164C	Anc_8.351	Anc_8.351	Anc_8.351	Anc_8.351	Anc_8.351	2175	2172	2175	2175	2175	1	1	1	1	1	6	6	5	6	6
OG934_YDR165W_Anc_8.355:1_highqual.fsa	934	YDR165W	Verified	YDR165W	Anc_8.355	highqual	Scer_4.459	Skud_4.423	Sbay_2.329	Spar_4.472	Smik_4.409	YDR165W	YDR165W	YDR165W	YDR165W	YDR165W	Anc_8.355	Anc_8.355	Anc_8.355	Anc_8.355	Anc_8.355	1335	1338	1338	1335	1344	1	1	1	1	1	6	6	6	6	6
OG935_YDR166C_Anc_8.357:1_highqual.fsa	935	YDR166C	Verified	YDR166C	Anc_8.357	highqual	Scer_4.460	Skud_4.424	Sbay_2.330	Spar_4.473	Smik_4.410	Kwal_27.11335	YDR166C	YDR166C	YDR166C	YDR166C	Anc_8.357	Anc_8.357	Anc_8.357	Anc_8.357	Anc_8.357	2916	2919	2913	2919	2967	1	1	1	1	1	6	6	6	6	6
OG936_YDR167W_Anc_8.360:1_highqual.fsa	936	YDR167W	Verified	YDR167W	Anc_8.360	highqual	Scer_4.461	Skud_4.425	Sbay_2.331	Spar_4.474	Smik_4.411	YDR167W	YDR167W	YDR167W	YDR167W	YDR167W	Anc_8.360	Anc_8.360	Anc_8.360	Anc_8.360	Anc_8.360	621	624	624	621	621	1	1	1	1	1	6	6	6	6	6
OG937_YDR168W_Anc_8.361:1_highqual.fsa	937	YDR168W	Verified	YDR168W	Anc_8.361	highqual	Scer_4.462	Skud_4.426	Sbay_2.332	Spar_4.475	Smik_4.412	YDR168W	YDR168W	YDR168W	YDR168W	YDR168W	Anc_8.361	Anc_8.361	Anc_8.361	Anc_8.361	Anc_8.361	1521	1521	1521	1521	1521	1	1	1	1	1	6	5	6	5	5
OG938_YDR169C_Anc_8.363:1_highqual.fsa	938	YDR169C	Verified	YDR169C	Anc_8.363	highqual	Scer_4.463	Skud_4.427	Sbay_2.333	Spar_4.476	Smik_4.413	YDR169C	YDR169C	YDR169C	YDR169C	YDR169C	Anc_8.363	Anc_8.363	Anc_8.363	Anc_8.363	Anc_8.363	1542	1539	1551	1542	1545	1	1	1	1	1	5	4	5	4	4
OG939_YDR170C_Anc_8.368:1_highqual.fsa	939	NA	NA	YDR170C	Anc_8.368	highqual	Scer_4.465	Skud_4.428	Sbay_2.334	Spar_4.477	Smik_4.414	YDR170C	YDR170C	YDR170C	YDR170C	YDR170C	Anc_8.368	Anc_8.368	Anc_8.368	Anc_8.368	Anc_8.368	6030	5970	5970	6012	6015	1	1	1	1	1	3	3	4	3	3
OG940_YDR171W_Anc_8.369:1_struture.fsa	940	YDR171W	Verified	YDR171W	Anc_8.369	struture	Scer_4.474	Skud_4.435	Sbay_2.337	Spar_4.483	Smik_4.419	YDR171W	YDR171W	YDR171W	YDR171W	YDR171W	Anc_8.369	Anc_8.369	Anc_8.369	Anc_8.369	Anc_8.369	1128	1131	1110	1128	1119	1	1	2	1	1	3	3	5	3	3
OG941_YDR172W_Anc_8.370:1_highqual.fsa	941	YDR172W	Verified	YDR172W	Anc_8.370	highqual	Scer_4.475	Skud_4.436	Sbay_2.338	Spar_4.484	Smik_4.420	Kwal_23.3378	YDR172W	YDR172W	YDR172W	YDR172W	Anc_8.370	Anc_8.370	Anc_8.370	Anc_8.370	Anc_8.370	2058	2037	2004	2058	2046	1	1	1	1	1	4	4	5	4	4
OG942_YDR173C_Anc_8.371:1_highqual.fsa	942	YDR173C	Verified	YDR173C	Anc_8.371	highqual	Scer_4.476	Skud_4.437	Sbay_2.339	Spar_4.485	Smik_4.421	YDR173C	YDR173C	YDR173C	YDR173C	YDR173C	Anc_8.371	Anc_8.371	Anc_8.371	Anc_8.371	Anc_8.371	1068	1044	1041	1062	1047	1	1	1	1	1	5	5	5	5	5
OG943_YDR174W_Anc_8.372:1_highqual.fsa	943	YDR174W	Verified	YDR174W	Anc_8.372	highqual	Scer_4.477	Skud_4.438	Sbay_2.340	Spar_4.486	Smik_4.422	YDR174W	YDR174W	YDR174W	YDR174W	YDR174W	Anc_8.372	Anc_8.372	Anc_8.372	Anc_8.372	Anc_8.372	741	741	741	741	741	1	1	1	1	1	6	6	6	6	6
OG944_YDR175C_Anc_8.373:1_highqual.fsa	944	YDR175C	Verified	YDR175C	Anc_8.373	highqual	Scer_4.478	Skud_4.439	Sbay_2.341	Spar_4.487	Smik_4.423	YDR175C	YDR175C	YDR175C	YDR175C	YDR175C	Anc_8.373	Anc_8.373	Anc_8.373	Anc_8.373	Anc_8.373	960	972	972	969	972	1	1	1	1	1	6	6	6	6	6
OG945_YDR176W_Anc_8.374:1_highqual.fsa	945	YDR176W	Verified	YDR176W	Anc_8.374	highqual	Scer_4.479	Skud_4.440	Sbay_2.342	Spar_4.488	Smik_4.424	YDR176W	YDR176W	YDR176W	YDR176W	YDR176W	Anc_8.374	Anc_8.374	Anc_8.374	Anc_8.374	Anc_8.374	2109	2097	2106	2106	2109	1	1	1	1	1	6	6	6	6	6
OG946_YDR177W_Anc_8.375:1_highqual.fsa	946	YDR177W	Verified	YDR177W	Anc_8.375	highqual	Scer_4.480	Skud_4.441	Sbay_2.343	Spar_4.489	Smik_4.425	YDR177W	YDR177W	YDR177W	YDR177W	YDR177W	Anc_8.375	Anc_8.375	Anc_8.375	Anc_8.375	Anc_8.375	648	648	648	648	648	1	1	1	1	1	6	6	6	6	6
OG947_YDR178W_Anc_8.377:1_highqual.fsa	947	YDR178W	Verified	YDR178W	Anc_8.377	highqual	Scer_4.481	Skud_4.442	Sbay_2.344	Spar_4.490	Smik_4.426	YDR178W	YDR178W	YDR178W	YDR178W	YDR178W	Anc_8.377	Anc_8.377	Anc_8.377	Anc_8.377	Anc_8.377	546	546	546	546	546	1	1	1	1	1	6	6	6	6	6
OG948_YDR179C_Anc_8.378:1_highqual.fsa	948	YDR179C	Verified	YDR179C	Anc_8.378	highqual	Scer_4.482	Skud_4.443	Sbay_2.345	Spar_4.491	Smik_4.427	YDR179C	YDR179C	YDR179C	YDR179C	YDR179C	Anc_8.378	Anc_8.378	Anc_8.378	Anc_8.378	Anc_8.378	483	483	492	489	483	1	1	1	1	1	6	6	6	6	6
OG949_YDR179W-A_Anc_8.379:1_highqual.fsa	949	YDR179W-A	Uncharacterized	YDR179W-A	Anc_8.379	highqual	Scer_4.483	Skud_4.444	Sbay_2.346	Spar_4.492	Smik_4.428	YDR179W-A	YDR179W-A	YDR179W-A	YDR179W-A	YDR179W-A	Anc_8.379	Anc_8.379	Anc_8.379	Anc_8.379	Anc_8.379	1392	1395	1386	1392	1392	1	1	1	1	1	6	6	6	6	6
OG950_YDR180W_Anc_8.381:1_highqual.fsa	950	YDR180W	Verified	YDR180W	Anc_8.381	highqual	Scer_4.484	Skud_4.445	Sbay_2.347	Spar_4.493	Smik_4.429	YDR180W	YDR180W	YDR180W	YDR180W	YDR180W	Anc_8.381	Anc_8.381	Anc_8.381	Anc_8.381	Anc_8.381	4482	4482	4476	4482	4470	1	1	1	1	1	6	6	6	6	6
OG951_YDR181C_Anc_8.382:1_struture.fsa	951	YDR181C	Verified	YDR181C	Anc_8.382	struture	Scer_4.485	Skud_4.446	Sbay_2.348	Spar_4.494	Smik_4.430	YDR181C	YDR181C	YDR181C	YDR181C	YDR181C	Anc_8.382	Anc_8.382	Anc_8.382	Anc_8.382	Anc_8.382	1446	1455	1437	1443	1461	1	1	2	1	1	6	6	6	6	6
OG952_YDR182W_Anc_8.383:1_highqual.fsa	952	YDR182W	Verified	YDR182W	Anc_8.383	highqual	Scer_4.486	Skud_4.447	Sbay_2.349	Spar_4.495	Smik_4.431	YDR182W	YDR182W	YDR182W	YDR182W	YDR182W	Anc_8.383	Anc_8.383	Anc_8.383	Anc_8.383	Anc_8.383	1476	1476	1482	1479	1476	1	1	1	1	1	6	6	6	6	6
OG953_YDR183W_Anc_8.385:1_highqual.fsa	953	NA	NA	YDR183W	Anc_8.385	highqual	Scer_4.488	Skud_4.448	Sbay_2.350	Spar_4.496	Smik_4.432	YDR183W	YDR183W	YDR183W	YDR183W	YDR183W	Anc_8.385	Anc_8.385	Anc_8.385	Anc_8.385	Anc_8.385	693	687	687	693	693	1	1	1	1	1	6	6	6	6	6
OG954_YDR183C-A_Anc_3.484:1_length.fsa	954	NA	NA	YDR183C-A	Anc_3.484	length	Scer_4.489	Skud_4.449	Sbay_2.351	Spar_4.497	Smik_4.433	YDR183C-A	NA	NA	NA	NA	NA	NA	NA	NA	Anc_3.484	228	144	111	234	174	1	4	2	4	3	6	6	5	6	6
OG955_YDR184C_Anc_8.387:1_highqual.fsa	955	YDR184C	Verified	YDR184C	Anc_8.387	highqual	Scer_4.490	Skud_4.450	Sbay_2.353	Spar_4.498	Smik_4.434	YDR184C	YDR184C	YDR184C	YDR184C	YDR184C	Anc_8.387	Anc_8.387	Anc_8.387	Anc_8.387	Anc_8.387	885	891	891	891	885	1	1	1	1	1	6	6	6	6	6
OG956_YDR185C_Anc_8.388:1_highqual.fsa	956	YDR185C	Verified	YDR185C	Anc_8.388	highqual	Scer_4.491	Skud_4.451	Sbay_2.354	Spar_4.499	Smik_4.435	YDR185C	YDR185C	YDR185C	YDR185C	YDR185C	Anc_8.388	Anc_8.388	Anc_8.388	Anc_8.388	Anc_8.388	540	540	540	540	540	1	1	1	1	1	6	6	6	6	6
OG957_YDR186C_Anc_8.390:1_struture.fsa	957	NA	NA	YDR186C	Anc_8.390	struture	Scer_4.492	Skud_4.452	Sbay_2.355	Spar_4.501	Smik_4.436	YDR186C	YDR186C	YDR186C	YDR186C	YDR186C	Anc_8.390	Anc_8.390	Anc_8.390	Anc_8.390	Anc_8.390	2634	2385	2583	2439	2628	1	2	1	13	1	6	6	6	5	6
OG958_YDR188W_Anc_8.393:1_struture.fsa	958	NA	NA	YDR188W	Anc_8.393	struture	Scer_4.493	Skud_4.453	Sbay_2.357	Spar_4.502	Smik_4.437	YDR188W	YDR188W	YDR188W	YDR188W	YDR188W	Anc_8.393	Anc_8.393	Anc_8.393	Anc_8.393	Anc_8.393	1641	1641	1488	1641	1641	1	1	3	1	1	6	6	6	6	6
OG959_YDR189W_Anc_8.394:1_highqual.fsa	959	YDR189W	Verified	YDR189W	Anc_8.394	highqual	Scer_4.494	Skud_4.454	Sbay_2.358	Spar_4.503	Smik_4.438	YDR189W	YDR189W	YDR189W	Kwal_23.3275	YDR189W	Anc_8.394	Anc_8.394	Anc_8.394	Anc_8.394	Anc_8.394	2001	1995	1995	2001	1998	1	1	1	1	1	6	6	6	6	6
OG960_YDR190C_Anc_8.395:1_highqual.fsa	960	YDR190C	Verified	YDR190C	Anc_8.395	highqual	Scer_4.495	Skud_4.455	Sbay_2.359	Spar_4.504	Smik_4.439	YDR190C	YDR190C	YDR190C	YDR190C	YDR190C	Anc_8.395	Anc_8.395	Anc_8.395	Anc_8.395	Anc_8.395	1392	1392	1392	1392	1392	1	1	1	1	1	6	6	6	6	6
OG961_YDR191W_Anc_8.396:1_highqual.fsa	961	YDR191W	Verified	YDR191W	Anc_8.396	highqual	Scer_4.496	Skud_4.456	Sbay_2.360	Spar_4.505	Smik_4.440	YDR191W	YDR191W	YDR191W	YDR191W	YDR191W	Anc_8.396	Anc_8.396	Anc_8.396	Anc_8.396	Anc_8.396	1113	1128	1128	1128	1128	1	1	1	1	1	6	6	6	6	6
OG962_YDR192C_Anc_8.398:1_highqual.fsa	962	YDR192C	Verified	YDR192C	Anc_8.398	highqual	Scer_4.497	Skud_4.457	Sbay_2.361	Spar_4.506	Smik_4.441	YDR192C	YDR192C	YDR192C	YDR192C	YDR192C	Anc_8.398	Anc_8.398	Anc_8.398	Anc_8.398	Anc_8.398	1293	1293	1299	1293	1275	1	1	1	1	1	6	6	6	6	6
OG963_YDR194C_Anc_8.402:1_highqual.fsa	963	YDR194C	Verified	YDR194C	Anc_8.402	highqual	Scer_4.498	Skud_4.458	Sbay_2.362	Spar_4.508	Smik_4.442	YDR194C	YDR194C	YDR194C	YDR194C	YDR194C	Anc_8.402	Anc_8.402	Anc_8.402	Anc_8.402	Anc_8.402	1995	1995	1995	2001	1998	1	1	1	1	1	6	6	6	6	6
OG964_YDR195W_Anc_8.403:1_highqual.fsa	964	YDR195W	Verified	YDR195W	Anc_8.403	highqual	Scer_4.500	Skud_4.459	Sbay_2.363	Spar_4.509	Smik_4.443	YDR195W	YDR195W	YDR195W	YDR195W	YDR195W	Anc_8.403	Anc_8.403	Anc_8.403	Anc_8.403	Anc_8.403	1602	1596	1647	1599	1602	1	1	1	1	1	6	6	6	6	6
OG965_YDR196C_Anc_8.404:1_highqual.fsa	965	YDR196C	Verified	YDR196C	Anc_8.404	highqual	Scer_4.501	Skud_4.460	Sbay_2.364	Spar_4.510	Smik_4.444	YDR196C	YDR196C	YDR196C	YDR196C	YDR196C	Anc_8.404	Anc_8.404	Anc_8.404	Anc_8.404	Anc_8.404	726	726	726	741	726	1	1	1	1	1	6	6	6	6	6
OG966_YDR197W_Anc_8.405:1_highqual.fsa	966	YDR197W	Verified	YDR197W	Anc_8.405	highqual	Scer_4.502	Skud_4.461	Sbay_2.365	Spar_4.511	Smik_4.445	YDR197W	YDR197W	YDR197W	YDR197W	YDR197W	Anc_8.405	Anc_8.405	Anc_8.405	Anc_8.405	Anc_8.405	1170	1170	1167	1233	1170	1	1	1	1	1	6	6	6	6	6
OG967_YDR198C_Anc_8.406:1_highqual.fsa	967	YDR198C	Verified	YDR198C	Anc_8.406	highqual	Scer_4.503	Skud_4.462	Sbay_2.366	Spar_4.512	Smik_4.446	YDR198C	YDR198C	YDR198C	YDR198C	YDR198C	Anc_8.406	Anc_8.406	Anc_8.406	Anc_8.406	Anc_8.406	1440	1434	1452	1440	1440	1	1	1	1	1	6	6	6	6	6
OG968_YDR200C_Anc_8.408:1_highqual.fsa	968	YDR200C	Verified	YDR200C	Anc_8.408	highqual	Scer_4.504	Skud_4.463	Sbay_2.367	Spar_4.513	Smik_4.447	YDR200C	YDR200C	YDR200C	YDR200C	YDR200C	Anc_8.408	Anc_8.408	Anc_8.408	Anc_8.408	Anc_8.408	1815	1821	1827	1815	1815	1	1	1	1	1	6	6	6	6	6
OG969_YDR201W_Anc_8.409:1_highqual.fsa	969	YDR201W	Verified	YDR201W	Anc_8.409	highqual	Scer_4.505	Skud_4.464	Sbay_2.368	Spar_4.514	Smik_4.448	YDR201W	YDR201W	YDR201W	YDR201W	YDR201W	Anc_8.409	Anc_8.409	Anc_8.409	Anc_8.409	Anc_8.409	498	507	510	507	507	1	1	1	1	1	6	6	6	6	6
OG970_YDR202C_Anc_8.410:1_highqual.fsa	970	YDR202C	Verified	YDR202C	Anc_8.410	highqual	Scer_4.506	Skud_4.465	Sbay_2.369	Spar_4.515	Smik_4.449	YDR202C	YDR202C	YDR202C	YDR202C	YDR202C	Anc_8.410	Anc_8.410	Anc_8.410	Anc_8.410	Anc_8.410	1056	1056	1056	1056	1056	1	1	1	1	1	6	6	6	6	6
OG971_YDR204W_Anc_8.411:1_highqual.fsa	971	YDR204W	Verified	YDR204W	Anc_8.411	highqual	Scer_4.507	Skud_4.466	Sbay_2.371	Spar_4.516	Smik_4.450	YDR204W	YDR204W	YDR204W	YDR204W	YDR204W	Anc_8.411	Anc_8.411	Anc_8.411	Anc_8.411	Anc_8.411	1008	990	990	990	990	1	1	1	1	1	6	6	6	6	6
OG972_YDR205W_Anc_8.413:1_highqual.fsa	972	NA	NA	YDR205W	Anc_8.413	highqual	Scer_4.508	Skud_4.467	Sbay_2.372	Spar_4.517	Smik_4.451	YDR205W	YDR205W	YDR205W	YDR205W	YDR205W	Anc_8.413	Anc_8.413	Anc_8.413	Anc_8.413	Anc_8.413	2175	2181	2178	2181	2175	1	1	1	1	1	6	6	6	6	6
OG973_YDR206W_Anc_8.415:1_struture.fsa	973	YDR206W	Verified	YDR206W	Anc_8.415	struture	Scer_4.509	Skud_4.468	Sbay_2.373	Spar_4.518	Smik_4.452	YDR206W	YDR206W	YDR206W	YDR206W	YDR206W	Anc_8.415	Anc_8.415	Anc_8.415	Anc_8.415	Anc_8.415	2562	2646	2676	2670	2619	2	1	1	1	1	6	6	6	6	6
OG974_YDR207C_Anc_8.416:1_highqual.fsa	974	YDR207C	Verified	YDR207C	Anc_8.416	highqual	Scer_4.510	Skud_4.469	Sbay_2.374	Spar_4.519	Smik_4.453	YDR207C	YDR207C	YDR207C	YDR207C	YDR207C	Anc_8.416	Anc_8.416	Anc_8.416	Anc_8.416	Anc_8.416	2511	2628	2496	2520	2559	1	1	1	1	1	5	5	6	5	5
OG975_YDR208W_Anc_8.418:1_length.fsa	975	NA	NA	YDR208W	Anc_8.418	length	Scer_4.511	Skud_4.470	Sbay_2.375	Spar_4.520	Smik_4.454	YDR208W	YDR208W	YDR208W	YDR208W	YDR208W	Anc_8.418	Anc_8.418	Anc_8.418	Anc_8.418	Anc_8.418	2340	2304	1485	2337	2307	1	1	1	1	1	4	5	4	4	4
OG976_NOSGD_Anc_8.419:1_highqual.fsa	976	YDR210W	Uncharacterized	NOSGD	Anc_8.419	highqual	Scer_4.512	Skud_4.471	Sbay_2.377	Spar_4.521	Smik_4.455	NA	NA	NA	NA	NA	Anc_8.419	Anc_8.419	Anc_8.419	Anc_8.419	Anc_8.419	228	228	234	228	234	1	1	1	1	1	3	5	5	3	4
OG977_YDR211W_Anc_8.420:1_highqual.fsa	977	NA	NA	YDR211W	Anc_8.420	highqual	Scer_4.530	Skud_4.473	Sbay_2.379	Spar_4.525	Smik_4.458	YDR211W	YDR211W	YDR211W	YDR211W	YDR211W	Anc_8.420	Anc_8.420	Anc_8.420	Anc_8.420	Anc_8.420	2139	2136	2136	2139	2136	1	1	1	1	1	3	4	5	3	4
OG978_YDR212W_Anc_8.422:1_highqual.fsa	978	YDR212W	Verified	YDR212W	Anc_8.422	highqual	Scer_4.531	Skud_4.474	Sbay_2.380	Spar_4.526	Smik_4.459	YDR212W	YDR212W	Kwal_23.3129	YDR212W	YDR212W	Anc_8.422	Anc_8.422	Anc_8.422	Anc_8.422	Anc_8.422	1680	1680	1680	1680	1680	1	1	1	1	1	4	4	5	4	4
OG979_YDR213W_Anc_8.423:1_highqual.fsa	979	YDR213W	Verified	YDR213W	Anc_8.423	highqual	Scer_4.532	Skud_4.475	Sbay_2.381	Spar_4.527	Smik_4.460	YDR213W	YDR213W	YDR213W	YDR213W	YDR213W	Anc_8.423	Anc_8.423	Anc_8.423	Anc_8.423	Anc_8.423	2742	2742	2757	2751	2757	1	1	1	1	1	5	4	4	5	5
OG980_YDR214W_Anc_8.424:1_highqual.fsa	980	YDR214W	Verified	YDR214W	Anc_8.424	highqual	Scer_4.533	Skud_4.477	Sbay_2.382	Spar_4.528	Smik_4.461	YDR214W	YDR214W	YDR214W	YDR214W	YDR214W	Anc_8.424	Anc_8.424	Anc_8.424	Anc_8.424	Anc_8.424	1053	1047	1044	1047	1047	1	1	1	1	1	6	5	5	6	6
OG981_YDR216W_Anc_8.425:1_highqual.fsa	981	YDR216W	Verified	YDR216W	Anc_8.425	highqual	Scer_4.535	Skud_4.478	Sbay_2.383	Spar_4.530	Smik_4.463	YDR216W	YDR216W	YDR216W	YDR216W	YDR216W	Anc_8.425	Anc_8.425	Anc_8.425	Anc_8.425	Anc_8.425	3972	3972	3960	4002	3975	1	1	1	1	1	6	5	5	6	6
OG982_YDR217C_Anc_8.426:1_highqual.fsa	982	YDR217C	Verified	YDR217C	Anc_8.426	highqual	Scer_4.536	Skud_4.479	Sbay_2.385	Spar_4.531	Smik_4.464	YDR217C	YDR217C	YDR217C	YDR217C	YDR217C	Anc_8.426	Anc_8.426	Anc_8.426	Anc_8.426	Anc_8.426	3930	3963	3966	3909	3936	1	1	1	1	1	6	5	5	6	6
OG983_YDR218C_Anc_8.428:1_highqual.fsa	983	YDR218C	Verified	YDR218C	Anc_8.428	highqual	Scer_4.537	Skud_4.480	Sbay_2.386	Spar_4.532	Smik_4.465	YDR218C	YDR218C	YDR218C	YDR218C	YDR218C	Anc_8.428	Anc_8.428	Anc_8.428	Anc_8.428	Anc_8.428	1263	1251	1251	1251	1251	1	1	1	1	1	6	6	5	6	6
OG984_YDR219C_Anc_8.430:1_highqual.fsa	984	YDR219C	Verified	YDR219C	Anc_8.430	highqual	Scer_4.538	Skud_4.481	Sbay_2.387	Spar_4.533	Smik_4.466	YDR219C	YDR219C	YDR219C	YDR219C	YDR219C	Anc_8.430	Anc_8.430	Anc_8.430	Anc_8.430	Anc_8.430	1398	1398	1389	1398	1398	1	1	1	1	1	6	6	5	6	6
OG985_YDR221W_Anc_8.431:1_highqual.fsa	985	YDR221W	Verified	YDR221W	Anc_8.431	highqual	Scer_4.540	Skud_4.482	Sbay_2.388	Spar_4.535	Smik_4.467	YDR221W	YDR221W	YDR221W	YDR221W	YDR221W	Anc_8.431	Anc_8.431	Anc_8.431	Anc_8.431	Anc_8.431	2109	2124	2139	2109	2124	1	1	1	1	1	6	6	6	6	6
OG986_YDR222W_Anc_8.432:1_length.fsa	986	NA	NA	YDR222W	Anc_8.432	length	Scer_4.541	Skud_4.483	Sbay_2.389	Spar_4.536	Smik_4.468	YDR222W	YDR222W	YDR222W	YDR222W	YDR222W	Anc_8.432	Anc_8.432	Anc_8.432	Anc_8.432	Anc_8.432	1248	756	1266	1248	1257	1	11	1	1	1	6	6	6	6	6
OG987_YDR223W_Anc_8.434:1_length.fsa	987	NA	NA	YDR223W	Anc_8.434	length	Scer_4.542	Skud_4.484	Sbay_2.390	Spar_4.537	Smik_4.469	YDR223W	YDR223W	YDR223W	YDR223W	YDR223W	Anc_8.434	Anc_8.434	Anc_8.434	Anc_8.434	Anc_8.434	1404	1401	1671	1506	1542	1	1	1	1	1	6	6	6	6	6
OG988_YDR224C_Anc_8.438:1_highqual.fsa	988	YDR224C	Verified	YDR224C	Anc_8.438	highqual	Scer_4.543	Skud_4.485	Sbay_2.391	Spar_4.538	Smik_4.470	YDR224C	YDR224C	YDR224C	YDR224C	YDR224C	Anc_8.438	Anc_8.438	Anc_8.438	Anc_8.438	Anc_8.438	396	396	396	396	396	1	1	1	1	1	6	6	6	6	6
OG989_YDR225W_Anc_3.208:1_highqual.fsa	989	YDR225W	Verified	YDR225W	Anc_3.208	highqual	Scer_4.544	Skud_4.486	Sbay_2.392	Spar_4.539	Smik_4.471	YDR225W	YDR225W	YDR225W	YDR225W	YDR225W	Anc_3.208	Anc_3.208	Anc_3.208	Anc_3.208	Anc_3.208	399	399	399	399	399	1	1	1	1	1	6	6	6	6	6
OG990_YDR226W_Anc_8.441:1_highqual.fsa	990	YDR226W	Verified	YDR226W	Anc_8.441	highqual	Scer_4.545	Skud_4.487	Sbay_2.393	Spar_4.540	Smik_4.472	YDR226W	YDR226W	YDR226W	YDR226W	YDR226W	Anc_8.441	Anc_8.441	Anc_8.441	Anc_8.441	Anc_8.441	669	669	669	669	669	1	1	1	1	1	6	6	6	6	6
OG991_YDR227W_Anc_8.442:1_highqual.fsa	991	YDR227W	Verified	YDR227W	Anc_8.442	highqual	Scer_4.546	Skud_4.488	Sbay_2.394	Spar_4.541	Smik_4.473	YDR227W	YDR227W	YDR227W	YDR227W	YDR227W	Anc_8.442	Anc_8.442	Anc_8.442	Anc_8.442	Anc_8.442	4077	4125	4215	4065	4038	1	1	1	1	1	6	6	6	6	6
OG992_YDR228C_Anc_8.444:1_highqual.fsa	992	YDR228C	Verified	YDR228C	Anc_8.444	highqual	Scer_4.547	Skud_4.489	Sbay_2.395	Spar_4.542	Smik_4.474	YDR228C	YDR228C	YDR228C	YDR228C	YDR228C	Anc_8.444	Anc_8.444	Anc_8.444	Anc_8.444	Anc_8.444	1881	1854	1854	1902	1854	1	1	1	1	1	6	6	6	6	6
OG993_YDR229W_Anc_8.450:1_highqual.fsa	993	YDR229W	Verified	YDR229W	Anc_8.450	highqual	Scer_4.548	Skud_4.490	Sbay_2.396	Spar_4.543	Smik_4.475	YDR229W	YDR229W	YDR229W	YDR229W	YDR229W	Anc_8.450	Anc_8.450	Anc_8.450	Anc_8.450	Anc_8.450	1362	1386	1380	1362	1365	1	1	1	1	1	6	6	6	6	6
OG994_YDR231C_Anc_8.451:1_highqual.fsa	994	YDR231C	Verified	YDR231C	Anc_8.451	highqual	Scer_4.549	Skud_4.491	Sbay_2.397	Spar_4.544	Smik_4.476	YDR231C	YDR231C	YDR231C	YDR231C	YDR231C	Anc_8.451	Anc_8.451	Anc_8.451	Anc_8.451	Anc_8.451	618	606	627	618	612	1	1	1	1	1	6	6	6	5	6
OG995_YDR232W_Anc_8.453:1_highqual.fsa	995	YDR232W	Verified	YDR232W	Anc_8.453	highqual	Scer_4.550	Skud_4.492	Sbay_2.398	Spar_4.545	Smik_4.477	YDR232W	YDR232W	YDR232W	YDR232W	YDR232W	Anc_8.453	Anc_8.453	Anc_8.453	Anc_8.453	Anc_8.453	1647	1647	1647	1647	1647	1	1	1	1	1	6	6	6	5	6
OG996_YDR233C_Anc_8.454:1_highqual.fsa	996	YDR233C	Verified	YDR233C	Anc_8.454	highqual	Scer_4.551	Skud_4.493	Sbay_2.399	Spar_4.546	Smik_4.478	YDR233C	YDR233C	YDR233C	YDR233C	YDR233C	Anc_8.454	Anc_8.454	Anc_8.454	Anc_8.454	Anc_8.454	888	891	894	900	885	1	1	1	1	1	6	6	6	5	6
OG997_YDR234W_Anc_8.455:1_highqual.fsa	997	YDR234W	Verified	YDR234W	Anc_8.455	highqual	Scer_4.552	Skud_4.494	Sbay_2.400	Spar_4.548	Smik_4.479	YDR234W	YDR234W	YDR234W	YDR234W	YDR234W	Anc_8.455	Anc_8.455	Anc_8.455	Anc_8.455	Anc_8.455	2082	2082	2082	2082	2082	1	1	1	1	1	6	6	6	5	6
OG998_YDR235W_Anc_8.457:1_highqual.fsa	998	YDR235W	Verified	YDR235W	Anc_8.457	highqual	Scer_4.553	Skud_4.495	Sbay_2.401	Spar_4.549	Smik_4.480	YDR235W	YDR235W	YDR235W	YDR235W	YDR235W	Anc_8.457	Anc_8.457	Anc_8.457	Anc_8.457	Anc_8.457	1635	1635	1635	1635	1635	1	1	1	1	1	6	6	6	5	6
OG999_YDR236C_Anc_8.459:1_highqual.fsa	999	NA	NA	YDR236C	Anc_8.459	highqual	Scer_4.554	Skud_4.496	Sbay_2.402	Spar_4.550	Smik_4.481	YDR236C	YDR236C	YDR236C	YDR236C	YDR236C	Anc_8.459	Anc_8.459	Anc_8.459	Anc_8.459	Anc_8.459	657	657	657	657	657	1	1	1	1	1	6	6	6	5	6
OG1000_YDR237W_Anc_8.461:1_highqual.fsa	1000	YDR237W	Verified	YDR237W	Anc_8.461	highqual	Scer_4.555	Skud_4.497	Sbay_2.403	Spar_4.551	Smik_4.482	YDR237W	YDR237W	YDR237W	YDR237W	YDR237W	Anc_8.461	Anc_8.461	Anc_8.461	Anc_8.461	Anc_8.461	879	879	879	879	879	1	1	1	1	1	6	6	6	6	6
OG1001_YDR238C_Anc_8.462:1_highqual.fsa	1001	YDR238C	Verified	YDR238C	Anc_8.462	highqual	Scer_4.556	Skud_4.498	Sbay_2.404	Spar_4.552	Smik_4.483	YDR238C	YDR238C	YDR238C	YDR238C	YDR238C	Anc_8.462	Anc_8.462	Anc_8.462	Anc_8.462	Anc_8.462	2922	2922	2922	2922	2922	1	1	1	1	1	6	5	5	5	5
OG1002_YDR239C_Anc_8.463:1_highqual.fsa	1002	YDR239C	Verified	YDR239C	Anc_8.463	highqual	Scer_4.557	Skud_4.499	Sbay_2.405	Spar_4.553	Smik_4.484	YDR239C	YDR239C	YDR239C	YDR239C	YDR239C	Anc_8.463	Anc_8.463	Anc_8.463	Anc_8.463	Anc_8.463	2364	2376	2370	2364	2361	1	1	1	1	1	5	4	5	5	4
OG1003_YDR240C_Anc_8.464:1_highqual.fsa	1003	YDR240C	Verified	YDR240C	Anc_8.464	highqual	Scer_4.558	Skud_4.500	Sbay_2.406	Spar_4.554	Smik_4.485	YDR240C	YDR240C	YDR240C	YDR240C	YDR240C	Anc_8.464	Anc_8.464	Anc_8.464	Anc_8.464	Anc_8.464	1479	1473	1476	1479	1464	1	1	1	1	1	4	3	5	5	3
OG1004_YDR242W_Anc_8.467:1_highqual.fsa	1004	YDR242W	Verified	YDR242W	Anc_8.467	highqual	Scer_4.562	Skud_4.504	Sbay_2.408	Spar_4.556	Smik_4.489	YDR242W	YDR242W	YDR242W	YDR242W	YDR242W	Anc_8.467	Anc_8.467	Anc_8.467	Anc_8.467	Anc_8.467	1650	1650	1650	1650	1650	1	1	1	1	1	4	3	5	5	3
OG1005_YDR243C_Anc_8.469:1_highqual.fsa	1005	YDR243C	Verified	YDR243C	Anc_8.469	highqual	Scer_4.563	Skud_4.505	Sbay_2.409	Spar_4.557	Smik_4.490	YDR243C	YDR243C	YDR243C	YDR243C	YDR243C	Anc_8.469	Anc_8.469	Anc_8.469	Anc_8.469	Anc_8.469	1767	1815	1770	1767	1764	1	1	1	1	1	4	4	5	5	4
OG1006_YDR244W_Anc_8.470:1_highqual.fsa	1006	YDR244W	Verified	YDR244W	Anc_8.470	highqual	Scer_4.564	Skud_4.506	Sbay_2.410	Spar_4.558	Smik_4.491	YDR244W	YDR244W	YDR244W	YDR244W	YDR244W	Anc_8.470	Anc_8.470	Anc_8.470	Anc_8.470	Anc_8.470	1839	1836	1836	1836	1839	1	1	1	1	1	5	5	5	5	5
OG1007_YDR245W_Anc_8.471:1_highqual.fsa	1007	YDR245W	Verified	YDR245W	Anc_8.471	highqual	Scer_4.565	Skud_4.507	Sbay_2.411	Spar_4.559	Smik_4.492	YDR245W	YDR245W	YDR245W	YDR245W	YDR245W	Anc_8.471	Anc_8.471	Anc_8.471	Anc_8.471	Anc_8.471	1182	1182	1185	1182	1182	1	1	1	1	1	6	6	6	6	6
OG1008_YDR246W_Anc_8.476:1_highqual.fsa	1008	YDR246W	Verified	YDR246W	Anc_8.476	highqual	Scer_4.566	Skud_4.508	Sbay_2.412	Spar_4.560	Smik_4.493	YDR246W	YDR246W	YDR246W	YDR246W	YDR246W	Anc_8.476	Anc_8.476	Anc_8.476	Anc_8.476	Anc_8.476	660	663	663	663	663	1	1	1	1	1	6	6	6	6	6
OG1009_YDR247W_Anc_8.477:1_highqual.fsa	1009	YDR247W	Verified	YDR247W	Anc_8.477	highqual	Scer_4.568	Skud_4.509	Sbay_2.413	Spar_4.561	Smik_4.494	YDR247W	YDR247W	YDR247W	YDR247W	YDR247W	Anc_8.477	Anc_8.477	Anc_8.477	Anc_8.477	Anc_8.477	1386	1395	1383	1392	1368	1	1	1	1	1	6	6	6	6	6
OG1010_YDR248C_Anc_8.478:1_highqual.fsa	1010	YDR248C	Uncharacterized	YDR248C	Anc_8.478	highqual	Scer_4.569	Skud_4.510	Sbay_2.414	Spar_4.562	Smik_4.495	YDR248C	YDR248C	YDR248C	YDR248C	YDR248C	Anc_8.478	Anc_8.478	Anc_8.478	Anc_8.478	Anc_8.478	582	600	561	582	582	1	1	1	1	1	6	6	6	6	6
OG1011_YDR249C_Anc_8.483:1_highqual.fsa	1011	YDR249C	Uncharacterized	YDR249C	Anc_8.483	highqual	Scer_4.570	Skud_4.511	Sbay_2.415	Spar_4.563	Smik_4.496	YDR249C	YDR249C	YDR249C	YDR249C	YDR249C	Anc_8.483	Anc_8.483	Anc_8.483	Anc_8.483	Anc_8.483	1122	1122	1116	1122	1122	1	1	1	1	1	6	6	6	6	6
OG1012_YDR250C_Anc_6.17:1_length.fsa	1012	NA	NA	YDR250C	Anc_6.17	length	Scer_4.571	Skud_4.512	Sbay_2.416	Spar_4.564	Smik_4.497	YDR250C	YDR250C	YDR250C	YDR250C	NA	Anc_6.17	Anc_7.95	Anc_7.229	NA	Anc_6.17	273	216	213	123	174	1	3	2	1	2	6	6	6	6	6
OG1013_YDR251W_Anc_8.484:1_highqual.fsa	1013	YDR251W	Verified	YDR251W	Anc_8.484	highqual	Scer_4.572	Skud_4.513	Sbay_2.417	Spar_4.565	Smik_4.498	YDR251W	YDR251W	YDR251W	YDR251W	YDR251W	Anc_8.484	Anc_8.484	Anc_8.484	Anc_8.484	Anc_8.484	2493	2523	2559	2508	2523	1	1	1	1	1	6	6	6	6	6
OG1014_YDR252W_Anc_8.485:1_highqual.fsa	1014	YDR252W	Verified	YDR252W	Anc_8.485	highqual	Scer_4.573	Skud_4.514	Sbay_2.418	Spar_4.566	Smik_4.499	YDR252W	YDR252W	YDR252W	YDR252W	YDR252W	Anc_8.485	Anc_8.485	Anc_8.485	Anc_8.485	Anc_8.485	450	450	450	450	450	1	1	1	1	1	6	6	6	6	6
OG1015_YDR253C_Anc_8.486:1_highqual.fsa	1015	YDR253C	Verified	YDR253C	Anc_8.486	highqual	Scer_4.574	Skud_4.515	Sbay_2.419	Spar_4.567	Smik_4.500	YDR253C	YDR253C	YDR253C	YDR253C	YDR253C	Anc_8.486	Anc_8.486	Anc_8.486	Anc_8.486	Anc_8.486	576	564	576	576	582	1	1	1	1	1	6	6	6	5	6
OG1016_YDR254W_Anc_8.492:1_highqual.fsa	1016	YDR254W	Verified	YDR254W	Anc_8.492	highqual	Scer_4.575	Skud_4.516	Sbay_2.420	Spar_4.568	Smik_4.501	YDR254W	YDR254W	YDR254W	YDR254W	YDR254W	Anc_8.492	Anc_8.492	Anc_8.492	Anc_8.492	Anc_8.492	1377	1377	1377	1377	1377	1	1	1	1	1	6	6	6	4	6
OG1017_YDR255C_Anc_8.495:1_highqual.fsa	1017	YDR255C	Verified	YDR255C	Anc_8.495	highqual	Scer_4.576	Skud_4.517	Sbay_2.421	Spar_4.569	Smik_4.502	YDR255C	YDR255C	YDR255C	YDR255C	YDR255C	Anc_8.495	Anc_8.495	Anc_8.495	Anc_8.495	Anc_8.495	1266	1266	1266	1203	1266	1	1	1	1	1	6	6	6	3	6
OG1018_YDR256C_Anc_8.497:1_length.fsa	1018	NA	NA	YDR256C	Anc_8.497	length	Scer_4.577	Skud_4.518	Sbay_2.422	Spar_4.571	Smik_4.503	YDR256C	YDR256C	YDR256C	Kwal_55.21298	YDR256C	Anc_8.497	Anc_8.497	Anc_8.497	NA	Anc_8.497	1548	1542	1542	195	1542	1	1	1	1	1	6	6	6	1	6
OG1019_YDR262W_Anc_5.623:1_highqual.fsa	1019	YDR262W	Uncharacterized	YDR262W	Anc_5.623	highqual	Scer_4.600	Skud_4.525	Sbay_2.429	Spar_4.638	Smik_4.513	YDR262W	YDR262W	YDR262W	YDR262W	YDR262W	Anc_5.623	Anc_5.623	Anc_5.623	Anc_5.623	Anc_5.623	819	816	819	816	816	1	1	1	1	1	3	5	4	3	3
OG1020_YDR263C_Anc_5.625:1_highqual.fsa	1020	YDR263C	Verified	YDR263C	Anc_5.625	highqual	Scer_4.601	Skud_4.526	Sbay_2.430	Spar_4.639	Smik_4.514	YDR263C	YDR263C	YDR263C	YDR263C	YDR263C	Anc_5.625	Anc_5.625	Anc_5.625	Anc_5.625	Anc_5.625	1293	1293	1254	1293	1293	1	1	1	1	1	4	5	4	4	4
OG1021_YDR264C_Anc_5.626:1_highqual.fsa	1021	YDR264C	Verified	YDR264C	Anc_5.626	highqual	Scer_4.602	Skud_4.527	Sbay_2.432	Spar_4.640	Smik_4.515	YDR264C	YDR264C	YDR264C	YDR264C	YDR264C	Anc_5.626	Anc_5.626	Anc_5.626	Anc_5.626	Anc_5.626	2295	2295	2292	2304	2295	1	1	1	1	1	5	5	5	5	5
OG1022_YDR265W_Anc_5.628:1_highqual.fsa	1022	YDR265W	Verified	YDR265W	Anc_5.628	highqual	Scer_4.603	Skud_4.528	Sbay_2.433	Spar_4.641	Smik_4.516	YDR265W	YDR265W	YDR265W	YDR265W	YDR265W	Anc_5.628	Anc_5.628	Anc_5.628	Anc_5.628	Anc_5.628	1014	1014	1014	1005	1014	1	1	1	1	1	6	6	5	6	6
OG1023_YDR266C_Anc_5.629:1_highqual.fsa	1023	YDR266C	Verified	YDR266C	Anc_5.629	highqual	Scer_4.604	Skud_4.529	Sbay_2.434	Spar_4.642	Smik_4.517	YDR266C	YDR266C	YDR266C	YDR266C	YDR266C	Anc_5.629	Anc_5.629	Anc_5.629	Anc_5.629	Anc_5.629	1920	1926	1932	1923	1923	1	1	1	1	1	6	6	5	6	6
OG1024_YDR267C_Anc_5.631:1_highqual.fsa	1024	YDR267C	Verified	YDR267C	Anc_5.631	highqual	Scer_4.605	Skud_4.530	Sbay_2.435	Spar_4.643	Smik_4.518	YDR267C	YDR267C	YDR267C	YDR267C	YDR267C	Anc_5.631	Anc_5.631	Anc_5.631	Anc_5.631	Anc_5.631	993	1017	993	993	993	1	1	1	1	1	6	6	6	6	6
OG1025_YDR268W_Anc_5.633:1_highqual.fsa	1025	YDR268W	Verified	YDR268W	Anc_5.633	highqual	Scer_4.606	Skud_4.531	Sbay_2.436	Spar_4.644	Smik_4.519	YDR268W	YDR268W	YDR268W	YDR268W	YDR268W	Anc_5.633	Anc_5.633	Anc_5.633	Anc_5.633	Anc_5.633	1140	1140	1140	1140	1140	1	1	1	1	1	6	6	6	6	6
OG1026_YDR270W_Anc_5.636:1_highqual.fsa	1026	YDR270W	Verified	YDR270W	Anc_5.636	highqual	Scer_4.607	Skud_4.532	Sbay_2.437	Spar_4.645	Smik_4.520	YDR270W	YDR270W	YDR270W	YDR270W	YDR270W	Anc_5.636	Anc_5.636	Anc_5.636	Anc_5.636	Anc_5.636	3015	3027	3024	3015	3015	1	1	1	1	1	6	6	6	6	6
OG1027_YDR272W_Anc_5.637:1_highqual.fsa	1027	YDR272W	Verified	YDR272W	Anc_5.637	highqual	Scer_4.608	Skud_4.533	Sbay_2.438	Spar_4.646	Smik_4.521	YDR272W	YDR272W	YDR272W	YDR272W	YDR272W	Anc_5.637	Anc_5.637	Anc_5.637	Anc_5.637	Anc_5.637	825	822	825	825	825	1	1	1	1	1	6	6	6	6	6
OG1028_YDR273W_Anc_5.638:1_highqual.fsa	1028	YDR273W	Verified	YDR273W	Anc_5.638	highqual	Scer_4.609	Skud_4.534	Sbay_2.439	Spar_4.647	Smik_4.522	YDR273W	YDR273W	YDR273W	YDR273W	YDR273W	Anc_5.638	Anc_5.638	Anc_5.638	Anc_5.638	Anc_5.638	1098	1068	1074	1083	1065	1	1	1	1	1	6	6	6	6	6
OG1029_YDR275W_Anc_5.640:1_highqual.fsa	1029	YDR275W	Verified	YDR275W	Anc_5.640	highqual	Scer_4.611	Skud_4.535	Sbay_2.440	Spar_4.649	Smik_4.523	YDR275W	YDR275W	YDR275W	YDR275W	YDR275W	Anc_5.640	Anc_5.640	Anc_5.640	Anc_5.640	Anc_5.640	708	714	717	708	717	1	1	1	1	1	5	5	5	5	5
OG1030_YDR276C_Anc_5.642:1_highqual.fsa	1030	YDR276C	Verified	YDR276C	Anc_5.642	highqual	Scer_4.612	Skud_4.536	Sbay_2.441	Spar_4.650	Smik_4.524	YDR276C	YDR276C	YDR276C	YDR276C	YDR276C	Anc_5.642	Anc_5.642	Anc_5.642	Anc_5.642	Anc_5.642	168	165	165	165	165	1	1	1	1	1	5	4	4	4	4
OG1031_YDR277C_Anc_5.644:1_highqual.fsa	1031	YDR277C	Verified	YDR277C	Anc_5.644	highqual	Scer_4.613	Skud_4.537	Sbay_2.442	Spar_4.651	Smik_4.525	YDR277C	YDR277C	YDR277C	YDR277C	YDR277C	Anc_5.644	Anc_5.644	Anc_5.644	Anc_5.644	Anc_5.644	1302	1302	1302	1299	1299	1	1	1	1	1	4	3	4	3	4
OG1032_YDR279W_Anc_5.288:1_highqual.fsa	1032	YDR279W	Verified	YDR279W	Anc_5.288	highqual	Scer_4.615	Skud_4.542	Sbay_2.445	Spar_4.655	Smik_4.528	YDR279W	YDR279W	YDR279W	YDR279W	YDR279W	Anc_5.288	Anc_5.288	Anc_5.288	Anc_5.288	Anc_5.288	1053	1053	1101	1053	1053	1	1	1	1	1	5	3	4	3	4
OG1033_NOSGD_Anc_5.289:1_highqual.fsa	1033	YDR280W	Verified	NOSGD	Anc_5.289	highqual	Scer_4.616	Skud_4.543	Sbay_2.446	Spar_4.656	Smik_4.529	AAL124W	AAL124W	AAL124W	AAL124W	AAL124W	Anc_5.289	Anc_5.289	Anc_5.289	Anc_5.289	Anc_5.289	918	918	918	918	918	1	1	1	1	1	2	2	2	2	2
OG1034_YDR281C_Anc_7.69:1_length.fsa	1034	NA	NA	YDR281C	Anc_7.69	length	Scer_4.617	Skud_4.544	Sbay_2.447	Spar_4.657	Smik_4.530	YDR281C	YDR281C	YDR281C	YDR281C	YDR281C	Anc_3.334	Anc_1.252	Anc_7.69	Anc_7.69	Anc_1.252	315	273	276	276	276	1	1	1	1	1	4	4	4	4	4
OG1035_YDR282C_Anc_5.291:1_highqual.fsa	1035	YDR282C	Uncharacterized	YDR282C	Anc_5.291	highqual	Scer_4.618	Skud_4.545	Sbay_2.448	Spar_4.658	Smik_4.531	YDR282C	YDR282C	YDR282C	YDR282C	YDR282C	Anc_5.291	Anc_5.291	Anc_5.291	Anc_5.291	Anc_5.291	1245	1242	1254	1272	1245	1	1	1	1	1	6	6	6	6	6
OG1036_YDR283C_Anc_5.298:1_highqual.fsa	1036	YDR283C	Verified	YDR283C	Anc_5.298	highqual	Scer_4.619	Skud_4.546	Sbay_2.449	Spar_4.659	Smik_4.532	YDR283C	YDR283C	YDR283C	YDR283C	YDR283C	Anc_5.298	Anc_5.298	Anc_5.298	Anc_5.298	Anc_5.298	4980	4983	4992	4983	4983	1	1	1	1	1	5	5	5	5	5
OG1037_YDR284C_Anc_5.297:1_highqual.fsa	1037	YDR284C	Verified	YDR284C	Anc_5.297	highqual	Scer_4.620	Skud_4.547	Sbay_2.450	Spar_4.660	Smik_4.533	YDR284C	YDR284C	YDR284C	YDR284C	YDR284C	Anc_5.297	Anc_5.297	Anc_5.297	Anc_5.297	Anc_5.297	870	870	876	870	870	1	1	1	1	1	6	6	6	6	6
OG1038_YDR285W_Anc_5.296:1_highqual.fsa	1038	YDR285W	Verified	YDR285W	Anc_5.296	highqual	Scer_4.621	Skud_4.548	Sbay_2.451	Spar_4.661	Smik_4.534	YDR285W	YDR285W	YDR285W	YDR285W	YDR285W	Anc_5.296	Anc_5.296	Anc_5.296	Anc_5.296	Anc_5.296	2628	2634	2634	2631	2631	1	1	1	1	1	6	6	6	6	6
OG1039_YDR286C_Anc_5.295:1_highqual.fsa	1039	YDR286C	Uncharacterized	YDR286C	Anc_5.295	highqual	Scer_4.622	Skud_4.549	Sbay_2.452	Spar_4.662	Smik_4.535	YDR286C	YDR286C	YDR286C	YDR286C	YDR286C	Anc_5.295	Anc_5.295	Anc_5.295	Anc_5.295	Anc_5.295	345	345	351	345	345	1	1	1	1	1	6	6	6	6	6
OG1040_YDR287W_Anc_5.294:1_highqual.fsa	1040	YDR287W	Verified	YDR287W	Anc_5.294	highqual	Scer_4.623	Skud_4.550	Sbay_2.453	Spar_4.663	Smik_4.536	YDR287W	YDR287W	YDR287W	YDR287W	YDR287W	Anc_5.294	Anc_5.294	Anc_5.294	Anc_5.294	Anc_5.294	879	879	879	879	879	1	1	1	1	1	6	6	6	6	6
OG1041_YDR288W_Anc_5.293:1_highqual.fsa	1041	YDR288W	Verified	YDR288W	Anc_5.293	highqual	Scer_4.624	Skud_4.551	Sbay_2.454	Spar_4.664	Smik_4.537	YDR288W	YDR288W	YDR288W	YDR288W	YDR288W	Anc_5.293	Anc_5.293	Anc_5.293	Anc_5.293	Anc_5.293	912	912	933	918	909	1	1	1	1	1	6	6	6	6	6
OG1042_YDR289C_Anc_5.300:1_highqual.fsa	1042	YDR289C	Verified	YDR289C	Anc_5.300	highqual	Scer_4.625	Skud_4.552	Sbay_2.455	Spar_4.665	Smik_4.538	YDR289C	YDR289C	YDR289C	YDR289C	YDR289C	Anc_5.300	Anc_5.300	Anc_5.300	Anc_5.300	Anc_5.300	1230	1254	1227	1245	1224	1	1	1	1	1	6	6	6	6	6
OG1043_YDR291W_Anc_5.301:1_highqual.fsa	1043	YDR291W	Uncharacterized	YDR291W	Anc_5.301	highqual	Scer_4.627	Skud_4.553	Sbay_2.457	Spar_4.667	Smik_4.540	YDR291W	YDR291W	YDR291W	YDR291W	YDR291W	Anc_5.301	Anc_5.301	Anc_5.301	Anc_5.301	Anc_5.301	3234	3231	3231	3234	3234	1	1	1	1	1	6	6	6	6	6
OG1044_YDR292C_Anc_5.302:1_highqual.fsa	1044	YDR292C	Verified	YDR292C	Anc_5.302	highqual	Scer_4.628	Skud_4.554	Sbay_2.458	Spar_4.668	Smik_4.541	YDR292C	YDR292C	YDR292C	YDR292C	YDR292C	Anc_5.302	Anc_5.302	Anc_5.302	Anc_5.302	Anc_5.302	1866	1866	1866	1866	1866	1	1	1	1	1	6	6	6	6	6
OG1045_YDR293C_Anc_5.307:1_highqual.fsa	1045	YDR293C	Verified	YDR293C	Anc_5.307	highqual	Scer_4.629	Skud_4.555	Sbay_2.459	Spar_4.669	Smik_4.542	YDR293C	YDR293C	YDR293C	YDR293C	YDR293C	Anc_5.307	Anc_5.307	Anc_5.307	Anc_5.307	Anc_5.307	3753	3759	3777	3774	3756	1	1	1	1	1	6	6	6	6	6
OG1046_YDR294C_Anc_5.310:1_highqual.fsa	1046	YDR294C	Verified	YDR294C	Anc_5.310	highqual	Scer_4.630	Skud_4.556	Sbay_2.460	Spar_4.670	Smik_4.543	YDR294C	YDR294C	YDR294C	YDR294C	YDR294C	Anc_5.310	Anc_5.310	Anc_5.310	Anc_5.310	Anc_5.310	1770	1770	1758	1770	1770	1	1	1	1	1	6	6	6	6	6
OG1047_YDR295C_Anc_5.311:1_highqual.fsa	1047	YDR295C	Verified	YDR295C	Anc_5.311	highqual	Scer_4.631	Skud_4.557	Sbay_2.461	Spar_4.671	Smik_4.544	YDR295C	YDR295C	YDR295C	YDR295C	YDR295C	Anc_5.311	Anc_5.311	Anc_5.311	Anc_5.311	Anc_5.311	2025	2013	2025	2025	2025	1	1	1	1	1	6	6	6	6	6
OG1048_YDR296W_Anc_5.313:1_highqual.fsa	1048	YDR296W	Verified	YDR296W	Anc_5.313	highqual	Scer_4.632	Skud_4.558	Sbay_2.462	Spar_4.672	Smik_4.545	YDR296W	YDR296W	YDR296W	YDR296W	YDR296W	Anc_5.313	Anc_5.313	Anc_5.313	Anc_5.313	Anc_5.313	681	681	687	681	681	1	1	1	1	1	6	6	6	6	6
OG1049_YDR297W_Anc_5.314:1_highqual.fsa	1049	YDR297W	Verified	YDR297W	Anc_5.314	highqual	Scer_4.633	Skud_4.559	Sbay_2.463	Spar_4.673	Smik_4.546	YDR297W	YDR297W	YDR297W	YDR297W	YDR297W	Anc_5.314	Anc_5.314	Anc_5.314	Anc_5.314	Anc_5.314	1050	1050	1050	1050	1050	1	1	1	1	1	6	6	6	6	6
OG1050_YDR298C_Anc_5.315:1_highqual.fsa	1050	YDR298C	Verified	YDR298C	Anc_5.315	highqual	Scer_4.634	Skud_4.560	Sbay_2.464	Spar_4.674	Smik_4.547	YDR298C	YDR298C	YDR298C	YDR298C	YDR298C	Anc_5.315	Anc_5.315	Anc_5.315	Anc_5.315	Anc_5.315	639	639	639	639	639	1	1	1	1	1	6	6	6	6	6
OG1051_YDR299W_Anc_5.316:1_highqual.fsa	1051	YDR299W	Verified	YDR299W	Anc_5.316	highqual	Scer_4.635	Skud_4.561	Sbay_2.465	Spar_4.675	Smik_4.548	YDR299W	YDR299W	YDR299W	YDR299W	YDR299W	Anc_5.316	Anc_5.316	Anc_5.316	Anc_5.316	Anc_5.316	1605	1623	1626	1608	1626	1	1	1	1	1	6	6	6	6	6
OG1052_YDR300C_Anc_5.318:1_highqual.fsa	1052	YDR300C	Verified	YDR300C	Anc_5.318	highqual	Scer_4.636	Skud_4.562	Sbay_2.466	Spar_4.676	Smik_4.549	YDR300C	YDR300C	YDR300C	YDR300C	YDR300C	Anc_5.318	Anc_5.318	Anc_5.318	Anc_5.318	Anc_5.318	1287	1287	1287	1287	1287	1	1	1	1	1	6	6	6	6	6
OG1053_YDR301W_Anc_5.319:1_highqual.fsa	1053	YDR301W	Verified	YDR301W	Anc_5.319	highqual	Scer_4.637	Skud_4.563	Sbay_2.467	Spar_4.677	Smik_4.550	YDR301W	YDR301W	YDR301W	YDR301W	YDR301W	Anc_5.319	Anc_5.319	Anc_5.319	Anc_5.319	Anc_5.319	4074	4068	4071	4089	4068	1	1	1	1	1	6	6	6	6	6
OG1054_YDR302W_Anc_5.320:1_highqual.fsa	1054	NA	NA	YDR302W	Anc_5.320	highqual	Scer_4.638	Skud_4.564	Sbay_2.468	Spar_4.678	Smik_4.551	YDR302W	YDR302W	YDR302W	YDR302W	YDR302W	Anc_5.320	Anc_5.320	Anc_5.320	Anc_5.320	Anc_5.320	660	660	660	660	660	1	1	1	1	1	6	6	6	6	6
OG1055_YDR303C_Anc_5.322:1_highqual.fsa	1055	YDR303C	Verified	YDR303C	Anc_5.322	highqual	Scer_4.639	Skud_4.565	Sbay_2.469	Spar_4.679	Smik_4.552	YDR303C	YDR303C	YDR303C	YDR303C	YDR303C	Anc_5.322	Anc_5.322	Anc_5.322	Anc_5.322	Anc_5.322	2658	2670	2667	2664	2664	1	1	1	1	1	6	6	6	6	6
OG1056_YDR304C_Anc_5.323:1_highqual.fsa	1056	YDR304C	Verified	YDR304C	Anc_5.323	highqual	Scer_4.640	Skud_4.566	Sbay_2.470	Spar_4.680	Smik_4.553	YDR304C	YDR304C	YDR304C	YDR304C	YDR304C	Anc_5.323	Anc_5.323	Anc_5.323	Anc_5.323	Anc_5.323	678	678	687	678	678	1	1	1	1	1	5	5	5	5	5
OG1057_YDR305C_Anc_5.326:1_highqual.fsa	1057	NA	NA	YDR305C	Anc_5.326	highqual	Scer_4.641	Skud_4.567	Sbay_2.471	Spar_4.681	Smik_4.554	YDR305C	YDR305C	YDR305C	YDR305C	YDR305C	Anc_5.326	Anc_5.326	Anc_5.326	Anc_5.326	Anc_5.326	621	621	618	621	621	2	2	2	2	2	5	5	5	5	5
OG1058_YDR306C_Anc_5.327:1_highqual.fsa	1058	YDR306C	Uncharacterized	YDR306C	Anc_5.327	highqual	Scer_4.642	Skud_4.568	Sbay_2.472	Spar_4.682	Smik_4.555	YDR306C	YDR306C	YDR306C	YDR306C	YDR306C	Anc_5.327	Anc_5.327	Anc_5.327	Anc_5.327	Anc_5.327	1437	1437	1440	1437	1440	1	1	1	1	1	5	5	5	5	5
OG1059_YDR307W_Anc_5.328:1_highqual.fsa	1059	YDR307W	Uncharacterized	YDR307W	Anc_5.328	highqual	Scer_4.644	Skud_4.570	Sbay_2.474	Spar_4.684	Smik_4.557	YDR307W	YDR307W	YDR307W	YDR307W	YDR307W	Anc_5.328	Anc_5.328	Anc_5.328	Anc_5.328	Anc_5.328	1989	2091	2088	2049	2040	1	1	1	1	1	5	5	5	5	5
OG1060_YDR308C_Anc_5.329:1_highqual.fsa	1060	YDR308C	Verified	YDR308C	Anc_5.329	highqual	Scer_4.645	Skud_4.571	Sbay_2.475	Spar_4.685	Smik_4.558	YDR308C	YDR308C	YDR308C	YDR308C	YDR308C	Anc_5.329	Anc_5.329	Anc_5.329	Anc_5.329	Anc_5.329	423	423	423	423	423	1	1	1	1	1	5	5	5	5	5
OG1061_YDR309C_Anc_5.331:1_highqual.fsa	1061	YDR309C	Verified	YDR309C	Anc_5.331	highqual	Scer_4.646	Skud_4.572	Sbay_2.476	Spar_4.686	Smik_4.559	YDR309C	YDR309C	YDR309C	YDR309C	YDR309C	Anc_5.331	Anc_5.331	Anc_5.331	Anc_5.331	Anc_5.331	1152	1149	1152	1149	1143	1	1	1	1	1	5	5	5	5	5
OG1062_YDR310C_Anc_5.333:1_highqual.fsa	1062	YDR310C	Verified	YDR310C	Anc_5.333	highqual	Scer_4.647	Skud_4.573	Sbay_2.477	Spar_4.687	Smik_4.560	YDR310C	YDR310C	YDR310C	YDR310C	YDR310C	Anc_5.333	Anc_5.333	Anc_5.333	Anc_5.333	Anc_5.333	3189	3174	3207	3183	3192	1	1	1	1	1	6	6	5	6	6
OG1063_YDR311W_Anc_5.336:1_highqual.fsa	1063	YDR311W	Verified	YDR311W	Anc_5.336	highqual	Scer_4.648	Skud_4.574	Sbay_2.478	Spar_4.688	Smik_4.561	YDR311W	YDR311W	Kwal_33.14330	YDR311W	Kwal_33.14330	Anc_5.336	Anc_5.336	Anc_5.336	Anc_5.336	Anc_5.336	1929	1938	1935	1929	1938	1	1	1	1	1	6	6	5	6	6
OG1064_YDR312W_Anc_5.338:1_length.fsa	1064	NA	NA	YDR312W	Anc_5.338	length	Scer_4.649	Skud_4.575	Sbay_2.479	Spar_4.689	Smik_4.562	YDR312W	YDR312W	YHR066W	YDR312W	YDR312W	Anc_5.338	Anc_5.338	Anc_5.338	Anc_5.338	Anc_5.338	1362	1356	192	1362	1131	1	1	1	1	5	6	6	5	6	3
OG1065_YDR313C_Anc_5.339:1_highqual.fsa	1065	YDR313C	Verified	YDR313C	Anc_5.339	highqual	Scer_4.650	Skud_4.576	Sbay_2.481	Spar_4.690	Smik_4.566	YDR313C	YDR313C	YDR313C	YDR313C	YDR313C	Anc_5.339	Anc_5.339	Anc_5.339	Anc_5.339	Anc_5.339	861	882	864	873	873	1	1	1	1	1	6	6	5	6	6
OG1066_YDR314C_Anc_5.340:1_highqual.fsa	1066	YDR314C	Verified	YDR314C	Anc_5.340	highqual	Scer_4.651	Skud_4.577	Sbay_2.482	Spar_4.691	Smik_4.567	YDR314C	YDR314C	YDR314C	YDR314C	YDR314C	Anc_5.340	Anc_5.340	Anc_5.340	Anc_5.340	Anc_5.340	2079	2076	2079	2091	2079	1	1	1	1	1	5	5	4	5	5
OG1067_YDR315C_Anc_5.342:1_highqual.fsa	1067	YDR315C	Verified	YDR315C	Anc_5.342	highqual	Scer_4.652	Skud_4.578	Sbay_2.483	Spar_4.692	Smik_4.568	YDR315C	YDR315C	YDR315C	YDR315C	YDR315C	Anc_5.342	Anc_5.342	Anc_5.342	Anc_5.342	Anc_5.342	846	909	849	846	843	1	1	1	1	1	4	4	4	4	4
OG1068_YDR316W_Anc_5.344:1_highqual.fsa	1068	YDR316W	Verified	YDR316W	Anc_5.344	highqual	Scer_4.653	Skud_4.579	Sbay_2.484	Spar_4.693	Smik_4.569	YDR316W	YDR316W	YDR316W	YDR316W	YDR316W	Anc_5.344	Anc_5.344	Anc_5.344	Anc_5.344	Anc_5.344	1416	1416	1416	1416	1419	1	1	1	1	1	3	3	5	4	3
OG1069_YDR317W_Anc_5.348:1_highqual.fsa	1069	YDR317W	Verified	YDR317W	Anc_5.348	highqual	Scer_4.663	Skud_4.583	Sbay_2.486	Spar_4.696	Smik_4.576	YDR317W	YDR317W	YDR317W	YDR317W	YDR317W	Anc_5.348	Anc_5.348	Anc_5.348	Anc_5.348	Anc_5.348	1245	1248	1248	1245	1248	1	1	1	1	1	3	3	5	4	3
OG1070_YDR318W_Anc_5.349:1_struture.fsa	1070	NA	NA	YDR318W	Anc_5.349	struture	Scer_4.664	Skud_4.584	Sbay_2.487	Spar_4.697	Smik_4.577	YDR318W	YDR318W	YDR318W	YDR318W	YDR318W	Anc_5.349	Anc_5.349	Anc_5.349	Anc_5.349	Anc_5.349	1107	1107	1107	1107	1107	2	3	3	2	3	4	4	5	4	4
OG1071_YDR319C_Anc_5.350:1_highqual.fsa	1071	YDR319C	Uncharacterized	YDR319C	Anc_5.350	highqual	Scer_4.665	Skud_4.585	Sbay_2.488	Spar_4.698	Smik_4.578	YDR319C	YDR319C	YDR319C	YDR319C	YDR319C	Anc_5.350	Anc_5.350	Anc_5.350	Anc_5.350	Anc_5.350	825	825	822	825	825	1	1	1	1	1	5	5	5	5	5
OG1072_YDR320C_Anc_5.352:1_highqual.fsa	1072	YDR320C	Verified	YDR320C	Anc_5.352	highqual	Scer_4.666	Skud_4.586	Sbay_2.489	Spar_4.699	Smik_4.579	YDR320C	YDR320C	YDR320C	YDR320C	YDR320C	Anc_5.352	Anc_5.352	Anc_5.352	Anc_5.352	Anc_5.352	2007	1929	1980	2004	2004	1	1	1	1	1	6	6	6	6	6
OG1073_YDR320C-A_Anc_5.354:1_highqual.fsa	1073	YDR320C-A	Verified	YDR320C-A	Anc_5.354	highqual	Scer_4.667	Skud_4.587	Sbay_2.490	Spar_4.700	Smik_4.580	YDR320C-A	YDR320C-A	YDR320C-A	YDR320C-A	YDR320C-A	Anc_5.354	Anc_5.354	Anc_5.354	Anc_5.354	Anc_5.354	219	213	216	216	216	1	1	1	1	1	6	6	6	6	6
OG1074_YDR321W_Anc_5.356:1_highqual.fsa	1074	YDR321W	Verified	YDR321W	Anc_5.356	highqual	Scer_4.669	Skud_4.588	Sbay_2.491	Spar_4.701	Smik_4.581	YDR321W	YDR321W	YDR321W	YDR321W	YDR321W	Anc_5.356	Anc_5.356	Anc_5.356	Anc_5.356	Anc_5.356	1146	1146	1146	1146	1146	1	1	1	1	1	6	6	6	6	6
OG1075_YDR322W_Anc_5.360:1_highqual.fsa	1075	YDR322W	Verified	YDR322W	Anc_5.360	highqual	Scer_4.670	Skud_4.589	Sbay_2.492	Spar_4.702	Smik_4.582	YDR322W	YDR322W	YDR322W	YDR322W	YDR322W	Anc_5.360	Anc_5.360	Anc_5.360	Anc_5.360	Anc_5.360	1104	1104	1098	1104	1122	1	1	1	1	1	6	6	6	6	6
OG1076_YDR322C-A_Anc_5.361:1_highqual.fsa	1076	YDR322C-A	Verified	YDR322C-A	Anc_5.361	highqual	Scer_4.671	Skud_4.590	Sbay_2.493	Spar_4.703	Smik_4.583	YDR322C-A	YDR322C-A	YDR322C-A	YDR322C-A	YDR322C-A	Anc_5.361	Anc_5.361	Anc_5.361	Anc_5.361	Anc_5.361	291	288	288	288	288	1	1	1	1	1	6	6	6	6	6
OG1077_YDR323C_Anc_5.364:1_highqual.fsa	1077	YDR323C	Verified	YDR323C	Anc_5.364	highqual	Scer_4.672	Skud_4.591	Sbay_2.494	Spar_4.704	Smik_4.584	YDR323C	YDR323C	YDR323C	YDR323C	YDR323C	Anc_5.364	Anc_5.364	Anc_5.364	Anc_5.364	Anc_5.364	1548	1596	1584	1548	1548	1	1	1	1	1	6	6	6	6	6
OG1078_YDR324C_Anc_5.366:1_highqual.fsa	1078	YDR324C	Verified	YDR324C	Anc_5.366	highqual	Scer_4.673	Skud_4.592	Sbay_2.495	Spar_4.705	Smik_4.585	YDR324C	YDR324C	YDR324C	YDR324C	YDR324C	Anc_5.366	Anc_5.366	Anc_5.366	Anc_5.366	Anc_5.366	2331	2259	2259	2508	2265	1	1	1	1	1	6	6	6	6	6
OG1079_YDR325W_Anc_5.367:1_highqual.fsa	1079	YDR325W	Verified	YDR325W	Anc_5.367	highqual	Scer_4.674	Skud_4.593	Sbay_2.496	Spar_4.706	Smik_4.586	YDR325W	Kwal_55.20225	YDR325W	Kwal_55.20225	Kwal_55.20225	Anc_5.367	Anc_5.367	Anc_5.367	Anc_5.367	Anc_5.367	3108	3123	3102	3102	3096	1	1	1	1	1	6	6	6	6	6
OG1080_YDR326C_Anc_5.370:1_highqual.fsa	1080	YDR326C	Verified	YDR326C	Anc_5.370	highqual	Scer_4.675	Skud_4.594	Sbay_2.497	Spar_4.707	Smik_4.587	YDR326C	YDR326C	YDR326C	YDR326C	YDR326C	Anc_5.370	Anc_5.370	Anc_5.370	Anc_5.370	Anc_5.370	4317	4314	4371	4329	4344	1	1	1	1	1	6	6	6	6	6
OG1081_YDR328C_Anc_5.371:1_highqual.fsa	1081	NA	NA	YDR328C	Anc_5.371	highqual	Scer_4.676	Skud_4.595	Sbay_2.498	Spar_4.708	Smik_4.588	YDR328C	YDR328C	YDR328C	YDR328C	YDR328C	Anc_5.371	Anc_5.371	Anc_5.371	Anc_5.371	Anc_5.371	585	588	591	582	588	1	1	1	1	1	6	6	6	6	6
OG1082_YDR329C_Anc_5.372:1_highqual.fsa	1082	YDR329C	Verified	YDR329C	Anc_5.372	highqual	Scer_4.677	Skud_4.596	Sbay_2.499	Spar_4.709	Smik_4.589	YDR329C	YDR329C	YDR329C	YDR329C	YDR329C	Anc_5.372	Anc_5.372	Anc_5.372	Anc_5.372	Anc_5.372	1326	1320	1320	1320	1320	1	1	1	1	1	6	6	6	6	6
OG1083_YDR330W_Anc_5.374:1_highqual.fsa	1083	YDR330W	Verified	YDR330W	Anc_5.374	highqual	Scer_4.678	Skud_4.597	Sbay_2.500	Spar_4.710	Smik_4.590	YDR330W	YDR330W	YDR330W	YDR330W	YDR330W	Anc_5.374	Anc_5.374	Anc_5.374	Anc_5.374	Anc_5.374	1503	1497	1497	1497	1494	1	1	1	1	1	6	6	6	6	6
OG1084_YDR331W_Anc_5.375:1_highqual.fsa	1084	YDR331W	Verified	YDR331W	Anc_5.375	highqual	Scer_4.679	Skud_4.598	Sbay_2.501	Spar_4.711	Smik_4.591	YDR331W	YDR331W	YDR331W	YDR331W	YDR331W	Anc_5.375	Anc_5.375	Anc_5.375	Anc_5.375	Anc_5.375	1236	1236	1236	1236	1236	1	1	1	1	1	6	6	6	6	6
OG1085_YDR332W_Anc_5.377:1_highqual.fsa	1085	YDR332W	Verified	YDR332W	Anc_5.377	highqual	Scer_4.680	Skud_4.599	Sbay_2.502	Spar_4.712	Smik_4.592	YDR332W	YDR332W	YDR332W	YDR332W	YDR332W	Anc_5.377	Anc_5.377	Anc_5.377	Anc_5.377	Anc_5.377	2070	2067	2061	2070	2070	1	1	1	1	1	6	6	6	6	6
OG1086_YDR333C_Anc_5.380:1_highqual.fsa	1086	YDR333C	Uncharacterized	YDR333C	Anc_5.380	highqual	Scer_4.681	Skud_4.600	Sbay_2.503	Spar_4.713	Smik_4.593	YDR333C	YDR333C	YDR333C	YDR333C	Kpol_1055.11	Anc_5.380	Anc_5.380	Anc_5.380	Anc_5.380	Anc_5.380	2172	2163	2154	2181	2166	1	1	1	1	1	6	6	6	6	6
OG1087_YDR334W_Anc_5.383:1_highqual.fsa	1087	YDR334W	Verified	YDR334W	Anc_5.383	highqual	Scer_4.682	Skud_4.601	Sbay_2.504	Spar_4.714	Smik_4.594	YDR334W	YDR334W	YDR334W	YDR334W	YDR334W	Anc_5.383	Anc_5.383	Anc_5.383	Anc_5.383	Anc_5.383	4545	4527	4545	4542	4533	1	1	1	1	1	6	6	6	6	6
OG1088_YDR335W_Anc_5.386:1_highqual.fsa	1088	YDR335W	Verified	YDR335W	Anc_5.386	highqual	Scer_4.683	Skud_4.602	Sbay_2.505	Spar_4.715	Smik_4.595	Kwal_55.20124	YDR335W	YDR335W	YDR335W	YDR335W	Anc_5.386	Anc_5.386	Anc_5.386	Anc_5.386	Anc_5.386	3675	3675	3675	3675	3675	1	1	1	1	1	6	6	6	6	6
OG1089_YDR336W_Anc_5.387:1_struture.fsa	1089	NA	NA	YDR336W	Anc_5.387	struture	Scer_4.684	Skud_4.603	Sbay_2.506	Spar_4.716	Smik_4.596	YDR336W	YDR336W	YDR336W	YDR336W	YDR336W	Anc_5.387	Anc_5.387	Anc_5.387	Anc_5.387	Anc_5.387	945	966	966	954	966	1	2	1	1	1	6	6	6	6	6
OG1090_YDR337W_Anc_5.389:1_highqual.fsa	1090	YDR337W	Verified	YDR337W	Anc_5.389	highqual	Scer_4.685	Skud_4.604	Sbay_2.507	Spar_4.717	Smik_4.597	YDR337W	YDR337W	YDR337W	YDR337W	YDR337W	Anc_5.389	Anc_5.389	Anc_5.389	Anc_5.389	Anc_5.389	861	861	861	861	861	1	1	1	1	1	5	5	5	5	5
OG1091_YDR338C_Anc_5.390:1_highqual.fsa	1091	YDR338C	Uncharacterized	YDR338C	Anc_5.390	highqual	Scer_4.686	Skud_4.605	Sbay_2.508	Spar_4.718	Smik_4.598	YDR338C	YDR338C	YDR338C	YDR338C	YDR338C	Anc_5.390	Anc_5.390	Anc_5.390	Anc_5.390	Anc_5.390	2088	2079	2088	2088	2088	1	1	1	1	1	4	4	5	4	4
OG1092_YDR339C_Anc_5.392:1_highqual.fsa	1092	YDR339C	Verified	YDR339C	Anc_5.392	highqual	Scer_4.687	Skud_4.606	Sbay_2.509	Spar_4.719	Smik_4.599	YDR339C	AEL102W	YDR339C	YDR339C	AEL102W	Anc_5.392	Anc_5.392	Anc_5.392	Anc_5.392	Anc_5.392	570	570	570	570	570	1	1	1	1	1	3	3	5	3	3
OG1093_YDR346C_Anc_5.397:1_highqual.fsa	1093	YDR346C	Verified	YDR346C	Anc_5.397	highqual	Scer_4.697	Skud_4.615	Sbay_2.517	Spar_4.616	Smik_4.610	YDR346C	YDR346C	YDR346C	YDR346C	YDR346C	Anc_5.397	Anc_5.397	Anc_5.397	Anc_5.397	Anc_5.397	1446	1440	1437	1452	1461	1	1	1	1	1	6	6	5	6	6
OG1094_YDR347W_Anc_5.398:1_highqual.fsa	1094	YDR347W	Verified	YDR347W	Anc_5.398	highqual	Scer_4.698	Skud_4.616	Sbay_2.518	Spar_4.615	Smik_4.611	YDR347W	YDR347W	YDR347W	YDR347W	YDR347W	Anc_5.398	Anc_5.398	Anc_5.398	Anc_5.398	Anc_5.398	966	966	966	966	966	1	1	1	1	1	5	5	4	5	5
OG1095_YDR348C_Anc_5.399:1_highqual.fsa	1095	YDR348C	Uncharacterized	YDR348C	Anc_5.399	highqual	Scer_4.699	Skud_4.617	Sbay_2.519	Spar_4.614	Smik_4.612	YDR348C	YDR348C	YDR348C	YDR348C	YDR348C	Anc_5.399	Anc_5.399	Anc_5.399	Anc_5.399	Anc_5.399	1500	1488	1521	1497	1497	1	1	1	1	1	4	5	4	5	4
OG1096_YDR349C_Anc_5.401:1_highqual.fsa	1096	YDR349C	Verified	YDR349C	Anc_5.401	highqual	Scer_4.700	Skud_4.618	Sbay_2.520	Spar_4.613	Smik_4.613	YDR349C	YDR349C	YDR349C	YDR349C	YDR349C	Anc_5.401	Anc_5.401	Anc_5.401	Anc_5.401	Anc_5.401	1791	1761	1797	1791	1791	1	1	1	1	1	3	5	4	5	3
OG1097_YDR350C_Anc_5.405:1_struture.fsa	1097	YDR350C	Verified	YDR350C	Anc_5.405	struture	Scer_4.705	Skud_4.620	Sbay_2.523	Spar_4.611	Smik_4.617	YDR350C	YDR350C	YDR350C	YDR350C	YDR350C	Anc_5.405	Anc_5.405	Anc_5.405	Anc_5.405	Anc_5.405	2055	2052	2052	2055	2058	1	1	2	1	1	3	5	4	5	3
OG1098_YDR351W_Anc_5.407:1_highqual.fsa	1098	YDR351W	Verified	YDR351W	Anc_5.407	highqual	Scer_4.706	Skud_4.621	Sbay_2.524	Spar_4.610	Smik_4.618	YDR351W	YDR351W	YDR351W	YDR351W	YDR351W	Anc_5.407	Anc_5.407	Anc_5.407	Anc_5.407	Anc_5.407	2595	2595	2577	2595	2598	1	1	1	1	1	4	5	4	5	4
OG1099_YDR352W_Anc_5.408:1_highqual.fsa	1099	YDR352W	Uncharacterized	YDR352W	Anc_5.408	highqual	Scer_4.707	Skud_4.622	Sbay_2.525	Spar_4.609	Smik_4.619	YDR352W	YDR352W	YDR352W	YDR352W	YDR352W	Anc_5.408	Anc_5.408	Anc_5.408	Anc_5.408	Anc_5.408	954	957	966	945	969	1	1	1	1	1	5	5	5	5	5
OG1100_YDR353W_Anc_5.411:1_highqual.fsa	1100	YDR353W	Verified	YDR353W	Anc_5.411	highqual	Scer_4.708	Skud_4.623	Sbay_2.526	Spar_4.608	Smik_4.620	YDR353W	YDR353W	YDR353W	YDR353W	YDR353W	Anc_5.411	Anc_5.411	Anc_5.411	Anc_5.411	Anc_5.411	960	960	960	960	960	1	1	1	1	1	6	6	6	6	6
OG1101_YDR354W_Anc_5.413:1_highqual.fsa	1101	YDR354W	Verified	YDR354W	Anc_5.413	highqual	Scer_4.709	Skud_4.624	Sbay_2.527	Spar_4.607	Smik_4.621	YDR354W	YDR354W	YDR354W	YDR354W	YDR354W	Anc_5.413	Anc_5.413	Anc_5.413	Anc_5.413	Anc_5.413	1143	1152	1155	1143	1143	1	1	1	1	1	6	6	6	6	6
OG1102_YDR356W_Anc_5.414:1_highqual.fsa	1102	YDR356W	Verified	YDR356W	Anc_5.414	highqual	Scer_4.710	Skud_4.625	Sbay_2.528	Spar_4.606	Smik_4.622	YDR356W	YDR356W	YDR356W	YDR356W	YDR356W	Anc_5.414	Anc_5.414	Anc_5.414	Anc_5.414	Anc_5.414	2835	2844	2835	2835	2835	1	1	1	1	1	6	6	6	6	6
OG1103_YDR357C_Anc_5.415:1_highqual.fsa	1103	YDR357C	Uncharacterized	YDR357C	Anc_5.415	highqual	Scer_4.711	Skud_4.626	Sbay_2.529	Spar_4.605	Smik_4.623	YDR357C	YDR357C	YDR357C	YDR357C	YDR357C	Anc_5.415	Anc_5.415	Anc_5.415	Anc_5.415	Anc_5.415	369	369	369	369	369	1	1	1	1	1	6	6	6	6	6
OG1104_YDR358W_Anc_5.416:1_highqual.fsa	1104	YDR358W	Verified	YDR358W	Anc_5.416	highqual	Scer_4.712	Skud_4.627	Sbay_2.530	Spar_4.604	Smik_4.624	YDR358W	YDR358W	YDR358W	YDR358W	YDR358W	Anc_5.416	Anc_5.416	Anc_5.416	Anc_5.416	Anc_5.416	1674	1668	1677	1674	1671	1	1	1	1	1	6	6	6	6	6
OG1105_YDR359C_Anc_5.417:1_highqual.fsa	1105	YDR359C	Verified	YDR359C	Anc_5.417	highqual	Scer_4.713	Skud_4.628	Sbay_2.531	Spar_4.603	Smik_4.625	YDR359C	YDR359C	YDR359C	YDR359C	YDR359C	Anc_5.417	Anc_5.417	Anc_5.417	Anc_5.417	Anc_5.417	2949	2937	2973	2949	2949	1	1	1	1	1	6	6	6	6	6
OG1106_YDR361C_Anc_5.418:1_highqual.fsa	1106	YDR361C	Verified	YDR361C	Anc_5.418	highqual	Scer_4.714	Skud_4.629	Sbay_2.532	Spar_4.602	Smik_4.626	YDR361C	YDR361C	YDR361C	YDR361C	YDR361C	Anc_5.418	Anc_5.418	Anc_5.418	Anc_5.418	Anc_5.418	852	858	855	852	855	1	1	1	1	1	5	5	5	5	5
OG1107_YDR362C_Anc_5.422:1_highqual.fsa	1107	YDR362C	Verified	YDR362C	Anc_5.422	highqual	Scer_4.715	Skud_4.630	Sbay_2.533	Spar_4.601	Smik_4.627	YDR362C	YDR362C	YDR362C	YDR362C	YDR362C	Anc_5.422	Anc_5.422	Anc_5.422	Anc_5.422	Anc_5.422	2019	2022	2028	2007	2013	1	1	1	1	1	5	5	5	4	5
OG1108_YDR363W_Anc_5.425:1_highqual.fsa	1108	YDR363W	Verified	YDR363W	Anc_5.425	highqual	Scer_4.716	Skud_4.631	Sbay_2.534	Spar_4.600	Smik_4.628	YDR363W	YDR363W	YDR363W	YDR363W	YDR363W	Anc_5.425	Anc_5.425	Anc_5.425	Anc_5.425	Anc_5.425	1371	1377	1359	1371	1377	1	1	1	1	1	5	5	5	4	5
OG1109_YDR363W-A_Anc_5.427:1_highqual.fsa	1109	YDR363W-A	Verified	YDR363W-A	Anc_5.427	highqual	Scer_4.718	Skud_4.633	Sbay_2.536	Spar_4.597	Smik_4.630	YDR363W-A	YDR363W-A	YDR363W-A	YDR363W-A	YDR363W-A	Anc_5.427	Anc_5.427	Anc_5.427	Anc_5.427	Anc_5.427	270	267	267	267	267	1	1	1	1	1	4	5	5	4	5
OG1110_YDR364C_Anc_5.429:1_highqual.fsa	1110	YDR364C	Verified	YDR364C	Anc_5.429	highqual	Scer_4.719	Skud_4.634	Sbay_2.537	Spar_4.596	Smik_4.631	YDR364C	YDR364C	YDR364C	YDR364C	YDR364C	Anc_5.429	Anc_5.429	Anc_5.429	Anc_5.429	Anc_5.429	1368	1365	1368	1371	1368	1	1	1	1	1	3	5	5	4	5
OG1111_YDR365C_Anc_5.430:1_highqual.fsa	1111	YDR365C	Verified	YDR365C	Anc_5.430	highqual	Scer_4.720	Skud_4.635	Sbay_2.538	Spar_4.595	Smik_4.632	YDR365C	YDR365C	YDR365C	YDR365C	YDR365C	Anc_5.430	Anc_5.430	Anc_5.430	Anc_5.430	Anc_5.430	1887	1890	1890	1890	1884	1	1	1	1	1	2	5	5	5	5
OG1112_YDR367W_Anc_5.433:1_highqual.fsa	1112	YDR367W	Verified	YDR367W	Anc_5.433	highqual	Scer_4.730	Skud_4.636	Sbay_2.539	Spar_4.593	Smik_4.633	YDR367W	YDR367W	YDR367W	YDR367W	YDR367W	Anc_5.433	Anc_5.433	Anc_5.433	Anc_5.433	Anc_5.433	666	705	684	675	666	2	2	2	2	2	4	6	6	6	6
OG1113_YDR368W_Anc_5.434:1_highqual.fsa	1113	YDR368W	Verified	YDR368W	Anc_5.434	highqual	Scer_4.731	Skud_4.637	Sbay_2.540	Spar_4.592	Smik_4.634	YDR368W	YDR368W	YDR368W	YDR368W	YDR368W	Anc_5.434	Anc_5.434	Anc_5.434	Anc_5.434	Anc_5.434	939	939	939	939	939	1	1	1	1	1	5	6	6	6	6
OG1114_YDR369C_Anc_5.435:1_highqual.fsa	1114	YDR369C	Verified	YDR369C	Anc_5.435	highqual	Scer_4.732	Skud_4.638	Sbay_2.541	Spar_4.591	Smik_4.635	YDR369C	YDR369C	YDR369C	YDR369C	YDR369C	Anc_5.435	Anc_5.435	Anc_5.435	Anc_5.435	Anc_5.435	2565	2532	2610	2574	2592	1	1	1	1	1	6	6	6	6	6
OG1115_YDR370C_Anc_5.437:1_highqual.fsa	1115	YDR370C	Uncharacterized	YDR370C	Anc_5.437	highqual	Scer_4.733	Skud_4.639	Sbay_2.542	Spar_4.590	Smik_4.636	YDR370C	YDR370C	YDR370C	YDR370C	YDR370C	Anc_5.437	Anc_5.437	Anc_5.437	Anc_5.437	Anc_5.437	1329	1329	1329	1365	1341	1	1	1	1	1	6	6	6	6	6
OG1116_YDR371W_Anc_5.441:1_highqual.fsa	1116	YDR371W	Uncharacterized	YDR371W	Anc_5.441	highqual	Scer_4.734	Skud_4.640	Sbay_2.543	Spar_4.589	Smik_4.637	YDR371W	YDR371W	YDR371W	YDR371W	YDR371W	Anc_5.441	Anc_5.441	Anc_5.441	Anc_5.441	Anc_5.441	1536	1536	1536	1674	1536	1	1	1	1	1	6	6	6	6	5
OG1117_YDR372C_Anc_5.442:1_highqual.fsa	1117	YDR372C	Verified	YDR372C	Anc_5.442	highqual	Scer_4.735	Skud_4.641	Sbay_2.544	Spar_4.588	Smik_4.638	YDR372C	YDR372C	YDR372C	YDR372C	YDR372C	Anc_5.442	Anc_5.442	Anc_5.442	Anc_5.442	Anc_5.442	1038	1041	1041	1044	1041	1	1	1	1	1	6	6	6	6	5
OG1118_YDR373W_Anc_5.444:1_highqual.fsa	1118	YDR373W	Verified	YDR373W	Anc_5.444	highqual	Scer_4.736	Skud_4.642	Sbay_2.545	Spar_4.587	Smik_4.639	YDR373W	YDR373W	YDR373W	YDR373W	YDR373W	Anc_5.444	Anc_5.444	Anc_5.444	Anc_5.444	Anc_5.444	573	573	573	573	570	1	1	1	1	1	6	6	6	6	5
OG1119_YDR374C_Anc_5.446:1_highqual.fsa	1119	YDR374C	Uncharacterized	YDR374C	Anc_5.446	highqual	Scer_4.737	Skud_4.643	Sbay_2.546	Spar_4.586	Smik_4.641	YDR374C	YDR374C	YDR374C	YDR374C	YDR374C	Anc_5.446	Anc_5.446	Anc_5.446	Anc_5.446	Anc_5.446	921	912	927	921	918	1	1	1	1	1	6	6	6	6	5
OG1120_YDR374W-A_Anc_5.447:1_highqual.fsa	1120	YDR374W-A	Uncharacterized	YDR374W-A	Anc_5.447	highqual	Scer_4.738	Skud_4.644	Sbay_2.547	Spar_4.585	Smik_4.642	YDR374W-A	YDR374W-A	YDR374W-A	YDR374W-A	YDR374W-A	Anc_5.447	Anc_5.447	Anc_5.447	Anc_5.447	Anc_5.447	270	267	267	267	267	1	1	1	1	1	6	6	6	6	5
OG1121_YDR375C_Anc_5.448:1_highqual.fsa	1121	YDR375C	Verified	YDR375C	Anc_5.448	highqual	Scer_4.739	Skud_4.645	Sbay_2.548	Spar_4.584	Smik_4.643	YDR375C	YDR375C	Kpol_1062.18	YDR375C	YDR375C	Anc_5.448	Anc_5.448	Anc_5.448	Anc_5.448	Anc_5.448	1371	1371	1371	1371	1422	1	1	1	1	1	6	6	6	6	5
OG1122_YDR376W_Anc_5.450:1_highqual.fsa	1122	YDR376W	Verified	YDR376W	Anc_5.450	highqual	Scer_4.740	Skud_4.646	Sbay_2.549	Spar_4.583	Smik_4.644	YDR376W	YDR376W	YDR376W	YDR376W	YDR376W	Anc_5.450	Anc_5.450	Anc_5.450	Anc_5.450	Anc_5.450	1482	1482	1482	1482	1482	1	1	1	1	1	6	6	6	6	6
OG1123_YDR377W_Anc_5.451:1_highqual.fsa	1123	YDR377W	Verified	YDR377W	Anc_5.451	highqual	Scer_4.741	Skud_4.647	Sbay_2.550	Spar_4.582	Smik_4.645	YDR377W	YDR377W	YDR377W	YDR377W	YDR377W	Anc_5.451	Anc_5.451	Anc_5.451	Anc_5.451	Anc_5.451	306	303	306	306	306	1	1	1	1	1	6	6	6	6	6
OG1124_YDR378C_Anc_5.452:1_highqual.fsa	1124	NA	NA	YDR378C	Anc_5.452	highqual	Scer_4.742	Skud_4.648	Sbay_2.551	Spar_4.581	Smik_4.646	YDR378C	YDR378C	YDR378C	YDR378C	YDR378C	Anc_5.452	Anc_5.452	Anc_5.452	Anc_5.452	Anc_5.452	261	258	258	258	258	1	1	1	1	1	6	6	6	6	6
OG1125_YDR379W_Anc_5.453:1_highqual.fsa	1125	YDR379W	Verified	YDR379W	Anc_5.453	highqual	Scer_4.743	Skud_4.649	Sbay_2.552	Spar_4.580	Smik_4.647	YDR379W	YDR379W	YDR379W	YDR379W	YDR379W	Anc_5.453	Anc_5.453	Anc_5.453	Anc_5.453	Anc_5.453	3030	3012	3033	3030	3036	1	1	1	1	1	6	6	6	6	6
OG1126_YDR379C-A_Anc_5.454:1_highqual.fsa	1126	YDR379C-A	Verified	YDR379C-A	Anc_5.454	highqual	Scer_4.744	Skud_4.650	Sbay_2.553	Spar_4.579	Smik_4.648	YDR379C-A	YDR379C-A	YDR379C-A	YDR379C-A	YDR379C-A	Anc_5.454	Anc_5.454	Anc_5.454	Anc_5.454	Anc_5.454	240	237	237	237	237	1	1	1	1	1	6	6	6	6	6
OG1127_YDR380W_Anc_5.456:1_highqual.fsa	1127	YDR380W	Verified	YDR380W	Anc_5.456	highqual	Scer_4.745	Skud_4.651	Sbay_2.554	Spar_4.578	Smik_4.649	YDR380W	YDR380W	YDR380W	YDR380W	YDR380W	Anc_5.456	Anc_5.456	Anc_5.456	Anc_5.456	Anc_5.456	1908	1908	1908	1908	1908	1	1	1	1	1	6	6	6	6	6
OG1128_YDR381W_Anc_5.458:1_struture.fsa	1128	NA	NA	YDR381W	Anc_5.458	struture	Scer_4.746	Skud_4.652	Sbay_2.555	Spar_4.577	Smik_4.650	YDR381W	YDR381W	YDR381W	YDR381W	YDR381W	Anc_5.458	Anc_5.458	Anc_5.458	Anc_5.458	Anc_5.458	681	681	696	681	681	2	2	2	2	2	6	6	6	6	6
OG1129_YDR381C-A_Anc_5.459:1_struture.fsa	1129	NA	NA	YDR381C-A	Anc_5.459	struture	Scer_4.747	Skud_4.653	Sbay_2.556	Spar_4.576	Smik_4.651	YDR381C-A	YDR381C-A	YDR381C-A	YDR381C-A	YDR381C-A	Anc_5.459	Anc_5.459	Anc_5.459	Anc_5.459	Anc_5.459	345	312	315	300	315	2	1	1	1	1	6	6	6	6	6
OG1130_YDR382W_Anc_5.462:1_highqual.fsa	1130	YDR382W	Verified	YDR382W	Anc_5.462	highqual	Scer_4.748	Skud_4.654	Sbay_2.557	Spar_4.575	Smik_4.652	YDR382W	YDR382W	YDR382W	YDR382W	YDR382W	Anc_5.462	Anc_5.462	Anc_5.462	Anc_5.462	Anc_5.462	333	336	336	333	333	1	1	1	1	1	6	5	6	6	6
OG1131_YDR383C_Anc_5.463:1_highqual.fsa	1131	NA	NA	YDR383C	Anc_5.463	highqual	Scer_4.749	Skud_4.655	Sbay_2.558	Spar_4.574	Smik_4.653	YDR383C	YDR383C	YDR383C	YDR383C	YDR383C	Anc_5.463	Anc_5.463	Anc_5.463	Anc_5.463	Anc_5.463	717	717	729	717	717	1	1	1	1	1	6	5	6	5	6
OG1132_YDR384C_Anc_5.464:1_highqual.fsa	1132	YDR384C	Verified	YDR384C	Anc_5.464	highqual	Scer_4.750	Skud_4.656	Sbay_2.559	Spar_4.573	Smik_4.654	YDR384C	YDR384C	YDR384C	YDR384C	YDR384C	Anc_5.464	Anc_5.464	Anc_5.464	Anc_5.464	Anc_5.464	828	828	831	828	828	1	1	1	1	1	6	5	6	4	6
OG1133_YDR386W_Anc_5.468:1_highqual.fsa	1133	YDR386W	Verified	YDR386W	Anc_5.468	highqual	Scer_4.752	Skud_4.659	Sbay_2.561	Spar_4.737	Smik_4.656	YDR386W	YDR386W	Kpol_440.9	YDR386W	YDR386W	Anc_5.468	Anc_5.468	Anc_5.468	Anc_5.468	Anc_5.468	1899	1887	1899	1899	1899	1	1	1	1	1	6	5	6	6	6
OG1134_YDR387C_Anc_5.469:1_highqual.fsa	1134	YDR387C	Uncharacterized	YDR387C	Anc_5.469	highqual	Scer_4.753	Skud_4.660	Sbay_2.562	Spar_4.738	Smik_4.657	YDR387C	YDR387C	YDR387C	YDR387C	YDR387C	Anc_5.469	Anc_5.469	Anc_5.469	Anc_5.469	Anc_5.469	1668	1668	1668	1668	1665	1	1	1	1	1	6	5	6	6	6
OG1135_YDR388W_Anc_5.470:1_highqual.fsa	1135	YDR388W	Verified	YDR388W	Anc_5.470	highqual	Scer_4.754	Skud_4.661	Sbay_2.563	Spar_4.739	Smik_4.658	YDR388W	YDR388W	YDR388W	YDR388W	YDR388W	Anc_5.470	Anc_5.470	Anc_5.470	Anc_5.470	Anc_5.470	1449	1383	1257	1404	1419	1	1	1	1	1	5	5	5	5	5
OG1136_YDR389W_Anc_5.471:1_highqual.fsa	1136	YDR389W	Verified	YDR389W	Anc_5.471	highqual	Scer_4.755	Skud_4.662	Sbay_2.565	Spar_4.740	Smik_4.659	YDR389W	YDR389W	YDR389W	YDR389W	YDR389W	Anc_5.471	Anc_5.471	Anc_5.471	Anc_5.471	Anc_5.471	1965	1974	1968	1965	1965	1	1	1	1	1	5	5	5	4	4
OG1137_YDR390C_Anc_5.472:1_highqual.fsa	1137	YDR390C	Verified	YDR390C	Anc_5.472	highqual	Scer_4.756	Skud_4.663	Sbay_2.566	Spar_4.741	Smik_4.660	YDR390C	YDR390C	Kwal_55.21278	YDR390C	YDR390C	Anc_5.472	Anc_5.472	Anc_5.472	Anc_5.472	Anc_5.472	1911	1908	1908	2112	1908	1	1	1	1	1	5	5	5	3	3
OG1138_YDR391C_Anc_7.105:1_highqual.fsa	1138	YDR391C	Uncharacterized	YDR391C	Anc_7.105	highqual	Scer_4.758	Skud_4.665	Sbay_2.568	Spar_4.747	Smik_4.665	YDR391C	YDR391C	YDR391C	YDR391C	YDR391C	Anc_7.105	Anc_7.105	Anc_7.105	Anc_7.105	Anc_7.105	699	687	711	699	699	1	1	1	1	1	5	5	5	3	3
OG1139_YDR392W_Anc_5.480:1_highqual.fsa	1139	YDR392W	Verified	YDR392W	Anc_5.480	highqual	Scer_4.759	Skud_4.666	Sbay_2.569	Spar_4.748	Smik_4.666	YDR392W	YDR392W	YDR392W	YDR392W	YDR392W	Anc_5.480	Anc_5.480	Anc_5.480	Anc_5.480	Anc_5.480	1011	1011	1011	1011	1011	1	1	1	1	1	5	5	5	4	4
OG1140_YDR393W_Anc_5.485:1_highqual.fsa	1140	YDR393W	Verified	YDR393W	Anc_5.485	highqual	Scer_4.760	Skud_4.667	Sbay_2.570	Spar_4.749	Smik_4.667	YDR393W	YDR393W	YDR393W	YDR393W	YDR393W	Anc_5.485	Anc_5.485	Anc_5.485	Anc_5.485	Anc_5.485	1371	1350	1341	1371	1371	1	1	1	1	1	5	5	5	5	5
OG1141_YDR394W_Anc_5.486:1_highqual.fsa	1141	YDR394W	Verified	YDR394W	Anc_5.486	highqual	Scer_4.761	Skud_4.668	Sbay_2.571	Spar_4.750	Smik_4.668	YDR394W	YDR394W	YDR394W	YDR394W	YDR394W	Anc_5.486	Anc_5.486	Anc_5.486	Anc_5.486	Anc_5.486	1287	1287	1287	1287	1287	1	1	1	1	1	6	6	5	6	6
OG1142_YDR395W_Anc_5.488:1_highqual.fsa	1142	YDR395W	Verified	YDR395W	Anc_5.488	highqual	Scer_4.762	Skud_4.669	Sbay_2.572	Spar_4.751	Smik_4.669	YDR395W	YDR395W	YDR395W	YDR395W	YDR395W	Anc_5.488	Anc_5.488	Anc_5.488	Anc_5.488	Anc_5.488	2835	2835	2835	2835	2835	1	1	1	1	1	6	6	5	6	6
OG1143_YDR397C_Anc_5.489:1_length.fsa	1143	NA	NA	YDR397C	Anc_5.489	length	Scer_4.763	Skud_4.670	Sbay_2.573	Spar_4.752	Smik_4.670	YDR397C	YDR397C	YDR397C	YDR397C	YDR397C	Anc_5.489	Anc_5.489	Anc_5.489	Anc_5.489	Anc_5.489	441	390	393	414	441	2	1	1	1	2	6	6	5	6	6
OG1144_YDR398W_Anc_5.490:1_highqual.fsa	1144	YDR398W	Verified	YDR398W	Anc_5.490	highqual	Scer_4.764	Skud_4.671	Sbay_2.575	Spar_4.753	Smik_4.671	YDR398W	YDR398W	YDR398W	YDR398W	YDR398W	Anc_5.490	Anc_5.490	Anc_5.490	Anc_5.490	Anc_5.490	1932	1929	1932	1932	1938	1	1	1	1	1	6	6	5	6	6
OG1145_YDR399W_Anc_5.491:1_highqual.fsa	1145	YDR399W	Verified	YDR399W	Anc_5.491	highqual	Scer_4.765	Skud_4.672	Sbay_2.576	Spar_4.754	Smik_4.672	YDR399W	YDR399W	YDR399W	YDR399W	YDR399W	Anc_5.491	Anc_5.491	Anc_5.491	Anc_5.491	Anc_5.491	666	666	663	666	663	1	1	1	1	1	6	6	5	6	6
OG1146_YDR400W_Anc_5.492:1_highqual.fsa	1146	NA	NA	YDR400W	Anc_5.492	highqual	Scer_4.766	Skud_4.673	Sbay_2.577	Spar_4.755	Smik_4.673	YDR400W	YDR400W	YDR400W	YDR400W	YDR400W	Anc_5.492	Anc_5.492	Anc_5.492	Anc_5.492	Anc_5.492	1023	1023	1023	1023	1023	1	1	1	1	1	6	6	4	6	6
OG1147_YDR402C_Anc_5.493:1_highqual.fsa	1147	YDR402C	Verified	YDR402C	Anc_5.493	highqual	Scer_4.767	Skud_4.674	Sbay_2.578	Spar_4.756	Smik_4.674	YDR402C	YDR402C	YDR402C	YDR402C	YDR402C	Anc_5.493	Anc_5.493	Anc_5.493	Anc_5.493	Anc_5.493	1470	1470	1470	1470	1470	1	1	1	1	1	6	6	5	6	6
OG1148_YDR403W_Anc_5.494:1_highqual.fsa	1148	YDR403W	Verified	YDR403W	Anc_5.494	highqual	Scer_4.768	Skud_4.675	Sbay_2.579	Spar_4.757	Smik_4.675	YDR403W	YDR403W	YDR403W	YDR403W	YDR403W	Anc_5.494	Anc_5.494	Anc_5.494	Anc_5.494	Anc_5.494	1611	1611	1611	1611	1611	1	1	1	1	1	6	5	5	6	5
OG1149_YDR404C_Anc_5.495:1_highqual.fsa	1149	YDR404C	Verified	YDR404C	Anc_5.495	highqual	Scer_4.769	Skud_4.676	Sbay_2.581	Spar_4.758	Smik_4.676	YDR404C	YDR404C	YDR404C	YDR404C	YDR404C	Anc_5.495	Anc_5.495	Anc_5.495	Anc_5.495	Anc_5.495	516	516	516	516	516	1	1	1	1	1	6	5	5	6	5
OG1150_YDR405W_Anc_5.498:1_highqual.fsa	1150	YDR405W	Verified	YDR405W	Anc_5.498	highqual	Scer_4.770	Skud_4.677	Sbay_2.582	Spar_4.759	Smik_4.677	YDR405W	YDR405W	YDR405W	YDR405W	YDR405W	Anc_5.498	Anc_5.498	Anc_5.498	Anc_5.498	Anc_5.498	792	783	795	792	786	1	1	1	1	1	6	4	5	6	5
OG1151_YDR406W_Anc_5.500:1_highqual.fsa	1151	YDR406W	Verified	YDR406W	Anc_5.500	highqual	Scer_4.771	Skud_4.680	Sbay_2.583	Spar_4.760	Smik_4.678	YDR406W	YDR406W	YDR406W	YDR406W	YDR406W	Anc_5.500	Anc_3.220	Anc_5.500	Anc_5.500	Anc_8.517	4590	4338	4614	4614	4602	1	1	1	1	1	4	0	3	4	0
OG1152_YDR407C_Anc_5.506:1_highqual.fsa	1152	YDR407C	Verified	YDR407C	Anc_5.506	highqual	Scer_4.773	Skud_4.682	Sbay_2.584	Spar_4.761	Smik_4.679	YDR407C	Kwal_47.18751	YDR407C	Kwal_47.18751	YDR407C	Anc_5.506	Anc_5.506	Anc_5.506	Anc_5.506	Anc_5.506	3870	3873	3876	3870	3864	1	1	1	1	1	6	5	6	6	5
OG1153_YDR408C_Anc_5.508:1_highqual.fsa	1153	YDR408C	Verified	YDR408C	Anc_5.508	highqual	Scer_4.774	Skud_4.683	Sbay_2.585	Spar_4.762	Smik_4.680	YDR408C	YDR408C	YDR408C	YDR408C	YDR408C	Anc_5.508	Anc_5.508	Anc_5.508	Anc_5.508	Anc_5.508	645	645	651	645	645	1	1	1	1	1	5	4	5	5	5
OG1154_YDR409W_Anc_5.509:1_highqual.fsa	1154	YDR409W	Verified	YDR409W	Anc_5.509	highqual	Scer_4.775	Skud_4.684	Sbay_2.586	Spar_4.763	Smik_4.681	YDR409W	YDR409W	YDR409W	YDR409W	YDR409W	Anc_5.509	Anc_5.509	Anc_5.509	Anc_5.509	Anc_5.509	2715	2676	2685	2697	2790	1	1	1	1	1	6	5	5	5	5
OG1155_YDR410C_Anc_5.510:1_length.fsa	1155	NA	NA	YDR410C	Anc_5.510	length	Scer_4.776	Skud_4.685	Sbay_2.587	Spar_4.764	Smik_4.682	YDR410C	YDR410C	YDR410C	YDR410C	YDR410C	Anc_5.510	Anc_5.510	Anc_5.510	Anc_5.510	Anc_5.510	720	456	726	723	723	1	1	1	1	1	6	6	6	6	6
OG1156_YDR411C_Anc_5.513:1_highqual.fsa	1156	YDR411C	Verified	YDR411C	Anc_5.513	highqual	Scer_4.777	Skud_4.686	Sbay_2.588	Spar_4.765	Smik_4.683	YDR411C	YDR411C	YDR411C	YDR411C	YDR411C	Anc_5.513	Anc_5.513	Anc_5.513	Anc_5.513	Anc_5.513	1026	1014	1026	1026	1026	1	1	1	1	1	6	6	6	6	6
OG1157_YDR412W_Anc_5.514:1_highqual.fsa	1157	YDR412W	Verified	YDR412W	Anc_5.514	highqual	Scer_4.778	Skud_4.687	Sbay_2.589	Spar_4.766	Smik_4.684	YDR412W	YDR412W	YDR412W	YDR412W	YDR412W	Anc_5.514	Anc_5.514	Anc_5.514	Anc_5.514	Anc_5.514	708	708	708	708	708	1	1	1	1	1	6	6	6	6	6
OG1158_YDR414C_Anc_5.515:1_highqual.fsa	1158	YDR414C	Verified	YDR414C	Anc_5.515	highqual	Scer_4.779	Skud_4.688	Sbay_2.590	Spar_4.767	Smik_4.685	YDR414C	YDR414C	YDR414C	YDR414C	YDR414C	Anc_5.515	Anc_5.515	Anc_5.515	Anc_5.515	Anc_5.515	1089	1089	1089	1089	1089	1	1	1	1	1	6	6	6	6	6
OG1159_YDR415C_Anc_5.517:1_highqual.fsa	1159	YDR415C	Uncharacterized	YDR415C	Anc_5.517	highqual	Scer_4.780	Skud_4.689	Sbay_2.591	Spar_4.768	Smik_4.686	YDR415C	YDR415C	YDR415C	YDR415C	YDR415C	Anc_5.517	Anc_5.517	Anc_5.517	Anc_5.517	Anc_5.517	1125	1125	1128	1125	1125	1	1	1	1	1	6	6	6	6	6
OG1160_YDR416W_Anc_5.519:1_highqual.fsa	1160	YDR416W	Verified	YDR416W	Anc_5.519	highqual	Scer_4.781	Skud_4.690	Sbay_2.592	Spar_4.769	Smik_4.687	YDR416W	YDR416W	YDR416W	YDR416W	YDR416W	Anc_5.519	Anc_5.519	Anc_5.519	Anc_5.519	Anc_5.519	2580	2568	2586	2586	2547	1	1	1	1	1	5	5	5	5	5
OG1161_YDR418W_Anc_5.522:1_highqual.fsa	1161	YDR418W	Verified	YDR418W	Anc_5.522	highqual	Scer_4.782	Skud_4.691	Sbay_2.593	Spar_4.770	Smik_4.688	YDR418W	YDR418W	YEL054C	YDR418W	YDR418W	Anc_5.522	Anc_5.522	Anc_5.522	Anc_5.522	Anc_5.522	498	498	498	498	498	1	1	1	1	1	5	5	4	4	4
OG1162_YDR419W_Anc_5.523:1_highqual.fsa	1162	YDR419W	Verified	YDR419W	Anc_5.523	highqual	Scer_4.783	Skud_4.692	Sbay_2.594	Spar_4.771	Smik_4.689	YDR419W	YDR419W	YDR419W	YDR419W	Kwal_47.18678	Anc_5.523	Anc_5.523	Anc_5.523	Anc_5.523	Anc_5.523	1899	1941	1896	1899	1908	1	1	1	1	1	5	5	4	3	3
OG1163_YDR420W_Anc_5.524:1_length.fsa	1163	YDR420W	Verified	YDR420W	Anc_5.524	length	Scer_4.785	Skud_4.694	Sbay_2.597	Spar_4.788	Smik_4.695	YDR420W	YDR420W	YDR420W	YDR420W	YDR420W	Anc_5.524	Anc_5.524	Anc_5.524	Anc_5.524	Anc_5.524	5409	4515	5394	5343	4668	1	1	6	2	1	5	5	4	2	3
OG1164_YDR421W_Anc_5.525:1_highqual.fsa	1164	YDR421W	Verified	YDR421W	Anc_5.525	highqual	Scer_4.786	Skud_4.695	Sbay_2.598	Spar_4.790	Smik_4.696	YDR421W	Kpol_1028.82	YDR421W	YDR421W	YDR421W	Anc_5.525	Anc_5.525	Anc_5.525	Anc_5.525	Anc_5.525	2853	2865	2898	2865	2850	1	1	1	1	1	5	5	4	4	4
OG1165_YDR422C_Anc_5.527:1_highqual.fsa	1165	NA	NA	YDR422C	Anc_5.527	highqual	Scer_4.787	Skud_4.696	Sbay_2.599	Spar_4.791	Smik_4.697	YDR422C	YDR422C	YDR422C	YDR422C	YDR422C	Anc_5.527	Anc_5.527	Anc_5.527	Anc_5.527	Anc_5.527	2448	2436	2484	2466	2454	1	1	1	1	1	5	5	5	5	5
OG1166_YDR423C_Anc_5.528:1_length.fsa	1166	NA	NA	YDR423C	Anc_5.528	length	Scer_4.788	Skud_4.697	Sbay_2.600	Spar_4.792	Smik_4.698	YDR423C	NA	YDR423C	YDR423C	YDR423C	Anc_5.528	Anc_5.528	Anc_5.528	Anc_5.528	Anc_5.528	1230	96	1146	1269	1182	1	1	9	1	2	6	4	6	5	6
OG1167_YDR424C_Anc_5.532:1_length.fsa	1167	NA	NA	YDR424C	Anc_5.532	length	Scer_4.789	Skud_4.700	Sbay_2.601	Spar_4.793	Smik_4.699	YDR424C	YDR424C	YDR424C	YDR424C	YDR424C	Anc_5.532	Anc_5.532	Anc_5.532	Anc_5.532	Anc_5.532	279	228	228	228	228	3	1	1	1	1	6	6	6	6	6
OG1168_YDR425W_Anc_5.533:1_highqual.fsa	1168	YDR425W	Verified	YDR425W	Anc_5.533	highqual	Scer_4.790	Skud_4.701	Sbay_2.602	Spar_4.794	Smik_4.700	YDR425W	YDR425W	YDR425W	YDR425W	YDR425W	Anc_5.533	Anc_5.533	Anc_5.533	Anc_5.533	Anc_5.533	1878	1881	1887	1878	1878	1	1	1	1	1	6	6	6	6	6
OG1169_YDR427W_Anc_5.534:1_highqual.fsa	1169	YDR427W	Verified	YDR427W	Anc_5.534	highqual	Scer_4.791	Skud_4.702	Sbay_2.603	Spar_4.795	Smik_4.701	YDR427W	YDR427W	YDR427W	YDR427W	YDR427W	Anc_5.534	Anc_5.534	Anc_5.534	Anc_5.534	Anc_5.534	1182	1182	1182	1182	1182	1	1	1	1	1	6	6	6	6	6
OG1170_YDR428C_Anc_5.535:1_highqual.fsa	1170	YDR428C	Verified	YDR428C	Anc_5.535	highqual	Scer_4.792	Skud_4.703	Sbay_2.604	Spar_4.796	Smik_4.702	YDR428C	YDR428C	YDR428C	YDR428C	YDR428C	Anc_5.535	Anc_5.535	Anc_5.535	Anc_5.535	Anc_5.535	786	825	786	786	789	1	1	1	1	1	6	6	6	6	6
OG1171_YDR429C_Anc_5.536:1_highqual.fsa	1171	YDR429C	Verified	YDR429C	Anc_5.536	highqual	Scer_4.793	Skud_4.704	Sbay_2.605	Spar_4.797	Smik_4.703	YDR429C	YDR429C	YDR429C	YDR429C	YDR429C	Anc_5.536	Anc_5.536	Anc_5.536	Anc_5.536	Anc_5.536	825	825	825	825	825	1	1	1	1	1	6	6	6	6	6
OG1172_YDR430C_Anc_5.541:1_highqual.fsa	1172	YDR430C	Verified	YDR430C	Anc_5.541	highqual	Scer_4.794	Skud_4.705	Sbay_2.606	Spar_4.798	Smik_4.704	YDR430C	YDR430C	Kpol_1004.32	YDR430C	YDR430C	Anc_5.541	Anc_5.541	Anc_5.541	Anc_5.541	Anc_5.541	2970	2970	2970	2970	2970	1	1	1	1	1	6	6	6	6	6
OG1173_YDR432W_Anc_5.542:1_length.fsa	1173	YDR432W	Verified	YDR432W	Anc_5.542	length	Scer_4.796	Skud_4.706	Sbay_2.608	Spar_4.800	Smik_4.705	YDR432W	YDR432W	NA	YDR432W	YDR432W	Anc_5.542	Anc_5.542	Anc_5.542	Anc_5.542	Anc_5.542	1245	1260	432	1257	1245	1	1	1	1	1	6	6	5	6	6
OG1174_YDR434W_Anc_5.545:1_highqual.fsa	1174	YDR434W	Verified	YDR434W	Anc_5.545	highqual	Scer_4.797	Skud_4.707	Sbay_2.609	Spar_4.801	Smik_4.706	YDR434W	YDR434W	YDR434W	YDR434W	YDR434W	Anc_5.545	Anc_5.545	Anc_5.545	Anc_5.545	Anc_5.545	1605	1617	1605	1602	1605	1	1	1	1	1	6	6	6	6	6
OG1175_YDR435C_Anc_5.547:1_highqual.fsa	1175	YDR435C	Verified	YDR435C	Anc_5.547	highqual	Scer_4.798	Skud_4.708	Sbay_2.610	Spar_4.802	Smik_4.707	YDR435C	YDR435C	YDR435C	YDR435C	YDR435C	Anc_5.547	Anc_5.547	Anc_5.547	Anc_5.547	Anc_5.547	987	987	987	987	987	1	1	1	1	1	6	6	6	6	6
OG1176_YDR436W_Anc_5.548:1_highqual.fsa	1176	YDR436W	Verified	YDR436W	Anc_5.548	highqual	Scer_4.799	Skud_4.709	Sbay_2.611	Spar_4.803	Smik_4.708	YDR436W	YDR436W	YDR436W	YDR436W	YDR436W	Anc_5.548	Anc_5.548	Anc_5.548	Anc_5.548	Anc_5.548	2133	2145	2127	2130	2124	1	1	1	1	1	6	6	6	6	6
OG1177_YDR437W_Anc_5.549:1_highqual.fsa	1177	YDR437W	Verified	YDR437W	Anc_5.549	highqual	Scer_4.800	Skud_4.710	Sbay_2.612	Spar_4.804	Smik_4.709	YDR437W	YDR437W	YDR437W	YDR437W	YDR437W	Anc_5.549	Anc_5.549	Anc_5.549	Anc_5.549	Anc_5.549	423	423	423	423	423	1	1	1	1	1	6	6	6	6	6
OG1178_YDR438W_Anc_5.551:1_highqual.fsa	1178	YDR438W	Verified	YDR438W	Anc_5.551	highqual	Scer_4.801	Skud_4.711	Sbay_2.613	Spar_4.805	Smik_4.710	YDR438W	YDR438W	YDR438W	YDR438W	YDR438W	Anc_5.551	Anc_5.551	Anc_5.551	Anc_5.551	Anc_5.551	1113	1143	1161	1146	1119	1	1	1	1	1	6	6	6	6	6
OG1179_YDR439W_Anc_5.553:1_highqual.fsa	1179	YDR439W	Verified	YDR439W	Anc_5.553	highqual	Scer_4.802	Skud_4.712	Sbay_2.614	Spar_4.806	Smik_4.711	YDR439W	YDR439W	YDR439W	YDR439W	YDR439W	Anc_5.553	Anc_5.553	Anc_5.553	Anc_5.553	Anc_5.553	1044	1044	1050	1044	1053	1	1	1	1	1	6	6	6	6	6
OG1180_YDR440W_Anc_5.556:1_highqual.fsa	1180	YDR440W	Verified	YDR440W	Anc_5.556	highqual	Scer_4.803	Skud_4.716	Sbay_2.616	Spar_4.808	Smik_4.716	YDR440W	YDR440W	YDR440W	YDR440W	YDR440W	Anc_5.556	Anc_5.556	Anc_5.556	Anc_5.556	Anc_5.556	1749	1761	1770	1755	1755	1	1	1	1	1	6	6	6	6	6
OG1181_YDR441C_Anc_5.557:1_highqual.fsa	1181	YDR441C	Verified	YDR441C	Anc_5.557	highqual	Scer_4.804	Skud_4.717	Sbay_2.617	Spar_4.809	Smik_4.717	YDR441C	YDR441C	YDR441C	YDR441C	YDR441C	Anc_5.557	Anc_5.557	Anc_5.557	Anc_5.557	Anc_5.557	546	546	546	546	546	1	1	1	1	1	5	5	5	5	5
OG1182_YDR443C_Anc_5.559:1_struture.fsa	1182	YDR443C	Verified	YDR443C	Anc_5.559	struture	Scer_4.805	Skud_4.718	Sbay_2.618	Spar_4.810	Smik_4.718	YDR443C	YDR443C	YDR443C	YDR443C	YDR443C	Anc_5.559	Anc_5.559	Anc_5.559	Anc_5.559	Anc_5.559	4263	4287	4257	4260	4257	1	1	1	1	2	4	4	5	4	4
OG1183_YDR444W_Anc_5.560:1_highqual.fsa	1183	YDR444W	Uncharacterized	YDR444W	Anc_5.560	highqual	Scer_4.806	Skud_4.719	Sbay_2.619	Spar_4.811	Smik_4.719	YDR444W	Kpol_1004.47	YDR444W	YDR444W	YDR444W	Anc_5.560	Anc_5.560	Anc_5.560	Anc_5.560	Anc_5.560	2064	2046	2052	2064	2043	1	1	1	1	1	3	4	5	3	3
OG1184_YDR446W_Anc_5.561:1_highqual.fsa	1184	YDR446W	Verified	YDR446W	Anc_5.561	highqual	Scer_4.814	Skud_4.722	Sbay_2.621	Spar_4.815	Smik_4.723	YDR446W	YDR446W	YDR446W	YDR446W	YDR446W	Anc_5.561	Anc_5.561	Anc_5.561	Anc_5.561	Anc_5.561	909	906	918	906	906	1	1	1	1	1	3	4	5	3	3
OG1185_YDR447C_Anc_5.562:1_highqual.fsa	1185	NA	NA	YDR447C	Anc_5.562	highqual	Scer_4.815	Skud_4.723	Sbay_2.622	Spar_4.816	Smik_4.724	YDR447C	YDR447C	YDR447C	YDR447C	YDR447C	Anc_5.562	Anc_5.562	Anc_5.562	Anc_5.562	Anc_5.562	411	411	411	411	411	2	2	2	2	2	4	4	5	4	4
OG1186_YDR448W_Anc_5.563:1_highqual.fsa	1186	YDR448W	Verified	YDR448W	Anc_5.563	highqual	Scer_4.816	Skud_4.724	Sbay_2.623	Spar_4.817	Smik_4.725	YDR448W	YDR448W	YDR448W	YDR448W	YDR448W	Anc_5.563	Anc_5.563	Anc_5.563	Anc_5.563	Anc_5.563	1305	1305	1305	1305	1305	1	1	1	1	1	5	5	5	5	5
OG1187_YDR449C_Anc_5.564:1_highqual.fsa	1187	YDR449C	Verified	YDR449C	Anc_5.564	highqual	Scer_4.817	Skud_4.725	Sbay_2.624	Spar_4.818	Smik_4.726	YDR449C	YDR449C	YDR449C	YDR449C	YDR449C	Anc_5.564	Anc_5.564	Anc_5.564	Anc_5.564	Anc_5.564	1323	1323	1323	1323	1323	1	1	1	1	1	6	6	6	6	6
OG1188_YDR450W_Anc_5.566:1_highqual.fsa	1188	YDR450W	Verified	YDR450W	Anc_5.566	highqual	Scer_4.818	Skud_4.726	Sbay_2.625	Spar_4.819	Smik_4.727	YDR450W	YDR450W	YDR450W	YDR450W	YDR450W	Anc_5.566	Anc_5.566	Anc_5.566	Anc_5.566	Anc_5.566	441	441	477	441	441	2	2	2	2	2	6	6	6	6	6
OG1189_YDR451C_Anc_5.567:1_highqual.fsa	1189	YDR451C	Verified	YDR451C	Anc_5.567	highqual	Scer_4.819	Skud_4.727	Sbay_2.626	Spar_4.820	Smik_4.728	YDR451C	YDR451C	YDR451C	YDR451C	YDR451C	Anc_5.567	Anc_5.567	Anc_5.567	Anc_5.567	Anc_5.567	1062	1047	1074	1065	1041	1	1	1	1	1	6	6	6	6	6
OG1190_YDR452W_Anc_5.568:1_highqual.fsa	1190	YDR452W	Verified	YDR452W	Anc_5.568	highqual	Scer_4.820	Skud_4.728	Sbay_2.627	Spar_4.821	Smik_4.729	YDR452W	YDR452W	YDR452W	YDR452W	YDR452W	Anc_5.568	Anc_5.568	Anc_5.568	Anc_5.568	Anc_5.568	2025	2040	2025	2031	2025	1	1	1	1	1	6	6	6	6	6
OG1191_YDR453C_Anc_5.569:1_length.fsa	1191	NA	NA	YDR453C	Anc_5.569	length	Scer_4.821	Skud_4.729	Sbay_2.628	Spar_4.822	Smik_4.730	YDR453C	YDR453C	YDR453C	YDR453C	NA	Anc_5.569	Anc_5.569	Anc_5.569	Anc_5.569	Anc_5.569	591	591	591	591	48	1	1	1	1	1	6	6	6	6	4
OG1192_YDR454C_Anc_5.572:1_highqual.fsa	1192	YDR454C	Verified	YDR454C	Anc_5.572	highqual	Scer_4.822	Skud_4.730	Sbay_2.629	Spar_4.823	Smik_4.733	YDR454C	YDR454C	YDR454C	YDR454C	YDR454C	Anc_5.572	Anc_5.572	Anc_5.572	Anc_5.572	Anc_5.572	564	564	564	564	564	1	1	1	1	1	6	6	5	6	6
OG1193_YDR456W_Anc_5.573:1_highqual.fsa	1193	YDR456W	Verified	YDR456W	Anc_5.573	highqual	Scer_4.823	Skud_4.731	Sbay_2.630	Spar_4.825	Smik_4.734	YDR456W	YDR456W	YDR456W	YDR456W	YDR456W	Anc_5.573	Anc_5.573	Anc_5.573	Anc_5.573	Anc_5.573	1902	1902	1896	1902	1899	1	1	1	1	1	6	6	5	6	6
OG1194_YDR457W_Anc_5.576:1_highqual.fsa	1194	YDR457W	Verified	YDR457W	Anc_5.576	highqual	Scer_4.824	Skud_4.732	Sbay_2.631	Spar_4.826	Smik_4.735	YDR457W	YDR457W	YDR457W	YDR457W	YDR457W	Anc_5.576	Anc_5.576	Anc_5.576	Anc_5.576	Anc_5.576	9807	9810	9801	9804	9807	1	1	1	1	1	6	6	5	6	6
OG1195_YDR458C_Anc_5.577:1_highqual.fsa	1195	YDR458C	Verified	YDR458C	Anc_5.577	highqual	Scer_4.825	Skud_4.733	Sbay_2.633	Spar_4.827	Smik_4.736	YDR458C	YDR458C	YDR458C	YDR458C	YDR458C	Anc_5.577	Anc_5.577	Anc_5.577	Anc_5.577	Anc_5.577	1992	1995	2004	1992	1986	1	1	1	1	1	6	6	5	6	6
OG1196_YDR459C_Anc_5.579:1_highqual.fsa	1196	YDR459C	Verified	YDR459C	Anc_5.579	highqual	Scer_4.826	Skud_4.734	Sbay_2.634	Spar_4.828	Smik_4.737	YDR459C	YDR459C	YDR459C	YDR459C	YDR459C	Anc_5.579	Anc_5.579	Anc_5.579	Anc_5.579	Anc_5.579	1125	1143	1167	1140	1137	1	1	1	1	1	6	6	5	6	6
OG1197_YDR460W_Anc_5.580:1_highqual.fsa	1197	YDR460W	Verified	YDR460W	Anc_5.580	highqual	Scer_4.827	Skud_4.735	Sbay_2.635	Spar_4.829	Smik_4.738	YDR460W	YDR460W	YDR460W	YDR460W	YDR460W	Anc_5.580	Anc_5.580	Anc_5.580	Anc_5.580	Anc_5.580	966	966	966	966	966	1	1	1	1	1	6	6	5	6	6
OG1198_YDR461W_Anc_2.114:1_highqual.fsa	1198	YDR461W	Verified	YDR461W	Anc_2.114	highqual	Scer_4.828	Skud_4.736	Sbay_2.636	Spar_4.830	Smik_4.739	YDR461W	YDR461W	YDR461W	YDR461W	YDR461W	Anc_2.114	Anc_2.114	Anc_2.114	Anc_2.114	Anc_2.114	111	108	108	108	108	1	1	1	1	1	6	6	6	6	6
OG1199_YDR461C-A_Anc_5.583:1_highqual.fsa	1199	YDR461C-A	Uncharacterized	YDR461C-A	Anc_5.583	highqual	Scer_4.829	Skud_4.737	Sbay_2.637	Spar_4.831	Smik_4.740	YDR461C-A	YDR461C-A	YDR461C-A	YDR461C-A	YDR461C-A	Anc_5.583	Anc_5.583	Anc_5.583	Anc_5.583	Anc_5.583	243	237	237	240	240	1	1	1	1	1	6	6	6	6	6
OG1200_YDR462W_Anc_5.584:1_highqual.fsa	1200	YDR462W	Verified	YDR462W	Anc_5.584	highqual	Scer_4.830	Skud_4.738	Sbay_2.638	Spar_4.832	Smik_4.741	YDR462W	YDR462W	YDR462W	YDR462W	YDR462W	Anc_5.584	Anc_5.584	Anc_5.584	Anc_5.584	Anc_5.584	444	447	498	444	444	1	1	1	1	1	6	6	6	6	6
OG1201_YDR463W_Anc_5.586:1_highqual.fsa	1201	NA	NA	YDR463W	Anc_5.586	highqual	Scer_4.831	Skud_4.739	Sbay_2.639	Spar_4.833	Smik_4.742	YDR463W	YDR463W	YDR463W	YDR463W	YDR463W	Anc_5.586	Anc_5.586	Anc_5.586	Anc_5.586	Anc_5.586	1560	1545	1551	1557	1587	1	1	1	1	1	6	6	6	6	6
OG1202_YDR464W_Anc_5.587:1_highqual.fsa	1202	YDR464W	Verified	YDR464W	Anc_5.587	highqual	Scer_4.832	Skud_4.740	Sbay_2.640	Spar_4.834	Smik_4.743	YDR464W	YDR464W	YDR464W	YDR464W	YDR464W	Anc_5.587	Anc_5.587	Anc_5.587	Anc_5.587	Anc_5.587	4308	4347	4371	4302	4326	1	1	1	1	1	6	6	6	6	6
OG1203_YDR465C_Anc_5.589:1_highqual.fsa	1203	YDR465C	Verified	YDR465C	Anc_5.589	highqual	Scer_4.833	Skud_4.741	Sbay_2.641	Spar_4.835	Smik_4.744	YDR465C	YDR465C	YDR465C	YDR465C	YDR465C	Anc_5.589	Anc_5.589	Anc_5.589	Anc_5.589	Anc_5.589	1239	1245	1233	1239	1233	1	1	1	1	1	6	6	6	6	6
OG1204_YDR466W_Anc_5.591:1_struture.fsa	1204	NA	NA	YDR466W	Anc_5.591	struture	Scer_4.834	Skud_4.742	Sbay_2.642	Spar_4.836	Smik_4.745	YDR466W	YDR466W	YDR466W	YDR466W	YDR466W	Anc_5.591	Anc_5.591	Anc_5.591	Anc_5.591	Anc_5.591	2697	2712	2703	2697	2745	1	1	2	1	1	6	6	6	6	6
OG1205_YDR468C_Anc_5.593:1_highqual.fsa	1205	YDR468C	Verified	YDR468C	Anc_5.593	highqual	Scer_4.835	Skud_4.743	Sbay_2.643	Spar_4.837	Smik_4.746	YDR468C	YDR468C	YDR468C	YDR468C	YDR468C	Anc_5.593	Anc_5.593	Anc_5.593	Anc_5.593	Anc_5.593	675	675	666	675	675	1	1	1	1	1	6	6	6	6	6
OG1206_YDR469W_Anc_5.594:1_highqual.fsa	1206	YDR469W	Verified	YDR469W	Anc_5.594	highqual	Scer_4.836	Skud_4.744	Sbay_2.644	Spar_4.838	Smik_4.747	YDR469W	YDR469W	YDR469W	YDR469W	YDR469W	Anc_5.594	Anc_5.594	Anc_5.594	Anc_5.594	Anc_5.594	528	522	528	528	528	1	1	1	1	1	6	6	6	6	6
OG1207_YDR470C_Anc_5.595:1_highqual.fsa	1207	YDR470C	Verified	YDR470C	Anc_5.595	highqual	Scer_4.837	Skud_4.745	Sbay_2.645	Spar_4.839	Smik_4.748	YDR470C	YDR470C	YDR470C	YDR470C	YDR470C	Anc_5.595	Anc_5.595	Anc_5.595	Anc_5.595	Anc_5.595	1509	1506	1500	1512	1503	1	1	1	1	1	6	6	6	6	6
OG1208_YDR471W_Anc_5.597:1_length.fsa	1208	NA	NA	YDR471W	Anc_5.597	length	Scer_4.838	Skud_4.746	Sbay_2.646	Spar_4.840	Smik_4.749	YDR471W	Kpol_1018.60	YDR471W	YDR471W	YDR471W	Anc_5.597	Anc_5.597	Anc_5.597	Anc_5.597	Anc_5.597	411	411	411	360	378	2	2	2	1	1	6	4	4	4	4
OG1209_YDR472W_Anc_5.601:1_highqual.fsa	1209	YDR472W	Verified	YDR472W	Anc_5.601	highqual	Scer_4.839	Skud_4.747	Sbay_2.647	Spar_4.841	Smik_4.750	YDR472W	YDR472W	YDR472W	YDR472W	YDR472W	Anc_5.601	Anc_5.601	Anc_5.601	Anc_5.601	Anc_5.601	852	852	846	852	852	1	1	1	1	1	6	6	6	6	6
OG1210_YDR473C_Anc_5.608:1_highqual.fsa	1210	YDR473C	Verified	YDR473C	Anc_5.608	highqual	Scer_4.840	Skud_4.748	Sbay_2.648	Spar_4.842	Smik_4.751	YDR473C	YDR473C	YDR473C	YDR473C	YDR473C	Anc_5.608	Anc_5.608	Anc_5.608	Anc_5.608	Anc_5.608	1410	1413	1395	1407	1410	1	1	1	1	1	6	5	5	5	5
OG1211_YDR475C_Anc_5.609:1_highqual.fsa	1211	YDR475C	Verified	YDR475C	Anc_5.609	highqual	Scer_4.841	Skud_4.749	Sbay_2.649	Spar_4.843	Smik_4.752	YDR475C	YDR475C	YDR475C	YDR475C	YDR475C	Anc_5.609	Anc_5.609	Anc_5.609	Anc_5.609	Anc_5.609	2631	2862	2631	2616	2634	1	1	1	1	1	6	5	5	5	5
OG1212_YDR476C_Anc_5.610:1_highqual.fsa	1212	YDR476C	Uncharacterized	YDR476C	Anc_5.610	highqual	Scer_4.842	Skud_4.750	Sbay_2.650	Spar_4.844	Smik_4.753	YDR476C	YDR476C	YDR476C	YDR476C	YDR476C	Anc_5.610	Anc_5.610	Anc_5.610	Anc_5.610	Anc_5.610	675	675	675	675	675	1	1	1	1	1	6	6	6	6	6
OG1213_YDR477W_Anc_5.611:1_highqual.fsa	1213	YDR477W	Verified	YDR477W	Anc_5.611	highqual	Scer_4.843	Skud_4.751	Sbay_2.651	Spar_4.845	Smik_4.754	YDR477W	YDR477W	YDR477W	YDR477W	YDR477W	Anc_5.611	Anc_5.611	Anc_5.611	Anc_5.611	Anc_5.611	1902	1905	1902	1902	1899	1	1	1	1	1	6	6	6	6	6
OG1214_YDR478W_Anc_5.613:1_highqual.fsa	1214	YDR478W	Verified	YDR478W	Anc_5.613	highqual	Scer_4.844	Skud_4.752	Sbay_2.652	Spar_4.846	Smik_4.755	YDR478W	YDR478W	YDR478W	YDR478W	YDR478W	Anc_5.613	Anc_5.613	Anc_5.613	Anc_5.613	Anc_5.613	597	597	609	600	597	1	1	1	1	1	6	6	6	6	6
OG1215_YDR479C_Anc_5.614:1_highqual.fsa	1215	YDR479C	Verified	YDR479C	Anc_5.614	highqual	Scer_4.845	Skud_4.753	Sbay_2.653	Spar_4.847	Smik_4.756	YDR479C	YDR479C	YDR479C	YDR479C	YDR479C	Anc_5.614	Anc_5.614	Anc_5.614	Anc_5.614	Anc_5.614	1665	1659	1650	1665	1653	1	1	1	1	1	6	6	6	6	6
OG1216_YDR480W_Anc_8.499:1_highqual.fsa	1216	YDR480W	Verified	YDR480W	Anc_8.499	highqual	Scer_4.846	Skud_4.754	Sbay_2.654	Spar_4.848	Smik_4.757	YDR480W	YDR480W	YDR480W	YDR480W	YDR480W	Anc_8.499	Anc_8.499	Anc_8.499	Anc_8.499	Anc_8.499	972	972	987	972	972	1	1	1	1	1	6	6	6	6	6
OG1217_YDR481C_Anc_8.501:1_highqual.fsa	1217	YDR481C	Verified	YDR481C	Anc_8.501	highqual	Scer_4.847	Skud_4.755	Sbay_2.655	Spar_4.849	Smik_4.758	YDR481C	YDR481C	YDR481C	YDR481C	YDR481C	Anc_8.501	Anc_8.501	Anc_8.501	Anc_8.501	Anc_8.501	1701	1701	1698	1701	1701	1	1	1	1	1	6	6	6	6	6
OG1218_YDR482C_Anc_8.503:1_highqual.fsa	1218	YDR482C	Verified	YDR482C	Anc_8.503	highqual	Scer_4.848	Skud_4.756	Sbay_2.656	Spar_4.850	Smik_4.759	YDR482C	YDR482C	YDR482C	YDR482C	YDR482C	Anc_8.503	Anc_8.503	Anc_8.503	Anc_8.503	Anc_8.503	408	405	417	408	396	1	1	1	1	1	6	6	6	6	6
OG1219_YDR483W_Anc_8.505:1_highqual.fsa	1219	YDR483W	Verified	YDR483W	Anc_8.505	highqual	Scer_4.849	Skud_4.757	Sbay_2.657	Spar_4.851	Smik_4.760	YDR483W	YDR483W	YDR483W	YDR483W	YDR483W	Anc_8.505	Anc_8.505	Anc_8.505	Anc_8.505	Anc_8.505	1329	1320	1335	1329	1335	1	1	1	1	1	6	6	6	6	6
OG1220_YDR484W_Anc_3.102:1_highqual.fsa	1220	YDR484W	Verified	YDR484W	Anc_3.102	highqual	Scer_4.850	Skud_4.758	Sbay_2.658	Spar_4.852	Smik_4.761	YDR484W	YDR484W	YDR484W	YDR484W	YDR484W	Anc_3.102	Anc_3.102	Anc_3.102	Anc_3.102	Anc_3.102	1926	1923	1920	1926	1929	1	1	1	1	1	6	6	6	6	6
OG1221_YDR485C_Anc_3.100:1_highqual.fsa	1221	NA	NA	YDR485C	Anc_3.100	highqual	Scer_4.851	Skud_4.759	Sbay_2.659	Spar_4.853	Smik_4.762	YDR485C	YDR485C	YDR485C	YDR485C	YDR485C	Anc_3.100	Anc_3.100	Anc_3.100	Anc_3.100	Anc_3.100	2388	2427	2421	2403	2400	1	1	1	1	1	6	6	6	6	6
OG1222_YDR486C_Anc_3.98:1_highqual.fsa	1222	NA	NA	YDR486C	Anc_3.98	highqual	Scer_4.852	Skud_4.760	Sbay_2.660	Spar_4.854	Smik_4.763	YDR486C	YDR486C	YDR486C	YDR486C	YDR486C	Anc_3.98	Anc_3.98	Anc_3.98	Anc_3.98	Anc_3.98	690	690	690	690	687	1	1	1	1	1	6	6	5	6	6
OG1223_YDR487C_Anc_3.96:1_highqual.fsa	1223	YDR487C	Verified	YDR487C	Anc_3.96	highqual	Scer_4.853	Skud_4.761	Sbay_2.661	Spar_4.855	Smik_4.764	YDR487C	YDR487C	YDR487C	YDR487C	YDR487C	Anc_3.96	Anc_3.96	Anc_3.96	Anc_3.96	Anc_3.96	627	627	627	699	627	1	1	1	1	1	6	6	5	6	6
OG1224_YDR488C_Anc_3.95:1_length.fsa	1224	NA	NA	YDR488C	Anc_3.95	length	Scer_4.854	Skud_4.762	Sbay_2.664	Spar_4.856	Smik_4.765	YDR488C	YDR488C	YDR488C	YDR488C	YDR488C	Anc_3.95	Anc_3.95	Anc_3.95	Anc_3.95	Anc_3.95	1602	1614	759	1587	1587	1	1	2	1	1	6	6	4	6	6
OG1225_YDR489W_Anc_3.94:1_highqual.fsa	1225	YDR489W	Verified	YDR489W	Anc_3.94	highqual	Scer_4.855	Skud_4.763	Sbay_2.665	Spar_4.857	Smik_4.766	YDR489W	YDR489W	YDR489W	YDR489W	YDR489W	Anc_3.94	Anc_3.94	Anc_3.94	Anc_3.94	Anc_3.94	885	885	888	885	885	1	1	1	1	1	6	6	5	6	6
OG1226_YDR490C_Anc_3.92:1_highqual.fsa	1226	YDR490C	Verified	YDR490C	Anc_3.92	highqual	Scer_4.856	Skud_4.764	Sbay_2.666	Spar_4.858	Smik_4.767	YDR490C	YDR490C	YDR490C	YDR490C	YDR490C	Anc_3.92	Anc_3.92	Anc_3.92	Anc_3.92	Anc_3.92	2301	2271	2295	2298	2277	1	1	1	1	1	6	6	5	6	6
OG1227_YDR491C_Anc_7.319:1_length.fsa	1227	NA	NA	YDR491C	Anc_7.319	length	Scer_4.857	Skud_4.765	Sbay_2.667	Spar_4.859	Smik_4.768	YDR491C	YDR491C	YDR491C	YDR491C	YDR491C	Anc_2.308	NA	Anc_7.319	Anc_4.275	Anc_6.137	492	366	246	387	285	1	5	4	4	5	6	6	6	6	6
OG1228_YDR492W_Anc_3.90:1_highqual.fsa	1228	YDR492W	Verified	YDR492W	Anc_3.90	highqual	Scer_4.858	Skud_4.766	Sbay_2.668	Spar_4.860	Smik_4.769	YDR492W	YDR492W	YDR492W	YDR492W	YDR492W	Anc_3.90	Anc_3.90	Anc_3.90	Anc_3.90	Anc_3.90	951	951	948	951	951	1	1	1	1	1	6	6	6	6	6
OG1229_YDR493W_Anc_3.89:1_highqual.fsa	1229	YDR493W	Verified	YDR493W	Anc_3.89	highqual	Scer_4.859	Skud_4.767	Sbay_2.669	Spar_4.861	Smik_4.770	YDR493W	YDR493W	YDR493W	YDR493W	YDR493W	Anc_3.89	Anc_3.89	Anc_3.89	Anc_3.89	Anc_3.89	372	372	372	372	369	1	1	1	1	1	6	6	6	5	6
OG1230_YDR494W_Anc_3.87:1_highqual.fsa	1230	YDR494W	Verified	YDR494W	Anc_3.87	highqual	Scer_4.860	Skud_4.768	Sbay_2.670	Spar_4.862	Smik_4.771	YDR494W	YDR494W	YDR494W	YDR494W	YDR494W	Anc_3.87	Anc_3.87	Anc_3.87	Anc_3.87	Anc_3.87	1086	1089	1101	1086	1086	1	1	1	1	1	6	6	6	5	6
OG1231_YDR495C_Anc_3.86:1_length.fsa	1231	YDR495C	Verified	YDR495C	Anc_3.86	length	Scer_4.861	Skud_4.769	Sbay_2.671	Spar_4.863	Smik_4.772	YDR495C	YDR495C	YDR495C	YDR495C	YDR495C	Anc_3.86	Anc_3.86	Anc_3.86	Anc_3.86	Anc_3.86	3036	3036	2493	3036	3039	1	1	1	1	1	6	6	5	5	6
OG1232_YDR496C_Anc_3.85:1_highqual.fsa	1232	YDR496C	Verified	YDR496C	Anc_3.85	highqual	Scer_4.862	Skud_4.770	Sbay_2.673	Spar_4.865	Smik_4.773	YDR496C	YDR496C	YDR496C	YDR496C	Kwal_56.22719	Anc_3.85	Anc_3.85	Anc_3.85	Anc_3.85	Anc_3.85	1971	1986	1989	1971	1971	1	1	1	1	1	6	6	6	5	6
OG1233_YDR497C_Anc_3.84:1_highqual.fsa	1233	YDR497C	Verified	YDR497C	Anc_3.84	highqual	Scer_4.863	Skud_4.771	Sbay_2.674	Spar_4.866	Smik_4.774	YDR497C	YDR497C	YDR497C	YDR497C	YDR497C	Anc_3.84	Anc_3.84	Anc_3.84	Anc_3.84	Anc_3.84	1755	1755	1740	1755	1755	1	1	1	1	1	4	4	4	3	4
OG1234_YDR498C_Anc_3.83:1_highqual.fsa	1234	YDR498C	Verified	YDR498C	Anc_3.83	highqual	Scer_4.864	Skud_4.772	Sbay_2.675	Spar_4.867	Smik_4.775	YDR498C	YDR498C	YDR498C	YDR498C	YDR498C	Anc_3.83	Anc_3.83	Anc_3.83	Anc_3.83	Anc_3.83	1152	1161	1167	1152	1149	1	1	1	1	1	6	6	5	5	6
OG1235_YDR499W_Anc_1.63:1_highqual.fsa	1235	YDR499W	Verified	YDR499W	Anc_1.63	highqual	Scer_4.865	Skud_4.773	Sbay_2.676	Spar_4.868	Smik_4.776	YDR499W	YDR499W	YDR499W	YDR499W	YDR499W	Anc_1.63	Anc_1.63	Anc_1.63	Anc_1.63	Anc_1.63	2244	2244	2241	2241	2256	1	1	1	1	1	5	5	5	5	5
OG1236_YDR500C_Anc_1.62:1_struture.fsa	1236	NA	NA	YDR500C	Anc_1.62	struture	Scer_4.866	Skud_4.774	Sbay_2.677	Spar_4.869	Smik_4.777	YDR500C	YDR500C	YDR500C	YDR500C	YDR500C	Anc_1.62	Anc_1.62	Anc_1.62	Anc_1.62	Anc_1.62	267	264	258	267	258	2	2	1	2	1	5	5	4	5	5
OG1237_YDR501W_Anc_1.61:1_highqual.fsa	1237	YDR501W	Verified	YDR501W	Anc_1.61	highqual	Scer_4.867	Skud_4.775	Sbay_2.678	Spar_4.870	Smik_4.778	YDR501W	YDR501W	YDR501W	YDR501W	YDR501W	Anc_1.61	Anc_1.61	Anc_1.61	Anc_1.61	Anc_1.61	1566	1572	1596	1572	1572	1	1	1	1	1	6	6	5	6	6
OG1238_YDR502C_Anc_1.58:1_highqual.fsa	1238	YDR502C	Verified	YDR502C	Anc_1.58	highqual	Scer_4.868	Skud_4.776	Sbay_2.679	Spar_4.871	Smik_4.779	YDR502C	YDR502C	YDR502C	YDR502C	YDR502C	Anc_1.58	Anc_1.58	Anc_1.58	Anc_1.58	Anc_1.58	1155	1155	1155	1155	1155	1	1	1	1	1	5	6	5	5	5
OG1239_YDR503C_Anc_1.57:1_highqual.fsa	1239	YDR503C	Verified	YDR503C	Anc_1.57	highqual	Scer_4.869	Skud_4.777	Sbay_2.680	Spar_4.872	Smik_4.780	YDR503C	YDR503C	YDR503C	YDR503C	YDR503C	Anc_1.57	Anc_1.57	Anc_1.57	Anc_1.57	Anc_1.57	825	858	825	837	825	1	1	1	1	1	6	5	5	6	6
OG1240_YDR505C_Anc_1.55:1_highqual.fsa	1240	YDR505C	Verified	YDR505C	Anc_1.55	highqual	Scer_4.871	Skud_4.778	Sbay_2.682	Spar_4.874	Smik_4.782	YDR505C	YDR505C	YDR505C	YDR505C	YDR505C	Anc_1.55	Anc_1.55	Anc_1.55	Anc_1.55	Anc_1.55	2526	2484	2520	2502	2505	1	1	1	1	1	5	4	3	4	4
OG1241_YDR506C_Anc_1.54:1_highqual.fsa	1241	YDR506C	Uncharacterized	YDR506C	Anc_1.54	highqual	Scer_4.872	Skud_4.779	Sbay_2.683	Spar_4.875	Smik_4.783	YDR506C	YDR506C	YDR506C	YDR506C	YDR506C	Anc_1.54	Anc_1.54	Anc_1.54	Anc_1.54	Anc_1.54	1827	1830	1830	1830	1830	1	1	1	1	1	5	3	2	3	3
OG1242_YDR507C_Anc_1.52:1_highqual.fsa	1242	YDR507C	Verified	YDR507C	Anc_1.52	highqual	Scer_4.874	Skud_4.783	Sbay_2.687	Spar_4.880	Smik_4.789	YDR507C	YDR507C	YCL024W	YDR507C	YDR507C	Anc_1.52	Anc_1.52	Anc_1.52	Anc_1.52	Anc_1.52	3429	3408	3387	3456	3411	1	1	1	1	1	5	3	2	3	3
OG1243_YDR508C_Anc_1.50:1_highqual.fsa	1243	YDR508C	Verified	YDR508C	Anc_1.50	highqual	Scer_4.875	Skud_4.784	Sbay_2.688	Spar_4.881	Smik_4.790	YDR508C	YDR508C	YDR508C	YDR508C	YDR508C	Anc_1.50	Anc_1.50	Anc_1.50	Anc_1.50	Anc_1.50	1992	1992	1986	1992	1992	1	1	1	1	1	4	3	3	3	3
OG1244_YDR510W_Anc_1.51:1_highqual.fsa	1244	YDR510W	Verified	YDR510W	Anc_1.51	highqual	Scer_4.876	Skud_4.785	Sbay_2.689	Spar_4.882	Smik_4.791	YDR510W	YDR510W	YDR510W	YDR510W	YDR510W	Anc_1.51	Anc_1.51	Anc_1.51	Anc_1.51	Anc_1.51	306	306	306	306	306	1	1	1	1	1	5	5	4	5	5
OG1245_YDR511W_Anc_1.44:1_highqual.fsa	1245	YDR511W	Verified	YDR511W	Anc_1.44	highqual	Scer_4.878	Skud_4.786	Sbay_2.691	Spar_4.883	Smik_4.792	YDR511W	YDR511W	YDR511W	YDR511W	YDR511W	Anc_1.44	Anc_1.44	Anc_1.44	Anc_1.44	Anc_1.44	402	402	402	402	402	1	1	1	1	1	6	6	5	6	6
OG1246_YDR512C_Anc_1.41:1_length.fsa	1246	NA	NA	YDR512C	Anc_1.41	length	Scer_4.879	Skud_4.787	Sbay_2.692	Spar_4.884	Smik_4.793	YDR512C	YDR512C	YDR512C	YDR512C	YDR512C	Anc_1.41	Anc_1.41	Anc_1.41	Anc_1.41	Anc_1.41	564	405	324	537	519	1	4	1	3	6	6	5	5	5	5
OG1247_YDR513W_Anc_1.38:1_highqual.fsa	1247	NA	NA	YDR513W	Anc_1.38	highqual	Scer_4.880	Skud_4.788	Sbay_2.693	Spar_4.885	Smik_4.794	YDR513W	YDR513W	YDR513W	YDR513W	YDR513W	Anc_1.38	Anc_1.38	Anc_1.38	Anc_1.38	Anc_1.38	432	438	432	432	432	1	1	1	1	1	6	6	4	6	6
OG1248_YDR514C_Anc_1.37:1_highqual.fsa	1248	YDR514C	Uncharacterized	YDR514C	Anc_1.37	highqual	Scer_4.881	Skud_4.789	Sbay_2.694	Spar_4.886	Smik_4.795	YDR514C	YDR514C	YDR514C	YDR514C	YDR514C	Anc_1.37	Anc_1.37	Anc_1.37	Anc_1.37	Anc_1.37	1452	1452	1452	1452	1452	1	1	1	1	1	6	6	5	6	6
OG1249_YDR515W_Anc_1.36:1_highqual.fsa	1249	YDR515W	Verified	YDR515W	Anc_1.36	highqual	Scer_4.882	Skud_4.790	Sbay_2.695	Spar_4.887	Smik_4.796	YDR515W	YDR515W	YDR515W	YDR515W	YDR515W	Anc_1.36	Anc_1.36	Anc_1.36	Anc_1.36	Anc_1.36	1344	1341	1218	1353	1350	1	1	1	1	1	6	6	5	6	6
OG1250_YDR516C_Anc_1.33:1_highqual.fsa	1250	YDR516C	Verified	YDR516C	Anc_1.33	highqual	Scer_4.883	Skud_4.791	Sbay_2.697	Spar_4.888	Smik_4.797	YDR516C	YDR516C	YDR516C	YDR516C	YDR516C	Anc_1.33	Anc_1.33	Anc_1.33	Anc_1.33	Anc_1.33	1503	1503	1503	1503	1503	1	1	1	1	1	6	6	5	6	6
OG1251_YDR517W_Anc_1.32:1_struture.fsa	1251	NA	NA	YDR517W	Anc_1.32	struture	Scer_4.884	Skud_4.792	Sbay_2.698	Spar_4.889	Smik_4.798	YDR517W	YDR517W	YDR517W	YDR517W	YDR517W	Anc_1.32	Anc_1.32	Anc_1.32	Anc_1.32	Anc_1.32	1119	1119	1068	1113	1116	1	1	2	1	1	6	6	5	6	6
OG1252_YDR518W_Anc_1.31:1_highqual.fsa	1252	YDR518W	Verified	YDR518W	Anc_1.31	highqual	Scer_4.885	Skud_4.793	Sbay_2.699	Spar_4.890	Smik_4.799	YDR518W	YDR518W	YDR518W	YDR518W	YDR518W	Anc_1.31	Anc_1.31	Anc_1.31	Anc_1.31	Anc_1.31	1554	1554	1554	1554	1533	1	1	1	1	1	6	6	5	6	6
OG1253_YDR519W_Anc_1.28:1_highqual.fsa	1253	NA	NA	YDR519W	Anc_1.28	highqual	Scer_4.886	Skud_4.794	Sbay_2.700	Spar_4.891	Smik_4.800	YDR519W	YDR519W	YDR519W	YDR519W	YDR519W	Anc_1.28	Anc_1.28	Anc_1.28	Anc_1.28	Anc_1.28	408	399	408	408	411	1	1	1	1	1	6	6	6	6	6
OG1254_YDR520C_Anc_1.26:1_highqual.fsa	1254	YDR520C	Uncharacterized	YDR520C	Anc_1.26	highqual	Scer_4.887	Skud_4.795	Sbay_2.701	Spar_4.892	Smik_4.801	YDR520C	YDR520C	YDR520C	YDR520C	YDR520C	Anc_1.26	Anc_1.26	Anc_1.26	Anc_1.26	Anc_1.26	2319	2328	2382	2319	2316	1	1	1	1	1	6	6	5	6	6
OG1255_YDR522C_Anc_1.25:1_highqual.fsa	1255	YDR522C	Verified	YDR522C	Anc_1.25	highqual	Scer_4.888	Skud_4.796	Sbay_2.702	Spar_4.893	Smik_4.802	YDR522C	YDR522C	YDR522C	YDR522C	YDR522C	Anc_1.25	Anc_1.25	Anc_1.25	Anc_1.25	Anc_1.25	1509	1410	1410	1410	1410	1	1	1	1	1	6	6	4	6	6
OG1256_YDR523C_Anc_1.24:1_highqual.fsa	1256	YDR523C	Verified	YDR523C	Anc_1.24	highqual	Scer_4.889	Skud_4.797	Sbay_2.703	Spar_4.894	Smik_4.803	YDR523C	YDR523C	YDR523C	YDR523C	YDR523C	Anc_1.24	Anc_1.24	Anc_1.24	Anc_1.24	Anc_1.24	1473	1458	1458	1473	1473	1	1	1	1	1	6	6	4	6	6
OG1257_YDR524C_Anc_1.23:1_highqual.fsa	1257	YDR524C	Verified	YDR524C	Anc_1.23	highqual	Scer_4.890	Skud_4.798	Sbay_2.706	Spar_4.895	Smik_4.804	YDR524C	YDR524C	YDR524C	YDR524C	YDR524C	Anc_1.23	Anc_1.23	Anc_1.23	Anc_1.23	Anc_1.23	1449	1455	1440	1449	1428	1	1	1	1	1	6	6	4	6	6
OG1258_YDR525W-A_Anc_1.21:1_highqual.fsa	1258	NA	NA	YDR525W-A	Anc_1.21	highqual	Scer_4.894	Skud_4.800	Sbay_2.708	Spar_4.897	Smik_4.807	YDR525W-A	YDR525W-A	YDR525W-A	YDR525W-A	YDR525W-A	Anc_1.21	Anc_1.21	Anc_1.21	Anc_1.21	Anc_1.21	240	237	240	237	237	1	1	1	1	1	6	6	5	6	6
OG1259_YDR527W_Anc_1.20:1_highqual.fsa	1259	YDR527W	Verified	YDR527W	Anc_1.20	highqual	Scer_4.895	Skud_4.801	Sbay_2.709	Spar_4.898	Smik_4.808	YDR527W	YDR527W	YDR527W	YDR527W	YDR527W	Anc_1.20	Anc_1.20	Anc_1.20	Anc_1.20	Anc_1.20	1320	1296	1320	1296	1302	1	1	1	1	1	6	6	6	6	6
OG1260_YDR528W_Anc_1.15:1_highqual.fsa	1260	YDR528W	Verified	YDR528W	Anc_1.15	highqual	Scer_4.896	Skud_4.802	Sbay_2.710	Spar_4.899	Smik_4.809	YDR528W	YDR528W	YDR528W	YDR528W	YDR528W	Anc_1.15	Anc_1.15	Anc_1.15	Anc_1.15	Anc_1.15	1272	1266	1263	1266	1269	1	1	1	1	1	6	6	6	6	6
OG1261_YDR529C_Anc_1.16:1_highqual.fsa	1261	YDR529C	Verified	YDR529C	Anc_1.16	highqual	Scer_4.897	Skud_4.803	Sbay_2.711	Spar_4.900	Smik_4.810	YDR529C	YDR529C	YDR529C	YDR529C	YDR529C	Anc_1.16	Anc_1.16	Anc_1.16	Anc_1.16	Anc_1.16	384	384	384	384	384	1	1	1	1	1	6	6	6	6	6
OG1262_YDR530C_Anc_1.17:1_struture.fsa	1262	NA	NA	YDR530C	Anc_1.17	struture	Scer_4.898	Skud_4.804	Sbay_2.712	Spar_4.901	Smik_4.811	YDR530C	YDR530C	YDR530C	YDR530C	YDR530C	Anc_1.17	Anc_1.17	Anc_1.17	Anc_1.17	Anc_1.17	978	879	978	978	978	1	10	1	1	1	6	6	6	6	6
OG1263_YDR531W_Anc_1.18:1_highqual.fsa	1263	YDR531W	Verified	YDR531W	Anc_1.18	highqual	Scer_4.899	Skud_4.805	Sbay_2.713	Spar_4.902	Smik_4.812	YDR531W	YDR531W	YDR531W	YDR531W	YDR531W	Anc_1.18	Anc_1.18	Anc_1.18	Anc_1.18	Anc_1.18	1104	1080	1104	1080	1104	1	1	1	1	1	6	6	5	6	6
OG1264_YDR532C_Anc_1.19:1_highqual.fsa	1264	YDR532C	Verified	YDR532C	Anc_1.19	highqual	Scer_4.900	Skud_4.806	Sbay_2.714	Spar_4.903	Smik_4.813	YDR532C	YDR532C	YDR532C	YDR532C	YDR532C	Anc_1.19	Anc_1.19	Anc_1.19	Anc_1.19	Anc_1.19	1158	1158	1155	1158	1155	1	1	1	1	1	6	6	4	5	6
OG1265_YDR533C_Anc_7.433:1_highqual.fsa	1265	YDR533C	Verified	YDR533C	Anc_7.433	highqual	Scer_4.901	Skud_4.807	Sbay_2.715	Spar_4.904	Smik_4.814	YDR533C	YDR533C	YPL280W	YDR533C	YDR533C	Anc_7.433	Anc_7.433	Anc_7.433	Anc_7.433	Anc_7.433	714	714	726	714	714	1	1	1	1	1	6	6	3	4	6
OG1266_YEL066W_Anc_8.697:1_length.fsa	1266	YEL066W	Verified	YEL066W	Anc_8.697	length	Scer_5.16	Skud_5.22	Sbay_5.1	Spar_5.8	Smik_5.21	YEL066W	YEL066W	YEL066W	YEL066W	YEL066W	Anc_8.697	Anc_8.697	Anc_8.697	Anc_8.697	Anc_8.697	540	486	486	567	486	1	1	1	1	1	4	3	2	4	3
OG1267_YEL065W_Anc_8.272:1_highqual.fsa	1267	YEL065W	Verified	YEL065W	Anc_8.272	highqual	Scer_5.17	Skud_5.24	Sbay_5.2	Spar_5.9	Smik_5.22	YEL065W	YEL065W	YEL065W	YEL065W	YEL065W	Anc_8.272	Anc_8.272	Anc_8.272	Anc_8.272	Anc_8.272	1887	1884	1884	1887	1887	1	1	1	1	1	5	4	3	5	4
OG1268_YEL064C_Anc_1.80:1_highqual.fsa	1268	YEL064C	Verified	YEL064C	Anc_1.80	highqual	Scer_5.18	Skud_5.25	Sbay_5.3	Spar_5.10	Smik_5.23	YEL064C	YEL064C	YEL064C	YEL064C	YEL064C	Anc_1.80	Anc_1.80	Anc_1.80	Anc_1.80	Anc_1.80	1443	1452	1452	1452	1452	1	1	1	1	1	6	5	5	6	6
OG1269_YEL063C_Anc_1.83:1_highqual.fsa	1269	YEL063C	Verified	YEL063C	Anc_1.83	highqual	Scer_5.19	Skud_5.26	Sbay_5.4	Spar_5.11	Smik_5.24	YEL063C	YEL063C	YEL063C	YEL063C	YEL063C	Anc_1.83	Anc_1.83	Anc_1.83	Anc_1.83	Anc_1.83	1773	1773	1773	1773	1773	1	1	1	1	1	1	1	1	1	1
OG1270_YEL062W_Anc_6.17:1_struture.fsa	1270	NA	NA	YEL062W	Anc_6.17	struture	Scer_5.20	Skud_5.27	Sbay_5.5	Spar_5.12	Smik_5.25	YEL062W	YEL062W	YEL062W	YEL062W	YEL062W	Anc_6.17	Anc_6.17	Anc_6.17	Anc_6.17	Anc_6.17	1848	1848	1860	1848	1845	1	1	1	1	2	5	5	4	5	5
OG1271_YEL061C_Anc_6.16:1_highqual.fsa	1271	NA	NA	YEL061C	Anc_6.16	highqual	Scer_5.21	Skud_5.28	Sbay_5.6	Spar_5.13	Smik_5.26	YEL061C	YEL061C	YEL061C	YEL061C	YEL061C	Anc_6.16	Anc_6.16	Anc_6.16	Anc_6.16	Anc_6.16	3003	2997	3000	3006	3009	1	1	1	1	1	5	5	4	5	5
OG1272_YEL060C_Anc_6.14:1_highqual.fsa	1272	YEL060C	Verified	YEL060C	Anc_6.14	highqual	Scer_5.22	Skud_5.29	Sbay_5.7	Spar_5.14	Smik_5.27	YEL060C	YEL060C	YEL060C	YEL060C	YEL060C	Anc_6.14	Anc_6.14	Anc_6.14	Anc_6.14	Anc_6.14	1908	1827	1995	1884	1827	1	1	1	1	1	5	5	4	5	5
OG1273_YEL059C-A_Anc_6.12:1_highqual.fsa	1273	YEL059C-A	Verified	YEL059C-A	Anc_6.12	highqual	Scer_5.23	Skud_5.30	Sbay_5.9	Spar_5.15	Smik_5.28	YEL059C-A	YEL059C-A	YEL059C-A	YEL059C-A	YEL059C-A	Anc_6.12	Anc_6.12	Anc_6.12	Anc_6.12	Anc_6.12	225	222	219	222	222	1	1	1	1	1	6	6	5	6	6
OG1274_YEL058W_Anc_6.11:1_highqual.fsa	1274	YEL058W	Verified	YEL058W	Anc_6.11	highqual	Scer_5.25	Skud_5.31	Sbay_5.10	Spar_5.17	Smik_5.29	YEL058W	YEL058W	YEL058W	YEL058W	YEL058W	Anc_6.11	Anc_6.11	Anc_6.11	Anc_6.11	Anc_6.11	1674	1674	1662	1668	1668	1	1	1	1	1	6	6	5	6	6
OG1275_YEL057C_Anc_8.643:1_highqual.fsa	1275	YEL057C	Uncharacterized	YEL057C	Anc_8.643	highqual	Scer_5.26	Skud_5.32	Sbay_5.11	Spar_5.18	Smik_5.30	YEL057C	YEL057C	YEL057C	YEL057C	YEL057C	Anc_8.643	Anc_2.155	Anc_4.4	Anc_5.677	Anc_8.643	702	702	702	702	705	1	1	1	1	1	5	5	4	5	5
OG1276_YEL056W_Anc_6.9:1_highqual.fsa	1276	YEL056W	Verified	YEL056W	Anc_6.9	highqual	Scer_5.27	Skud_5.33	Sbay_5.12	Spar_5.19	Smik_5.31	YEL056W	YEL056W	YEL056W	YEL056W	YEL056W	Anc_6.9	Anc_6.9	Anc_6.9	Anc_6.9	Anc_6.9	1206	1206	1206	1284	1284	1	1	1	1	1	5	5	4	5	5
OG1277_YEL055C_Anc_6.7:1_highqual.fsa	1277	YEL055C	Verified	YEL055C	Anc_6.7	highqual	Scer_5.28	Skud_5.34	Sbay_5.13	Spar_5.20	Smik_5.32	YEL055C	YEL055C	Kpol_1045.80	YEL055C	ACR020C	Anc_6.7	Anc_6.7	Anc_6.7	Anc_6.7	Anc_6.7	3069	3060	3072	3054	3063	1	1	1	1	1	5	5	4	5	5
OG1278_YEL054C_Anc_5.522:1_struture.fsa	1278	NA	NA	YEL054C	Anc_5.522	struture	Scer_5.29	Skud_5.35	Sbay_5.15	Spar_5.21	Smik_5.33	YEL054C	YEL054C	YEL054C	YEL054C	YEL054C	Anc_5.522	Anc_5.522	Anc_5.522	Anc_5.522	Anc_5.522	498	498	495	498	498	1	1	2	1	1	3	3	3	3	3
OG1279_YEL053C_Anc_5.521:1_highqual.fsa	1279	YEL053C	Verified	YEL053C	Anc_5.521	highqual	Scer_5.30	Skud_5.36	Sbay_5.16	Spar_5.22	Smik_5.34	YEL053C	YEL053C	YEL053C	YEL053C	YEL053C	Anc_5.521	Anc_5.521	Anc_5.521	Anc_5.521	Anc_5.521	2202	2205	2193	2202	2199	1	1	1	1	1	6	6	6	6	6
OG1280_YEL052W_Anc_5.520:1_highqual.fsa	1280	YEL052W	Verified	YEL052W	Anc_5.520	highqual	Scer_5.31	Skud_5.37	Sbay_5.17	Spar_5.23	Smik_5.35	YEL052W	YEL052W	YEL052W	YEL052W	YEL052W	Anc_5.520	Anc_5.520	Anc_5.520	Anc_5.520	Anc_5.520	1530	1530	1530	1530	1530	1	1	1	1	1	6	5	5	6	5
OG1281_YEL051W_Anc_5.518:1_highqual.fsa	1281	YEL051W	Verified	YEL051W	Anc_5.518	highqual	Scer_5.32	Skud_5.38	Sbay_5.18	Spar_5.24	Smik_5.36	YEL051W	YEL051W	YEL051W	YEL051W	YEL051W	Anc_5.518	Anc_5.518	Anc_5.518	Anc_5.518	Anc_5.518	771	774	738	774	774	1	1	1	1	1	5	4	4	5	4
OG1282_YEL050C_Anc_5.516:1_highqual.fsa	1282	YEL050C	Verified	YEL050C	Anc_5.516	highqual	Scer_5.34	Skud_5.39	Sbay_5.19	Spar_5.26	Smik_5.37	YEL050C	YEL050C	YEL050C	YEL050C	YEL050C	Anc_5.516	Anc_5.516	Anc_5.516	Anc_5.516	Anc_5.516	1182	1182	1182	1182	1182	1	1	1	1	1	3	4	4	4	3
OG1283_YEL048C_Anc_1.491:1_highqual.fsa	1283	YEL048C	Verified	YEL048C	Anc_1.491	highqual	Scer_5.40	Skud_5.42	Sbay_5.22	Spar_5.29	Smik_5.45	YEL048C	YEL048C	YEL048C	YEL048C	YEL048C	Anc_1.491	Anc_1.491	Anc_1.491	Anc_1.491	Anc_1.491	459	459	459	459	459	1	1	1	1	1	4	4	4	4	3
OG1284_YEL047C_Anc_1.490:1_highqual.fsa	1284	YEL047C	Verified	YEL047C	Anc_1.490	highqual	Scer_5.41	Skud_5.43	Sbay_5.23	Spar_5.30	Smik_5.46	YEL047C	YEL047C	YEL047C	YEL047C	YEL047C	Anc_1.490	Anc_1.490	Anc_1.490	Anc_1.490	Anc_1.490	1413	1416	1410	1413	1413	1	1	1	1	1	5	4	4	4	4
OG1285_YEL046C_Anc_1.489:1_highqual.fsa	1285	YEL046C	Verified	YEL046C	Anc_1.489	highqual	Scer_5.42	Skud_5.44	Sbay_5.24	Spar_5.31	Smik_5.47	YEL046C	YEL046C	YEL046C	YEL046C	YEL046C	Anc_1.489	Anc_1.489	Anc_1.489	Anc_1.489	Anc_1.489	1164	1164	1164	1164	1164	1	1	1	1	1	6	5	5	5	5
OG1286_YEL044W_Anc_1.488:1_highqual.fsa	1286	YEL044W	Verified	YEL044W	Anc_1.488	highqual	Scer_5.44	Skud_5.46	Sbay_5.25	Spar_5.33	Smik_5.49	YEL044W	YEL044W	YEL044W	YEL044W	YEL044W	Anc_1.488	Anc_1.488	Anc_1.488	Anc_1.488	Anc_1.488	501	501	474	498	507	1	1	1	1	1	6	6	6	6	6
OG1287_YEL043W_Anc_1.487:1_highqual.fsa	1287	YEL043W	Verified	YEL043W	Anc_1.487	highqual	Scer_5.45	Skud_5.47	Sbay_5.26	Spar_5.34	Smik_5.50	YEL043W	YEL043W	YEL043W	YEL043W	YEL043W	Anc_1.487	Anc_1.487	Anc_1.487	Anc_1.487	Anc_1.487	2871	2907	2904	2868	2877	1	1	1	1	1	6	6	6	6	6
OG1288_YEL042W_Anc_1.485:1_highqual.fsa	1288	YEL042W	Verified	YEL042W	Anc_1.485	highqual	Scer_5.46	Skud_5.48	Sbay_5.27	Spar_5.35	Smik_5.51	Kwal_27.10136	YEL042W	YEL042W	YEL042W	YEL042W	Anc_1.485	Anc_1.485	Anc_1.485	Anc_1.485	Anc_1.485	1557	1554	1557	1560	1560	1	1	1	1	1	6	6	6	6	6
OG1289_YEL041W_Anc_1.484:1_highqual.fsa	1289	YEL041W	Verified	YEL041W	Anc_1.484	highqual	Scer_5.47	Skud_5.49	Sbay_5.28	Spar_5.36	Smik_5.52	YEL041W	YEL041W	YEL041W	YEL041W	YEL041W	Anc_1.484	Anc_1.484	Anc_1.484	Anc_1.484	Anc_1.484	1488	1473	1494	1473	1488	1	1	1	1	1	6	6	6	6	6
OG1290_YEL040W_Anc_1.483:1_highqual.fsa	1290	YEL040W	Verified	YEL040W	Anc_1.483	highqual	Scer_5.48	Skud_5.50	Sbay_5.29	Spar_5.37	Smik_5.53	YEL040W	YEL040W	YEL040W	YEL040W	YEL040W	Anc_1.483	Anc_1.483	Anc_1.483	Anc_1.483	Anc_1.483	1404	1401	1365	1404	1407	1	1	1	1	1	6	6	6	6	6
OG1291_YEL039C_Anc_1.482:1_highqual.fsa	1291	YEL039C	Verified	YEL039C	Anc_1.482	highqual	Scer_5.49	Skud_5.51	Sbay_5.30	Spar_5.38	Smik_5.54	YEL039C	YEL039C	Kwal_27.10150	YEL039C	YEL039C	Anc_1.482	Anc_1.482	Anc_1.482	Anc_1.482	Anc_1.482	342	342	342	342	342	1	1	1	1	1	6	6	6	6	6
OG1292_YEL038W_Anc_1.481:1_highqual.fsa	1292	NA	NA	YEL038W	Anc_1.481	highqual	Scer_5.50	Skud_5.52	Sbay_5.31	Spar_5.39	Smik_5.55	YEL038W	YEL038W	YEL038W	YEL038W	YEL038W	Anc_1.481	Anc_1.481	Anc_1.481	Anc_1.481	Anc_1.481	684	684	729	684	684	1	1	1	1	1	6	6	6	6	6
OG1293_YEL037C_Anc_1.480:1_highqual.fsa	1293	YEL037C	Verified	YEL037C	Anc_1.480	highqual	Scer_5.51	Skud_5.53	Sbay_5.32	Spar_5.40	Smik_5.56	YEL037C	YEL037C	YEL037C	YEL037C	YEL037C	Anc_1.480	Anc_1.480	Anc_1.480	Anc_1.480	Anc_1.480	1197	1194	1230	1203	1194	1	1	1	1	1	6	6	6	6	6
OG1294_YEL036C_Anc_1.479:1_highqual.fsa	1294	YEL036C	Verified	YEL036C	Anc_1.479	highqual	Scer_5.52	Skud_5.54	Sbay_5.33	Spar_5.41	Smik_5.57	YEL036C	Kpol_370.5	YEL036C	Kwal_27.10157	YEL036C	Anc_1.479	Anc_1.479	Anc_1.479	Anc_1.479	Anc_1.479	1503	1476	1488	1500	1476	1	1	1	1	1	6	6	5	6	5
OG1295_YEL035C_Anc_5.512:1_length.fsa	1295	NA	NA	YEL035C	Anc_5.512	length	Scer_5.53	Skud_5.55	Sbay_5.34	Spar_5.42	Smik_5.58	YEL035C	YEL035C	YEL035C	YEL035C	YEL035C	Anc_5.512	NA	Anc_4.203	NA	NA	501	465	534	480	471	1	4	3	1	3	5	5	5	6	4
OG1296_YEL034W_Anc_1.478:1_highqual.fsa	1296	YEL034W	Verified	YEL034W	Anc_1.478	highqual	Scer_5.54	Skud_5.56	Sbay_5.35	Spar_5.44	Smik_5.59	YEL034W	AFR356C	YEL034W	YEL034W	AFR356C	Anc_1.478	Anc_1.478	Anc_1.478	Anc_1.478	Anc_1.478	474	474	474	474	534	1	1	1	1	1	5	5	5	5	3
OG1297_YEL032W_Anc_1.477:1_highqual.fsa	1297	NA	NA	YEL032W	Anc_1.477	highqual	Scer_5.57	Skud_5.59	Sbay_5.37	Spar_5.47	Smik_5.71	YEL032W	YEL032W	YEL032W	YEL032W	AFR355C	Anc_1.477	Anc_1.477	Anc_1.477	Anc_1.477	Anc_1.477	2916	3093	2934	2925	2949	1	1	1	1	1	5	5	5	5	3
OG1298_YEL031W_Anc_1.476:1_highqual.fsa	1298	YEL031W	Verified	YEL031W	Anc_1.476	highqual	Scer_5.58	Skud_5.60	Sbay_5.38	Spar_5.48	Smik_5.72	AFR354C	YEL031W	Kwal_27.10183	AFR354C	YEL031W	Anc_1.476	Anc_1.476	Anc_1.476	Anc_1.476	Anc_1.476	3648	3648	3648	3648	3648	1	1	1	1	1	4	4	4	5	4
OG1299_YEL030W_Anc_1.474:1_length.fsa	1299	YEL030W	Verified	YEL030W	Anc_1.474	length	Scer_5.59	Skud_5.61	Sbay_5.39	Spar_5.49	Smik_5.73	YEL030W	YEL030W	YEL030W	YEL030W	YEL030W	Anc_1.474	Anc_1.474	Anc_1.474	Anc_1.474	Anc_1.474	1935	1941	1941	1932	546	1	1	1	1	1	3	3	4	3	4
OG1300_YEL029C_Anc_1.471:1_highqual.fsa	1300	YEL029C	Verified	YEL029C	Anc_1.471	highqual	Scer_5.60	Skud_5.62	Sbay_5.40	Spar_5.50	Smik_5.75	YEL029C	YEL029C	YEL029C	YEL029C	YEL029C	Anc_1.471	Anc_1.471	Anc_1.471	Anc_1.471	Anc_1.471	939	939	939	939	945	1	1	1	1	1	4	3	5	4	5
OG1301_YEL027W_Anc_1.469:1_highqual.fsa	1301	YEL027W	Verified	YEL027W	Anc_1.469	highqual	Scer_5.64	Skud_5.68	Sbay_5.42	Spar_5.55	Smik_5.77	YEL027W	YEL027W	YEL027W	YEL027W	YEL027W	Anc_1.469	Anc_1.469	Anc_1.469	Anc_1.469	Anc_1.469	483	483	483	483	483	1	1	1	1	1	4	3	5	3	5
OG1302_YEL026W_Anc_1.465:1_highqual.fsa	1302	YEL026W	Verified	YEL026W	Anc_1.465	highqual	Scer_5.65	Skud_5.69	Sbay_5.43	Spar_5.56	Smik_5.78	YEL026W	YEL026W	YEL026W	YEL026W	YEL026W	Anc_1.465	Anc_1.465	Anc_1.465	Anc_1.465	Anc_1.465	381	381	381	381	381	1	1	1	1	1	5	4	5	4	5
OG1303_YEL025C_Anc_1.464:1_highqual.fsa	1303	YEL025C	Uncharacterized	YEL025C	Anc_1.464	highqual	Scer_5.66	Skud_5.70	Sbay_5.44	Spar_5.57	Smik_5.79	YEL025C	YEL025C	YEL025C	YEL025C	YEL025C	Anc_1.464	Anc_1.464	Anc_1.464	Anc_1.464	Anc_1.464	3567	3609	3618	3570	3588	1	1	1	1	1	4	4	4	4	4
OG1304_YEL024W_Anc_1.461:1_highqual.fsa	1304	YEL024W	Verified	YEL024W	Anc_1.461	highqual	Scer_5.67	Skud_5.71	Sbay_5.45	Spar_5.58	Smik_5.80	YEL024W	YEL024W	YEL024W	YEL024W	YEL024W	Anc_1.461	Anc_1.461	Anc_1.461	Anc_1.461	Anc_1.461	648	648	648	648	648	1	1	1	1	1	6	6	5	6	6
OG1305_YEL023C_Anc_1.460:1_highqual.fsa	1305	YEL023C	Uncharacterized	YEL023C	Anc_1.460	highqual	Scer_5.68	Skud_5.72	Sbay_5.46	Spar_5.59	Smik_5.81	YEL023C	YEL023C	YEL023C	YEL023C	YEL023C	Anc_1.460	Anc_1.460	Anc_1.460	Anc_1.460	Anc_1.460	2049	2046	2046	2049	2049	1	1	1	1	1	6	6	5	6	6
OG1306_YEL022W_Anc_1.455:1_struture.fsa	1306	YEL022W	Verified	YEL022W	Anc_1.455	struture	Scer_5.69	Skud_5.73	Sbay_5.47	Spar_5.60	Smik_5.82	YEL022W	YEL022W	YEL022W	YEL022W	YEL022W	Anc_1.455	Anc_1.455	Anc_1.455	Anc_1.455	Anc_1.455	4380	4386	4344	4395	4395	1	1	3	1	1	5	5	2	4	4
OG1307_YEL021W_Anc_1.453:1_highqual.fsa	1307	YEL021W	Verified	YEL021W	Anc_1.453	highqual	Scer_5.70	Skud_5.74	Sbay_5.70	Spar_5.61	Smik_5.83	YEL021W	YEL021W	YEL021W	YEL021W	YEL021W	Anc_1.453	Anc_1.453	Anc_1.453	Anc_1.453	Anc_1.453	804	804	804	804	804	1	1	1	1	1	6	6	3	4	4
OG1308_YEL020W-A_Anc_1.452:1_highqual.fsa	1308	NA	NA	YEL020W-A	Anc_1.452	highqual	Scer_5.71	Skud_5.75	Sbay_5.69	Spar_5.62	Smik_5.84	YEL020W-A	YEL020W-A	YEL020W-A	YEL020W-A	YEL020W-A	Anc_1.452	Anc_1.452	Anc_1.452	Anc_1.452	Anc_1.452	264	261	261	261	264	1	1	1	1	1	6	6	4	4	4
OG1309_YEL020C_Anc_1.450:1_highqual.fsa	1309	YEL020C	Uncharacterized	YEL020C	Anc_1.450	highqual	Scer_5.72	Skud_5.76	Sbay_5.68	Spar_5.65	Smik_5.87	YEL020C	YEL020C	YEL020C	YEL020C	YEL020C	Anc_1.450	Anc_1.450	Anc_1.450	Anc_1.450	Anc_1.450	1683	1683	1686	1683	1683	1	1	1	1	1	6	6	5	4	4
OG1310_YEL019C_Anc_1.448:1_highqual.fsa	1310	YEL019C	Verified	YEL019C	Anc_1.448	highqual	Scer_5.73	Skud_5.77	Sbay_5.67	Spar_5.66	Smik_5.88	YEL019C	YEL019C	YEL019C	YEL019C	YEL019C	Anc_1.448	Anc_1.448	Anc_1.448	Anc_1.448	Anc_1.448	804	804	804	804	804	1	1	1	1	1	6	6	5	4	4
OG1311_YEL018W_Anc_1.447:1_highqual.fsa	1311	YEL018W	Verified	YEL018W	Anc_1.447	highqual	Scer_5.74	Skud_5.78	Sbay_5.66	Spar_5.67	Smik_5.89	YEL018W	YEL018W	YEL018W	YEL018W	YEL018W	Anc_1.447	Anc_1.447	Anc_1.447	Anc_1.447	Anc_1.447	840	840	846	840	852	1	1	1	1	1	6	6	5	5	5
OG1312_YEL017C-A_Anc_1.446:1_highqual.fsa	1312	NA	NA	YEL017C-A	Anc_1.446	highqual	Scer_5.75	Skud_5.79	Sbay_5.65	Spar_5.68	Smik_5.90	YEL017C-A	YEL017C-A	YEL017C-A	YEL017C-A	YEL017C-A	Anc_1.446	Anc_1.446	Anc_1.446	Anc_1.446	Anc_1.446	132	129	129	129	132	1	1	1	1	1	6	6	5	6	6
OG1313_YEL017W_Anc_1.445:1_struture.fsa	1313	YEL017W	Verified	YEL017W	Anc_1.445	struture	Scer_5.76	Skud_5.80	Sbay_5.63	Spar_5.69	Smik_5.91	YEL017W	YEL017W	YEL017W	YEL017W	YEL017W	Anc_1.445	Anc_1.445	Anc_1.445	Anc_1.445	Anc_1.445	1014	996	981	990	1008	1	1	2	1	1	6	6	5	6	6
OG1314_YEL016C_Anc_1.444:1_highqual.fsa	1314	YEL016C	Verified	YEL016C	Anc_1.444	highqual	Scer_5.77	Skud_5.81	Sbay_5.62	Spar_5.70	Smik_5.92	YEL016C	YEL016C	YEL016C	YEL016C	YEL016C	Anc_1.444	Anc_1.444	Anc_1.444	Anc_1.444	Anc_1.444	1482	1440	1440	1482	1446	1	1	1	1	1	6	5	5	6	6
OG1315_YEL015W_Anc_1.442:1_highqual.fsa	1315	YEL015W	Verified	YEL015W	Anc_1.442	highqual	Scer_5.78	Skud_5.82	Sbay_5.61	Spar_5.71	Smik_5.93	YEL015W	YEL015W	YEL015W	YEL015W	YEL015W	Anc_1.442	Anc_1.442	Anc_1.442	Anc_1.442	Anc_1.442	1656	1656	1692	1656	1755	1	1	1	1	1	5	4	4	5	5
OG1316_YEL013W_Anc_1.441:1_highqual.fsa	1316	YEL013W	Verified	YEL013W	Anc_1.441	highqual	Scer_5.80	Skud_5.83	Sbay_5.59	Spar_5.73	Smik_5.95	YEL013W	YEL013W	YEL013W	YEL013W	AEL048W	Anc_1.441	Anc_1.441	Anc_1.441	Anc_1.441	Anc_1.441	1737	1737	1728	1734	1737	1	1	1	1	1	5	3	3	5	4
OG1317_YEL012W_Anc_1.436:1_struture.fsa	1317	NA	NA	YEL012W	Anc_1.436	struture	Scer_5.82	Skud_5.87	Sbay_5.53	Spar_5.75	Smik_5.98	YEL012W	YEL012W	YEL012W	YEL012W	YEL012W	Anc_1.436	Anc_1.436	Anc_1.436	Anc_1.436	Anc_1.436	657	630	648	654	648	2	1	2	2	2	3	1	1	3	2
OG1318_YEL011W_Anc_1.435:1_highqual.fsa	1318	YEL011W	Verified	YEL011W	Anc_1.435	highqual	Scer_5.83	Skud_5.88	Sbay_5.52	Spar_5.76	Smik_5.99	AEL044W	YEL011W	YEL011W	YEL011W	Kpol_1061.47	Anc_1.435	Anc_1.435	Anc_1.435	Anc_1.435	Anc_1.435	2115	2115	2115	2115	2115	1	1	1	1	1	2	2	1	2	1
OG1319_YEL009C_Anc_7.131:1_highqual.fsa	1319	YEL009C	Verified	YEL009C	Anc_7.131	highqual	Scer_5.91	Skud_5.91	Sbay_5.73	Spar_5.97	Smik_5.104	YEL009C	YEL009C	YEL009C	YEL009C	YEL009C	Anc_7.131	Anc_7.131	Anc_7.131	Anc_7.131	Anc_7.131	846	849	873	849	846	1	1	1	1	1	4	4	0	2	3
OG1320_YEL008W_Anc_5.483:1_length.fsa	1320	NA	NA	YEL008W	Anc_5.483	length	Scer_5.92	Skud_5.92	Sbay_5.78	Spar_5.98	Smik_5.105	YEL008W	YEL008W	YEL008W	YEL008W	YEL008W	Anc_5.483	Anc_4.156	NA	NA	NA	375	207	270	420	294	1	2	1	4	3	4	4	3	2	4
OG1321_YEL007W_Anc_7.132:1_length.fsa	1321	NA	NA	YEL007W	Anc_7.132	length	Scer_5.93	Skud_5.93	Sbay_5.79	Spar_5.99	Smik_5.106	YEL007W	YEL007W	YEL007W	YEL007W	YEL007W	Anc_7.132	Anc_7.132	Anc_7.132	Anc_7.132	Anc_7.132	2001	1914	1992	1512	1965	1	1	2	1	2	5	5	4	2	5
OG1322_YEL006W_Anc_7.133:1_highqual.fsa	1322	YEL006W	Verified	YEL006W	Anc_7.133	highqual	Scer_5.94	Skud_5.94	Sbay_5.80	Spar_5.116	Smik_5.107	YEL006W	YEL006W	YEL006W	YEL006W	YEL006W	Anc_7.133	Anc_7.133	Anc_7.133	Anc_7.133	Anc_7.133	1008	1014	1014	1008	1017	1	1	1	1	1	6	6	5	4	6
OG1323_YEL005C_Anc_7.137:1_struture.fsa	1323	YEL005C	Verified	YEL005C	Anc_7.137	struture	Scer_5.95	Skud_5.95	Sbay_5.81	Spar_5.117	Smik_5.108	YEL005C	YEL005C	YEL005C	YEL005C	YEL005C	Anc_7.137	Anc_7.137	Anc_7.137	Anc_7.137	Anc_7.137	849	849	849	834	846	1	1	1	1	2	6	6	6	5	6
OG1324_YEL004W_Anc_7.138:1_highqual.fsa	1324	YEL004W	Verified	YEL004W	Anc_7.138	highqual	Scer_5.96	Skud_5.96	Sbay_5.82	Spar_5.118	Smik_5.109	YEL004W	YEL004W	YEL004W	YEL004W	YEL004W	Anc_7.138	Anc_7.138	Anc_7.138	Anc_7.138	Anc_7.138	1029	1029	1029	1029	1029	1	1	1	1	1	6	6	6	6	6
OG1325_YEL003W_Anc_7.139:1_struture.fsa	1325	NA	NA	YEL003W	Anc_7.139	struture	Scer_5.97	Skud_5.97	Sbay_5.83	Spar_5.119	Smik_5.110	YEL003W	YEL003W	YEL003W	YEL003W	YEL003W	Anc_7.139	Anc_7.139	Anc_7.139	Anc_7.139	Anc_7.139	336	336	339	315	315	2	2	2	1	1	5	5	5	5	5
OG1326_YEL002C_Anc_7.140:1_highqual.fsa	1326	YEL002C	Verified	YEL002C	Anc_7.140	highqual	Scer_5.98	Skud_5.98	Sbay_5.84	Spar_5.120	Smik_5.111	YEL002C	YEL002C	YEL002C	YEL002C	YEL002C	Anc_7.140	Anc_7.140	Anc_7.140	Anc_7.140	Anc_7.140	1293	1293	1293	1293	1293	1	1	1	1	1	5	5	4	5	4
OG1327_YEL001C_Anc_7.144:1_highqual.fsa	1327	YEL001C	Verified	YEL001C	Anc_7.144	highqual	Scer_5.99	Skud_5.99	Sbay_5.85	Spar_5.121	Smik_5.112	YEL001C	YEL001C	YEL001C	YEL001C	YEL001C	Anc_7.144	Anc_7.144	Anc_7.144	Anc_7.144	Anc_7.144	678	678	678	678	675	1	1	1	1	1	5	5	3	5	3
OG1328_YER001W_Anc_7.123:1_highqual.fsa	1328	YER001W	Verified	YER001W	Anc_7.123	highqual	Scer_5.100	Skud_5.100	Sbay_5.87	Spar_5.122	Smik_5.115	YER001W	YER001W	YER001W	YER001W	YER001W	Anc_7.123	Anc_7.123	Anc_7.123	Anc_7.123	Anc_7.123	2289	2289	2301	2301	2289	1	1	1	1	1	3	3	2	3	3
OG1329_YER002W_Anc_7.146:1_highqual.fsa	1329	YER002W	Verified	YER002W	Anc_7.146	highqual	Scer_5.101	Skud_5.101	Sbay_5.89	Spar_5.123	Smik_5.116	YER002W	YER002W	YER002W	YER002W	YER002W	Anc_7.146	Anc_7.146	Anc_7.146	Anc_7.146	Anc_7.146	696	714	690	690	702	1	1	1	1	1	6	6	4	6	4
OG1330_YER003C_Anc_7.147:1_struture.fsa	1330	NA	NA	YER003C	Anc_7.147	struture	Scer_5.102	Skud_5.102	Sbay_5.90	Spar_5.124	Smik_5.117	YER003C	YER003C	YER003C	YER003C	YER003C	Anc_7.147	Anc_7.147	Anc_7.147	Anc_7.147	Anc_7.147	1290	1290	1290	1290	1290	2	2	2	2	2	6	6	5	6	5
OG1331_YER004W_Anc_7.148:1_highqual.fsa	1331	YER004W	Verified	YER004W	Anc_7.148	highqual	Scer_5.103	Skud_5.103	Sbay_5.91	Spar_5.125	Smik_5.118	YER004W	YER004W	YER004W	YER004W	YER004W	Anc_7.148	Anc_7.148	Anc_7.148	Anc_7.148	Anc_7.148	696	684	687	696	696	1	1	1	1	1	6	6	5	6	6
OG1332_YER005W_Anc_7.149:1_highqual.fsa	1332	YER005W	Verified	YER005W	Anc_7.149	highqual	Scer_5.104	Skud_5.104	Sbay_5.92	Spar_5.126	Smik_5.119	YER005W	YER005W	YER005W	YER005W	YER005W	Anc_7.149	Anc_7.149	Anc_7.149	Anc_7.149	Anc_7.149	1893	1893	1896	1893	1893	1	1	1	1	1	6	6	6	6	6
OG1333_YER006W_Anc_7.150:1_highqual.fsa	1333	YER006W	Verified	YER006W	Anc_7.150	highqual	Scer_5.105	Skud_5.105	Sbay_5.93	Spar_5.127	Smik_5.120	YER006W	YER006W	YER006W	YER006W	YER006W	Anc_7.150	Anc_7.150	Anc_7.150	Anc_7.150	Anc_7.150	1563	1563	1545	1563	1563	1	1	1	1	1	6	6	6	6	6
OG1334_YER007W_Anc_7.151:1_highqual.fsa	1334	YER007W	Verified	YER007W	Anc_7.151	highqual	Scer_5.107	Skud_5.106	Sbay_5.94	Spar_5.129	Smik_5.121	YER007W	YER007W	YER007W	YER007W	YER007W	Anc_7.151	Anc_7.151	Anc_7.151	Anc_7.151	Anc_7.151	1557	1539	1551	1557	1557	1	1	1	1	1	6	6	6	6	6
OG1335_YER007C-A_Anc_7.152:1_struture.fsa	1335	NA	NA	YER007C-A	Anc_7.152	struture	Scer_5.108	Skud_5.107	Sbay_5.95	Spar_5.130	Smik_5.122	YER007C-A	YER007C-A	YER007C-A	YER007C-A	YER007C-A	Anc_7.152	Anc_7.152	Anc_7.152	Anc_7.152	Anc_7.152	546	534	546	534	546	2	1	2	1	2	6	6	6	6	6
OG1336_YER008C_Anc_7.154:1_highqual.fsa	1336	YER008C	Verified	YER008C	Anc_7.154	highqual	Scer_5.109	Skud_5.108	Sbay_5.96	Spar_5.131	Smik_5.123	YER008C	YER008C	YER008C	YER008C	YER008C	Anc_7.154	Anc_7.154	Anc_7.154	Anc_7.154	Anc_7.154	4011	4017	3969	4017	4101	1	1	1	1	1	6	6	6	6	6
OG1337_YER009W_Anc_7.155:1_highqual.fsa	1337	NA	NA	YER009W	Anc_7.155	highqual	Scer_5.110	Skud_5.109	Sbay_5.97	Spar_5.132	Smik_5.124	YER009W	YER009W	YER009W	YER009W	YER009W	Anc_7.155	Anc_7.155	Anc_7.155	Anc_7.155	Anc_7.155	378	378	378	378	378	1	1	1	1	1	6	6	6	6	6
OG1338_YER010C_Anc_7.158:1_highqual.fsa	1338	YER010C	Verified	YER010C	Anc_7.158	highqual	Scer_5.111	Skud_5.110	Sbay_5.98	Spar_5.133	Smik_5.125	YER010C	YER010C	YER010C	YER010C	YER010C	Anc_7.158	Anc_7.158	Anc_7.158	Anc_7.158	Anc_7.158	705	705	756	705	705	1	1	1	1	1	5	5	5	6	5
OG1339_YER011W_Anc_7.161:1_length.fsa	1339	NA	NA	YER011W	Anc_7.161	length	Scer_5.112	Skud_5.112	Sbay_5.99	Spar_5.135	Smik_5.126	YER011W	YER011W	YER011W	YER011W	YER011W	Anc_7.161	Anc_7.161	Anc_7.161	Anc_7.161	Anc_7.161	765	753	774	597	726	1	2	1	4	1	3	2	5	2	3
OG1340_YER011W_Anc_7.161:1_length.fsa	1340	NA	NA	YER011W	Anc_7.161	length	Scer_5.113	Skud_5.111	Sbay_5.100	Spar_5.134	Smik_5.127	YER011W	YER011W	CAGL0H09614g	YER011W	YOR009W	Anc_7.161	Anc_7.161	Anc_7.161	Anc_7.161	Anc_7.161	201	645	201	537	201	1	1	1	1	1	3	3	5	3	2
OG1341_YER012W_Anc_7.162:1_highqual.fsa	1341	YER012W	Verified	YER012W	Anc_7.162	highqual	Scer_5.116	Skud_5.116	Sbay_5.102	Spar_5.141	Smik_5.131	YER012W	YER012W	YER012W	YER012W	YER012W	Anc_7.162	Anc_7.162	Anc_7.162	Anc_7.162	Anc_7.162	597	597	597	597	597	1	1	1	1	1	4	3	5	3	3
OG1342_YER013W_Anc_7.163:1_highqual.fsa	1342	YER013W	Verified	YER013W	Anc_7.163	highqual	Scer_5.117	Skud_5.117	Sbay_5.103	Spar_5.142	Smik_5.132	YER013W	YER013W	YER013W	YER013W	YER013W	Anc_7.163	Anc_7.163	Anc_7.163	Anc_7.163	Anc_7.163	3438	3450	3444	3438	3435	1	1	1	1	1	4	4	5	3	3
OG1343_YER014W_Anc_7.164:1_highqual.fsa	1343	YER014W	Verified	YER014W	Anc_7.164	highqual	Scer_5.118	Skud_5.118	Sbay_5.104	Spar_5.143	Smik_5.133	YER014W	YER014W	YER014W	YER014W	YER014W	Anc_7.164	Anc_7.164	Anc_7.164	Anc_7.164	Anc_7.164	1620	1620	1620	1620	1620	1	1	1	1	1	5	5	4	4	3
OG1344_YER015W_Anc_7.166:1_highqual.fsa	1344	YER015W	Verified	YER015W	Anc_7.166	highqual	Scer_5.119	Skud_5.119	Sbay_5.105	Spar_5.144	Smik_5.134	YER015W	YER015W	YER015W	YER015W	YER015W	Anc_7.166	Anc_7.166	Anc_7.166	Anc_7.166	Anc_7.166	2235	2235	2235	2235	2235	1	1	1	1	1	6	6	5	5	4
OG1345_YER016W_Anc_7.167:1_highqual.fsa	1345	YER016W	Verified	YER016W	Anc_7.167	highqual	Scer_5.120	Skud_5.120	Sbay_5.108	Spar_5.147	Smik_5.137	YER016W	YER016W	YER016W	YER016W	YER016W	Anc_7.167	Anc_7.167	Anc_7.167	Anc_7.167	Anc_7.167	1035	1029	1032	1035	1035	1	1	1	1	1	6	6	4	5	4
OG1346_YER017C_Anc_7.168:1_highqual.fsa	1346	YER017C	Verified	YER017C	Anc_7.168	highqual	Scer_5.121	Skud_5.121	Sbay_5.109	Spar_5.148	Smik_5.138	YER017C	YER017C	YER017C	YER017C	YER017C	Anc_7.168	Anc_7.168	Anc_7.168	Anc_7.168	Anc_7.168	2286	2289	2286	2280	2283	1	1	1	1	1	3	3	2	2	1
OG1347_YER018C_Anc_1.71:1_struture.fsa	1347	YER018C	Verified	YER018C	Anc_1.71	struture	Scer_5.122	Skud_5.122	Sbay_5.110	Spar_5.149	Smik_5.139	YER018C	YER018C	YER018C	YER018C	YER018C	Anc_1.71	Anc_1.71	Anc_1.71	Anc_1.71	Anc_1.71	666	666	630	666	666	1	1	2	1	1	5	5	3	4	4
OG1348_YER019W_Anc_1.70:1_length.fsa	1348	NA	NA	YER019W	Anc_1.70	length	Scer_5.123	Skud_5.123	Sbay_5.112	Spar_5.150	Smik_5.140	YER019W	YER019W	YER019W	YER019W	YER019W	Anc_1.70	Anc_1.70	Anc_1.70	Anc_1.70	Anc_1.70	1434	1347	891	1347	1356	1	1	1	1	1	5	5	4	5	5
OG1349_YER019C-A_Anc_7.369:1_highqual.fsa	1349	YER019C-A	Verified	YER019C-A	Anc_7.369	highqual	Scer_5.124	Skud_5.124	Sbay_5.114	Spar_5.151	Smik_5.141	YER019C-A	YER019C-A	YER019C-A	YER019C-A	YER019C-A	Anc_7.369	Anc_7.369	Anc_7.369	Anc_7.369	Anc_7.369	267	264	264	264	264	1	1	1	1	1	5	5	5	5	5
OG1350_YER020W_Anc_7.496:1_highqual.fsa	1350	YER020W	Verified	YER020W	Anc_7.496	highqual	Scer_5.125	Skud_5.125	Sbay_5.115	Spar_5.152	Smik_5.142	YER020W	YER020W	YER020W	YER020W	YER020W	Anc_7.496	Anc_7.496	Anc_7.496	Anc_7.496	Anc_7.496	1350	1359	1389	1356	1335	1	1	1	1	1	6	6	5	6	6
OG1351_YER021W_Anc_7.502:1_highqual.fsa	1351	YER021W	Verified	YER021W	Anc_7.502	highqual	Scer_5.126	Skud_5.126	Sbay_5.116	Spar_5.153	Smik_5.143	YER021W	YER021W	YER021W	YER021W	YER021W	Anc_7.502	Anc_7.502	Anc_7.502	Anc_7.502	Anc_7.502	1572	1572	1572	1572	1572	1	1	1	1	1	6	6	6	6	6
OG1352_YER022W_Anc_7.503:1_highqual.fsa	1352	YER022W	Verified	YER022W	Anc_7.503	highqual	Scer_5.127	Skud_5.127	Sbay_5.117	Spar_5.154	Smik_5.144	YER022W	YER022W	YER022W	YER022W	YER022W	Anc_7.503	Anc_7.503	Anc_7.503	Anc_7.503	Anc_7.503	2064	2064	2067	2064	2055	1	1	1	1	1	6	6	6	6	6
OG1353_YER023W_Anc_7.506:1_highqual.fsa	1353	YER023W	Verified	YER023W	Anc_7.506	highqual	Scer_5.128	Skud_5.128	Sbay_5.118	Spar_5.155	Smik_5.145	YER023W	YER023W	YER023W	YER023W	YER023W	Anc_7.506	Anc_7.506	Anc_7.506	Anc_7.506	Anc_7.506	861	861	861	927	861	1	1	1	1	1	5	5	5	5	5
OG1354_YER024W_Anc_7.510:1_highqual.fsa	1354	YER024W	Verified	YER024W	Anc_7.510	highqual	Scer_5.129	Skud_5.129	Sbay_5.119	Spar_5.156	Smik_5.146	YER024W	YER024W	YER024W	YER024W	YER024W	Anc_7.510	Anc_7.510	Anc_7.510	Anc_7.510	Anc_7.510	2772	2769	2769	2766	2757	1	1	1	1	1	5	4	5	4	5
OG1355_YER025W_Anc_7.513:1_highqual.fsa	1355	YER025W	Verified	YER025W	Anc_7.513	highqual	Scer_5.130	Skud_5.130	Sbay_5.120	Spar_5.157	Smik_5.147	YER025W	YER025W	YER025W	YER025W	YER025W	Anc_7.513	Anc_7.513	Anc_7.513	Anc_7.513	Anc_7.513	1584	1647	1584	1584	1584	1	1	1	1	1	5	3	5	3	5
OG1356_YER026C_Anc_3.513:1_highqual.fsa	1356	YER026C	Verified	YER026C	Anc_3.513	highqual	Scer_5.132	Skud_5.135	Sbay_5.122	Spar_5.162	Smik_5.149	YER026C	YER026C	YER026C	YER026C	YER026C	Anc_3.513	Anc_3.513	Anc_3.513	Anc_3.513	Anc_3.513	831	828	831	831	831	1	1	1	1	1	5	3	4	3	5
OG1357_YER027C_Anc_3.517:1_highqual.fsa	1357	YER027C	Verified	YER027C	Anc_3.517	highqual	Scer_5.133	Skud_5.136	Sbay_5.123	Spar_5.163	Smik_5.150	YER027C	YER027C	YER027C	YER027C	YER027C	Anc_3.517	Anc_3.517	Anc_3.517	Anc_3.517	Anc_3.517	1254	1257	1272	1254	1254	1	1	1	1	1	5	4	4	4	5
OG1358_YER028C_Anc_3.518:1_highqual.fsa	1358	YER028C	Verified	YER028C	Anc_3.518	highqual	Scer_5.134	Skud_5.137	Sbay_5.124	Spar_5.164	Smik_5.151	YER028C	YER028C	YER028C	YER028C	YER028C	Anc_3.518	Anc_3.518	Anc_3.518	Anc_3.518	Anc_3.518	1185	1185	1221	1188	1167	1	1	1	1	1	5	5	4	5	5
OG1359_YER029C_Anc_3.519:1_highqual.fsa	1359	YER029C	Verified	YER029C	Anc_3.519	highqual	Scer_5.135	Skud_5.138	Sbay_5.126	Spar_5.165	Smik_5.152	YER029C	YER029C	YER029C	YER029C	YER029C	Anc_3.519	Anc_3.519	Anc_3.519	Anc_3.519	Anc_3.519	591	591	600	591	591	1	1	1	1	1	6	6	5	6	6
OG1360_YER030W_Anc_3.520:1_highqual.fsa	1360	NA	NA	YER030W	Anc_3.520	highqual	Scer_5.136	Skud_5.139	Sbay_5.127	Spar_5.166	Smik_5.153	YER030W	YER030W	YER030W	YER030W	YER030W	Anc_3.520	Anc_3.520	Anc_3.520	Anc_3.520	Anc_3.520	462	456	453	486	447	1	1	1	1	1	6	6	4	6	6
OG1361_YER031C_Anc_3.521:1_highqual.fsa	1361	YER031C	Verified	YER031C	Anc_3.521	highqual	Scer_5.137	Skud_5.140	Sbay_5.128	Spar_5.167	Smik_5.154	YER031C	YER031C	YER031C	YER031C	YER031C	Anc_3.521	Anc_3.521	Anc_3.521	Anc_3.521	Anc_3.521	672	672	672	672	672	1	1	1	1	1	6	6	4	6	6
OG1362_YER032W_Anc_3.522:1_highqual.fsa	1362	NA	NA	YER032W	Anc_3.522	highqual	Scer_5.138	Skud_5.141	Sbay_5.129	Spar_5.168	Smik_5.155	YER032W	YER032W	YER032W	YER032W	YER032W	Anc_3.522	Anc_3.522	Anc_3.522	Anc_3.522	Anc_3.522	2631	2625	2631	2631	2637	1	1	1	1	1	6	6	5	6	6
OG1363_YER033C_Anc_3.523:1_highqual.fsa	1363	YER033C	Verified	YER033C	Anc_3.523	highqual	Scer_5.139	Skud_5.142	Sbay_5.131	Spar_5.169	Smik_5.156	YER033C	YER033C	YER033C	YER033C	YER033C	Anc_3.523	Anc_3.523	Anc_3.523	Anc_3.523	Anc_3.523	3231	3144	3207	3192	3135	1	1	1	1	1	6	6	5	6	6
OG1364_YER034W_Anc_3.532:1_highqual.fsa	1364	YER034W	Uncharacterized	YER034W	Anc_3.532	highqual	Scer_5.140	Skud_5.143	Sbay_5.132	Spar_5.170	Smik_5.157	YER034W	YER034W	YER034W	YER034W	YER034W	Anc_3.532	Anc_3.532	Anc_3.532	Anc_3.532	Anc_3.532	558	549	561	558	567	1	1	1	1	1	6	6	4	6	6
OG1365_YER035W_Anc_3.533:1_highqual.fsa	1365	YER035W	Verified	YER035W	Anc_3.533	highqual	Scer_5.141	Skud_5.144	Sbay_5.133	Spar_5.171	Smik_5.158	YER035W	YER035W	YER035W	YER035W	YER035W	Anc_3.533	Anc_3.533	Anc_3.533	Anc_3.533	Anc_3.533	438	435	441	435	435	1	1	1	1	1	6	6	4	6	6
OG1366_YER036C_Anc_3.534:1_highqual.fsa	1366	YER036C	Verified	YER036C	Anc_3.534	highqual	Scer_5.142	Skud_5.145	Sbay_5.134	Spar_5.172	Smik_5.159	YER036C	YER036C	YER036C	YER036C	YER036C	Anc_3.534	Anc_3.534	Anc_3.534	Anc_3.534	Anc_3.534	1833	1833	1833	1833	1833	1	1	1	1	1	6	6	5	6	6
OG1367_YER037W_Anc_3.536:1_highqual.fsa	1367	YER037W	Verified	YER037W	Anc_3.536	highqual	Scer_5.143	Skud_5.146	Sbay_5.136	Spar_5.173	Smik_5.160	YER037W	YER037W	YER037W	YER037W	YER037W	Anc_3.536	Anc_3.536	Anc_3.536	Anc_3.536	Anc_3.536	966	966	966	966	966	1	1	1	1	1	6	6	5	6	6
OG1368_YER038C_Anc_3.537:1_highqual.fsa	1368	YER038C	Verified	YER038C	Anc_3.537	highqual	Scer_5.144	Skud_5.147	Sbay_5.137	Spar_5.174	Smik_5.161	YER038C	YER038C	YER038C	YER038C	YER038C	Anc_3.537	Anc_3.537	Anc_3.537	Anc_3.537	Anc_3.537	1395	1398	1398	1413	1401	1	1	1	1	1	6	6	5	6	6
OG1369_YER039C_Anc_3.538:1_length.fsa	1369	NA	NA	YER039C	Anc_3.538	length	Scer_5.145	Skud_5.148	Sbay_5.138	Spar_5.175	Smik_5.163	YER039C	YGL225W	Kpol_423.1	Kwal_47.19154	YER039C	Anc_3.538	Anc_3.538	Anc_3.538	Anc_3.538	Anc_3.538	750	1026	1026	1026	558	1	1	1	1	3	6	6	4	6	6
OG1370_YER040W_Anc_3.539:1_highqual.fsa	1370	YER040W	Verified	YER040W	Anc_3.539	highqual	Scer_5.147	Skud_5.149	Sbay_5.139	Spar_5.176	Smik_5.164	YER040W	YER040W	YER040W	YER040W	YER040W	Anc_3.539	Anc_3.539	Anc_3.539	Anc_3.539	Anc_3.539	2193	2196	2187	2193	2202	1	1	1	1	1	6	6	5	6	6
OG1371_YER041W_Anc_3.540:1_struture.fsa	1371	YER041W	Verified	YER041W	Anc_3.540	struture	Scer_5.148	Skud_5.150	Sbay_5.140	Spar_5.177	Smik_5.165	YER041W	YER041W	YER041W	YER041W	YER041W	Anc_3.540	Anc_3.540	Anc_3.540	Anc_3.540	Anc_3.540	2280	2289	2280	2286	2286	1	1	2	1	1	6	6	5	6	6
OG1372_YER042W_Anc_3.541:1_highqual.fsa	1372	YER042W	Verified	YER042W	Anc_3.541	highqual	Scer_5.149	Skud_5.151	Sbay_5.142	Spar_5.178	Smik_5.166	YER042W	YER042W	YER042W	YER042W	YER042W	Anc_3.541	Anc_3.541	Anc_3.541	Anc_3.541	Anc_3.541	555	555	555	555	555	1	1	1	1	1	6	6	5	6	6
OG1373_YER043C_Anc_3.545:1_highqual.fsa	1373	YER043C	Verified	YER043C	Anc_3.545	highqual	Scer_5.150	Skud_5.152	Sbay_5.143	Spar_5.179	Smik_5.167	YER043C	YER043C	YER043C	YER043C	YER043C	Anc_3.545	Anc_3.545	Anc_3.545	Anc_3.545	Anc_3.545	1350	1350	1350	1350	1350	1	1	1	1	1	6	6	5	6	6
OG1374_YER044C_Anc_7.207:1_highqual.fsa	1374	YER044C	Verified	YER044C	Anc_7.207	highqual	Scer_5.151	Skud_5.153	Sbay_5.144	Spar_5.180	Smik_5.168	YER044C	YER044C	YER044C	YER044C	YER044C	Anc_7.207	Anc_7.207	Anc_7.207	Anc_7.207	Anc_7.207	447	447	447	447	447	1	1	1	1	1	6	6	4	6	6
OG1375_YER044C-A_Anc_7.210:1_struture.fsa	1375	NA	NA	YER044C-A	Anc_7.210	struture	Scer_5.152	Skud_5.154	Sbay_5.145	Spar_5.181	Smik_5.169	YER044C-A	YER044C-A	YER044C-A	NA	YER044C-A	Anc_7.210	Anc_7.210	Anc_7.210	Anc_7.210	Anc_7.210	1227	1212	1182	1224	1317	2	2	2	2	3	6	6	5	6	6
OG1376_YER045C_Anc_7.211:1_highqual.fsa	1376	YER045C	Verified	YER045C	Anc_7.211	highqual	Scer_5.153	Skud_5.155	Sbay_5.146	Spar_5.182	Smik_5.170	YER045C	YER045C	YER045C	YER045C	YER045C	Anc_7.211	Anc_7.211	Anc_7.211	Anc_7.211	Anc_7.211	1470	1455	1542	1479	1488	1	1	1	1	1	6	6	5	6	6
OG1377_YER046W_Anc_7.212:1_highqual.fsa	1377	YER046W	Verified	YER046W	Anc_7.212	highqual	Scer_5.154	Skud_5.156	Sbay_5.148	Spar_5.183	Smik_5.171	YER046W	YER046W	YER046W	YER046W	YER046W	Anc_7.212	Anc_7.212	Anc_7.212	Anc_7.212	Anc_7.212	432	432	432	432	432	1	1	1	1	1	5	5	4	5	5
OG1378_YER047C_Anc_7.215:1_highqual.fsa	1378	YER047C	Verified	YER047C	Anc_7.215	highqual	Scer_5.155	Skud_5.157	Sbay_5.149	Spar_5.184	Smik_5.172	YER047C	YER047C	YER047C	YER047C	YER047C	Anc_7.215	Anc_7.215	Anc_7.215	Anc_7.215	Anc_7.215	2694	2676	2688	2682	2673	1	1	1	1	1	4	5	3	4	5
OG1379_YER048C_Anc_7.217:1_highqual.fsa	1379	YER048C	Verified	YER048C	Anc_7.217	highqual	Scer_5.156	Skud_5.158	Sbay_5.150	Spar_5.185	Smik_5.173	YER048C	YER048C	YER048C	YER048C	YER048C	Anc_7.217	Anc_7.217	Anc_7.217	Anc_7.217	Anc_7.217	1176	1176	1176	1176	1176	1	1	1	1	1	4	5	3	3	5
OG1380_YER048W-A_Anc_7.219:1_highqual.fsa	1380	YER048W-A	Verified	YER048W-A	Anc_7.219	highqual	Scer_5.159	Skud_5.160	Sbay_5.153	Spar_5.189	Smik_5.175	YER048W-A	YER048W-A	YER048W-A	YER048W-A	YER048W-A	Anc_7.219	Anc_7.219	Anc_7.219	Anc_7.219	Anc_7.219	285	282	282	282	282	1	1	1	1	1	4	5	4	3	5
OG1381_YER049W_Anc_7.220:1_highqual.fsa	1381	YER049W	Verified	YER049W	Anc_7.220	highqual	Scer_5.160	Skud_5.161	Sbay_5.154	Spar_5.190	Smik_5.176	YER049W	YER049W	YER049W	Kwal_47.18145	YER049W	Anc_7.220	Anc_7.220	Anc_7.220	Anc_7.220	Anc_7.220	1935	1920	1932	1935	1953	1	1	1	1	1	4	5	4	4	5
OG1382_YER050C_Anc_7.223:1_length.fsa	1382	NA	NA	YER050C	Anc_7.223	length	Scer_5.161	Skud_5.162	Sbay_5.155	Spar_5.191	Smik_5.177	YER050C	YER050C	YER050C	YER050C	YER050C	Anc_7.223	Anc_7.223	Anc_7.223	Anc_7.223	Anc_7.223	417	453	507	462	462	1	1	1	1	1	5	5	5	5	5
OG1383_YER051W_Anc_7.224:1_highqual.fsa	1383	YER051W	Verified	YER051W	Anc_7.224	highqual	Scer_5.162	Skud_5.163	Sbay_5.156	Spar_5.192	Smik_5.178	YER051W	YER051W	YER051W	YER051W	YER051W	Anc_7.224	Anc_7.224	Anc_7.224	Anc_7.224	Anc_7.224	1479	1482	1482	1479	1479	1	1	1	1	1	6	6	6	6	6
OG1384_YER052C_Anc_7.226:1_highqual.fsa	1384	YER052C	Verified	YER052C	Anc_7.226	highqual	Scer_5.163	Skud_5.164	Sbay_5.157	Spar_5.193	Smik_5.179	YER052C	YER052C	YER052C	YER052C	YER052C	Anc_7.226	Anc_7.226	Anc_7.226	Anc_7.226	Anc_7.226	1584	1584	1584	1584	1584	1	1	1	1	1	6	6	6	6	6
OG1385_YER053C_Anc_7.228:1_highqual.fsa	1385	YER053C	Verified	YER053C	Anc_7.228	highqual	Scer_5.164	Skud_5.165	Sbay_5.158	Spar_5.194	Smik_5.180	YER053C	YER053C	YER053C	YER053C	YER053C	Anc_7.228	Anc_7.228	Anc_7.228	Anc_7.228	Anc_7.228	903	900	903	903	903	1	1	1	1	1	6	6	6	6	6
OG1386_YER053C-A_Anc_7.229:1_highqual.fsa	1386	YER053C-A	Uncharacterized	YER053C-A	Anc_7.229	highqual	Scer_5.165	Skud_5.166	Sbay_5.159	Spar_5.195	Smik_5.181	YER053C-A	YER053C-A	YER053C-A	YER053C-A	YER053C-A	Anc_7.229	Anc_7.229	Anc_7.229	Anc_7.229	Anc_7.229	114	111	111	111	111	1	1	1	1	1	6	6	6	6	6
OG1387_YER054C_Anc_7.230:1_highqual.fsa	1387	YER054C	Verified	YER054C	Anc_7.230	highqual	Scer_5.166	Skud_5.167	Sbay_5.160	Spar_5.196	Smik_5.182	YER054C	YER054C	YER054C	YER054C	YER054C	Anc_7.230	Anc_7.230	Anc_7.230	Anc_7.230	Anc_7.230	1647	1647	1647	1644	1632	1	1	1	1	1	6	6	6	6	6
OG1388_YER055C_Anc_7.232:1_highqual.fsa	1388	YER055C	Verified	YER055C	Anc_7.232	highqual	Scer_5.167	Skud_5.168	Sbay_5.161	Spar_5.197	Smik_5.183	YER055C	YER055C	YER055C	YER055C	YER055C	Anc_7.232	Anc_7.232	Anc_7.232	Anc_7.232	Anc_7.232	894	894	894	894	894	1	1	1	1	1	6	6	6	6	6
OG1389_YER056C_Anc_7.241:1_struture.fsa	1389	NA	NA	YER056C	Anc_7.241	struture	Scer_5.168	Skud_5.169	Sbay_5.162	Spar_5.198	Smik_5.184	YER056C	YER056C	YER056C	YER056C	YER056C	Anc_7.241	Anc_7.241	Anc_7.241	Anc_7.241	Anc_7.241	1602	1602	1569	1602	1602	1	1	7	1	2	6	6	5	6	6
OG1390_YER056C-A_Anc_7.237:1_highqual.fsa	1390	YER056C-A	Verified	YER056C-A	Anc_7.237	highqual	Scer_5.169	Skud_5.170	Sbay_5.164	Spar_5.199	Smik_5.186	YER056C-A	YER056C-A	YER056C-A	YER056C-A	YER056C-A	Anc_7.237	Anc_7.237	Anc_7.237	Anc_7.237	Anc_7.237	366	366	366	366	366	2	2	2	2	2	6	6	6	6	6
OG1391_YER057C_Anc_7.238:1_highqual.fsa	1391	YER057C	Verified	YER057C	Anc_7.238	highqual	Scer_5.170	Skud_5.171	Sbay_5.165	Spar_5.200	Smik_5.187	YER057C	YER057C	YER057C	YER057C	YER057C	Anc_7.238	Anc_7.238	Anc_7.238	Anc_7.238	Anc_7.238	390	390	390	390	390	1	1	1	1	1	6	6	5	6	6
OG1392_YER058W_Anc_7.239:1_highqual.fsa	1392	YER058W	Verified	YER058W	Anc_7.239	highqual	Scer_5.171	Skud_5.172	Sbay_5.166	Spar_5.201	Smik_5.188	YER058W	YER058W	YER058W	YER058W	YER058W	Anc_7.239	Anc_7.239	Anc_7.239	Anc_7.239	Anc_7.239	324	324	324	324	324	1	1	1	1	1	6	6	5	5	6
OG1393_YER059W_Anc_7.240:1_highqual.fsa	1393	YER059W	Verified	YER059W	Anc_7.240	highqual	Scer_5.172	Skud_5.173	Sbay_5.167	Spar_5.202	Smik_5.189	YER059W	YER059W	YER059W	YER059W	YER059W	Anc_7.240	Anc_7.240	Anc_7.240	Anc_7.240	Anc_7.240	1263	1263	1275	1260	1248	1	1	1	1	1	6	6	5	5	6
OG1394_YER056C_Anc_7.241:1_highqual.fsa	1394	YER060W	Verified	YER056C	Anc_7.241	highqual	Scer_5.173	Skud_5.174	Sbay_5.169	Spar_5.203	Smik_5.190	YER060W-A	YER060W-A	Kpol_1009.27	YER056C	YER056C	Anc_7.241	Anc_7.241	Anc_7.241	Anc_7.241	Anc_7.241	1587	1587	1581	1569	1587	1	1	1	1	1	6	6	5	5	6
OG1395_YER060W_Anc_7.241:1_highqual.fsa	1395	YER060W-A	Verified	YER060W	Anc_7.241	highqual	Scer_5.174	Skud_5.175	Sbay_5.170	Spar_5.205	Smik_5.191	YER060W	YER060W	YER060W	YER060W	YER060W	Anc_7.241	Anc_7.241	Anc_7.241	Anc_7.241	Anc_7.241	1593	1671	1605	1632	1614	1	1	1	1	1	6	6	5	5	6
OG1396_YER061C_Anc_7.242:1_highqual.fsa	1396	YER061C	Verified	YER061C	Anc_7.242	highqual	Scer_5.175	Skud_5.176	Sbay_5.171	Spar_5.206	Smik_5.192	YER061C	YER061C	YER061C	YER061C	YER061C	Anc_7.242	Anc_7.242	Anc_7.242	Anc_7.242	Anc_7.242	1329	1329	1329	1329	1326	1	1	1	1	1	6	6	5	5	6
OG1397_YER062C_Anc_7.243:1_highqual.fsa	1397	YER062C	Verified	YER062C	Anc_7.243	highqual	Scer_5.176	Skud_5.177	Sbay_5.172	Spar_5.207	Smik_5.193	YER062C	YER062C	YER062C	YER062C	YER062C	Anc_7.243	Anc_7.243	Anc_7.243	Anc_7.243	Anc_7.243	753	753	753	753	753	1	1	1	1	1	6	6	6	5	6
OG1398_YER063W_Anc_7.244:1_highqual.fsa	1398	YER063W	Verified	YER063W	Anc_7.244	highqual	Scer_5.177	Skud_5.178	Sbay_5.173	Spar_5.208	Smik_5.194	YER063W	YER063W	YER063W	YER063W	YER063W	Anc_7.244	Anc_7.244	Anc_7.244	Anc_7.244	Anc_7.244	657	654	639	651	648	1	1	1	1	1	5	5	5	5	5
OG1399_YER064C_Anc_7.246:1_highqual.fsa	1399	YER064C	Uncharacterized	YER064C	Anc_7.246	highqual	Scer_5.178	Skud_5.179	Sbay_5.174	Spar_5.209	Smik_5.195	YER064C	YER064C	YER064C	YER064C	YER064C	Anc_7.246	Anc_7.246	Anc_7.246	Anc_7.246	Anc_7.246	1518	1512	1551	1518	1515	1	1	1	1	1	4	4	4	4	4
OG1400_YER065C_Anc_7.247:1_highqual.fsa	1400	YER065C	Verified	YER065C	Anc_7.247	highqual	Scer_5.179	Skud_5.180	Sbay_5.175	Spar_5.210	Smik_5.196	YER065C	YER065C	YER065C	YER065C	YER065C	Anc_7.247	Anc_7.247	Anc_7.247	Anc_7.247	Anc_7.247	1674	1674	1671	1674	1674	1	1	1	1	1	4	4	3	3	3
OG1401_YFL009W_Anc_8.67:1_length.fsa	1401	NA	NA	YFL009W	Anc_8.67	length	Scer_5.181	Skud_5.182	Sbay_5.177	Spar_5.213	Smik_5.199	YFL009W	YFL009W	Kpol_1011.6	YFL009W	NA	Anc_8.67	Anc_8.67	Anc_8.67	Anc_8.67	NA	585	300	150	1161	729	2	5	3	1	1	0	0	0	0	0
OG1402_YER067W_Anc_7.248:1_highqual.fsa	1402	YER067W	Verified	YER067W	Anc_7.248	highqual	Scer_5.184	Skud_5.183	Sbay_5.179	Spar_5.216	Smik_5.201	YER067W	YER067W	YER067W	YER067W	YER067W	Anc_7.248	Anc_7.248	Anc_7.248	Anc_7.248	Anc_7.248	486	486	486	486	486	1	1	1	1	1	5	4	2	5	2
OG1403_YER068W_Anc_7.249:1_highqual.fsa	1403	YER068W	Verified	YER068W	Anc_7.249	highqual	Scer_5.185	Skud_5.185	Sbay_5.180	Spar_5.217	Smik_5.202	YER068W	YER068W	YER068W	YER068W	YER068W	Anc_7.249	Anc_7.249	Anc_7.249	Anc_7.249	Anc_7.249	1764	1755	1767	1764	1764	1	1	1	1	1	6	5	4	6	4
OG1404_YER069W_Anc_7.251:1_highqual.fsa	1404	YER069W	Verified	YER069W	Anc_7.251	highqual	Scer_5.186	Skud_5.186	Sbay_5.181	Spar_5.219	Smik_5.203	YER069W	YER069W	YER069W	YER069W	YER069W	Anc_7.251	Anc_7.251	Anc_7.251	Anc_7.251	Anc_7.251	2592	2592	2592	2592	2592	1	1	1	1	1	6	6	5	6	5
OG1405_YER070W_Anc_7.256:1_highqual.fsa	1405	NA	NA	YER070W	Anc_7.256	highqual	Scer_5.187	Skud_5.187	Sbay_5.182	Spar_5.220	Smik_5.204	YER070W	YER070W	YER070W	YER070W	YER070W	Anc_7.256	Anc_7.256	Anc_7.256	Anc_7.256	Anc_7.256	2667	2661	2667	2667	2664	1	1	1	1	1	6	5	5	5	5
OG1406_YER071C_Anc_7.259:1_highqual.fsa	1406	YER071C	Uncharacterized	YER071C	Anc_7.259	highqual	Scer_5.188	Skud_5.188	Sbay_5.183	Spar_5.221	Smik_5.206	YER071C	YER071C	YER071C	YER071C	YER071C	Anc_7.259	Anc_7.259	Anc_7.259	Anc_7.259	Anc_7.259	381	384	405	375	417	1	1	1	1	1	6	6	6	6	6
OG1407_YER072W_Anc_7.260:1_highqual.fsa	1407	YER072W	Verified	YER072W	Anc_7.260	highqual	Scer_5.189	Skud_5.189	Sbay_5.184	Spar_5.222	Smik_5.207	YER072W	YER072W	YER072W	YER072W	YER072W	Anc_7.260	Anc_7.260	Anc_7.260	Anc_7.260	Anc_7.260	390	390	390	390	390	1	1	1	1	1	6	6	6	6	6
OG1408_YER073W_Anc_7.261:1_highqual.fsa	1408	YER073W	Verified	YER073W	Anc_7.261	highqual	Scer_5.190	Skud_5.190	Sbay_5.185	Spar_5.223	Smik_5.208	YER073W	YER073W	YER073W	YER073W	YER073W	Anc_7.261	Anc_7.261	Anc_7.261	Anc_7.261	Anc_7.261	1563	1563	1563	1563	1563	1	1	1	1	1	6	6	6	6	6
OG1409_YER074W_Anc_7.262:1_struture.fsa	1409	NA	NA	YER074W	Anc_7.262	struture	Scer_5.191	Skud_5.191	Sbay_5.186	Spar_5.224	Smik_5.209	YER074W	YER074W	YER074W	YER074W	YER074W	Anc_7.262	Anc_7.262	Anc_7.262	Anc_7.262	Anc_7.262	408	408	408	402	408	2	2	2	1	2	5	5	5	5	5
OG1410_YER074W-A_Anc_7.263:1_length.fsa	1410	NA	NA	YER074W-A	Anc_7.263	length	Scer_5.192	Skud_5.192	Sbay_5.187	Spar_5.225	Smik_5.210	YER074W-A	YER074W-A	YER074W-A	YER074W-A	YER074W-A	Anc_7.263	Anc_7.263	Anc_7.263	Anc_7.263	Anc_7.263	258	219	213	432	357	3	2	2	9	4	4	5	5	4	4
OG1411_YER075C_Anc_7.264:1_highqual.fsa	1411	YER075C	Verified	YER075C	Anc_7.264	highqual	Scer_5.193	Skud_5.193	Sbay_5.188	Spar_5.226	Smik_5.211	YER075C	YER075C	YER075C	YER075C	YER075C	Anc_7.264	Anc_7.264	Anc_7.264	Anc_7.264	Anc_7.264	2787	2700	2718	2745	2790	1	1	1	1	1	4	5	5	3	3
OG1412_YER077C_Anc_7.266:1_highqual.fsa	1412	YER077C	Uncharacterized	YER077C	Anc_7.266	highqual	Scer_5.198	Skud_5.196	Sbay_5.190	Spar_5.238	Smik_5.216	YER077C	YER077C	YER077C	YER077C	YER077C	Anc_7.266	Anc_7.266	Anc_7.266	Anc_7.266	Anc_7.266	1956	1965	1965	1956	1959	1	1	1	1	1	5	5	5	5	4
OG1413_YER078C_Anc_7.268:1_highqual.fsa	1413	YER078C	Verified	YER078C	Anc_7.268	highqual	Scer_5.199	Skud_5.197	Sbay_5.191	Spar_5.239	Smik_5.217	YER078C	Kwal_23.5937	YER078C	YER078C	YER078C	Anc_7.268	Anc_7.268	Anc_7.268	Anc_7.268	Anc_7.268	1536	1536	1533	1536	1542	1	1	1	1	1	6	5	5	6	5
OG1414_YER079W_Anc_7.270:1_highqual.fsa	1414	YER079W	Uncharacterized	YER079W	Anc_7.270	highqual	Scer_5.201	Skud_5.198	Sbay_5.192	Spar_5.241	Smik_5.218	YER079W	YER079W	YER079W	YER079W	YER079W	Anc_7.270	Anc_7.270	Anc_7.270	Anc_7.270	Anc_7.270	633	645	639	633	639	1	1	1	1	1	6	6	5	6	6
OG1415_YER080W_Anc_7.271:1_highqual.fsa	1415	YER080W	Verified	YER080W	Anc_7.271	highqual	Scer_5.202	Skud_5.199	Sbay_5.193	Spar_5.242	Smik_5.219	YER080W	YER080W	YER080W	YER080W	YER080W	Anc_7.271	Anc_7.271	Anc_7.271	Anc_7.271	Anc_7.271	1884	1893	1881	1890	1884	1	1	1	1	1	6	6	6	6	6
OG1416_YER081W_Anc_7.273:1_struture.fsa	1416	YER081W	Verified	YER081W	Anc_7.273	struture	Scer_5.203	Skud_5.200	Sbay_5.194	Spar_5.243	Smik_5.220	YER081W	YER081W	YER081W	YER081W	YER081W	Anc_7.273	Anc_7.273	Anc_7.273	Anc_7.273	Anc_7.273	1410	1410	1410	1410	1410	1	1	2	1	1	4	5	5	4	5
OG1417_YER082C_Anc_7.275:1_highqual.fsa	1417	YER082C	Verified	YER082C	Anc_7.275	highqual	Scer_5.204	Skud_5.201	Sbay_5.195	Spar_5.244	Smik_5.221	YER082C	YER082C	YER082C	YER082C	YER082C	Anc_7.275	Anc_7.275	Anc_7.275	Anc_7.275	Anc_7.275	1665	1683	1680	1770	1665	1	1	1	1	1	6	6	6	6	6
OG1418_YER083C_Anc_7.277:1_highqual.fsa	1418	NA	NA	YER083C	Anc_7.277	highqual	Scer_5.205	Skud_5.202	Sbay_5.196	Spar_5.245	Smik_5.222	YER083C	YER083C	YER083C	YER083C	YER083C	Anc_7.277	Anc_7.277	Anc_7.277	Anc_7.277	Anc_7.277	858	858	864	858	858	1	1	1	1	1	6	6	6	6	6
OG1419_YER084W_Anc_1.294:1_length.fsa	1419	NA	NA	YER084W	Anc_1.294	length	Scer_5.206	Skud_5.203	Sbay_5.197	Spar_5.246	Smik_5.223	YER084W	NA	YER084W	YER084W	YER084W	NA	Anc_1.294	NA	NA	NA	387	405	330	366	381	1	1	1	3	1	5	5	5	5	5
OG1420_YER086W_Anc_7.367:1_highqual.fsa	1420	YER086W	Verified	YER086W	Anc_7.367	highqual	Scer_5.208	Skud_5.205	Sbay_5.199	Spar_5.248	Smik_5.225	YER086W	YER086W	YER086W	YER086W	YER086W	Anc_7.367	Anc_7.367	Anc_7.367	Anc_7.367	Anc_7.367	1731	1731	1731	1731	1731	1	1	1	1	1	6	6	6	6	6
OG1421_YER087W_Anc_7.368:1_highqual.fsa	1421	YER087W	Verified	YER087W	Anc_7.368	highqual	Scer_5.209	Skud_5.206	Sbay_5.200	Spar_5.249	Smik_5.226	YER087W	YER087W	YER087W	YER087W	YER087W	Anc_7.368	Anc_7.368	Anc_7.368	Anc_7.368	Anc_7.368	1731	1731	1728	1728	1728	1	1	1	1	1	6	6	5	6	6
OG1422_YER087C-B_Anc_7.369:1_highqual.fsa	1422	YER087C-B	Verified	YER087C-B	Anc_7.369	highqual	Scer_5.210	Skud_5.207	Sbay_5.201	Spar_5.250	Smik_5.227	YER087C-B	YER087C-B	YER087C-B	YER087C-B	YER087C-B	Anc_7.369	Anc_7.369	Anc_7.369	Anc_7.369	Anc_7.369	249	246	246	246	246	1	1	1	1	1	6	6	5	6	6
OG1423_YER088C_Anc_7.372:1_highqual.fsa	1423	YER088C	Verified	YER088C	Anc_7.372	highqual	Scer_5.211	Skud_5.208	Sbay_5.202	Spar_5.251	Smik_5.228	YER088C	YER088C	YER088C	YER088C	YER088C	Anc_7.372	Anc_7.372	Anc_7.372	Anc_7.372	Anc_7.372	2013	1842	2004	2010	1995	1	1	1	1	1	6	6	5	6	6
OG1424_YER089C_Anc_7.374:1_struture.fsa	1424	NA	NA	YER089C	Anc_7.374	struture	Scer_5.213	Skud_5.210	Sbay_5.204	Spar_5.253	Smik_5.230	YER089C	YER089C	YER089C	YER089C	YER089C	Anc_7.374	Anc_7.374	Anc_7.374	Anc_7.374	Anc_7.374	1395	1395	1317	1395	1395	1	1	2	1	1	6	6	5	6	6
OG1425_YER090W_Anc_7.375:1_highqual.fsa	1425	YER090W	Verified	YER090W	Anc_7.375	highqual	Scer_5.214	Skud_5.211	Sbay_5.206	Spar_5.254	Smik_5.231	YER090W	YER090W	YER090W	YER090W	YER090W	Anc_7.375	Anc_7.375	Anc_7.375	Anc_7.375	Anc_7.375	1524	1524	1524	1524	1524	1	1	1	1	1	6	6	5	6	6
OG1426_YER091C_Anc_7.378:1_highqual.fsa	1426	YER091C	Verified	YER091C	Anc_7.378	highqual	Scer_5.215	Skud_5.212	Sbay_5.207	Spar_5.255	Smik_5.232	YER091C	YER091C	YER091C	YER091C	YER091C	Anc_7.378	Anc_7.378	Anc_7.378	Anc_7.378	Anc_7.378	2304	2304	2304	2304	2304	1	1	1	1	1	6	6	5	6	6
OG1427_YER091C-A_Anc_3.459:1_length.fsa	1427	NA	NA	YER091C-A	Anc_3.459	length	Scer_5.216	Skud_5.213	Sbay_5.208	Spar_5.256	Smik_5.233	YER091C-A	NA	NA	NA	NA	Anc_3.459	Anc_8.505	NA	Anc_8.144	NA	219	108	51	216	66	1	2	1	2	1	6	6	5	5	6
OG1428_YER092W_Anc_7.379:1_highqual.fsa	1428	YER092W	Verified	YER092W	Anc_7.379	highqual	Scer_5.217	Skud_5.214	Sbay_5.210	Spar_5.257	Smik_5.234	YER092W	YER092W	YER092W	YER092W	YER092W	Anc_7.379	Anc_7.379	Anc_7.379	Anc_7.379	Anc_7.379	378	384	375	375	381	1	1	1	1	1	6	6	6	5	6
OG1429_YER093C_Anc_7.380:1_struture.fsa	1429	YER093C	Verified	YER093C	Anc_7.380	struture	Scer_5.218	Skud_5.215	Sbay_5.211	Spar_5.258	Smik_5.235	YER093C	YER093C	YER093C	YER093C	YER093C	Anc_7.380	Anc_7.380	Anc_7.380	Anc_7.380	Anc_7.380	4293	4293	4296	4293	4293	1	1	1	2	1	6	6	6	4	5
OG1430_YER093C-A_Anc_7.381:1_struture.fsa	1430	NA	NA	YER093C-A	Anc_7.381	struture	Scer_5.219	Skud_5.216	Sbay_5.212	Spar_5.261	Smik_5.236	YER093C-A	YER093C-A	YER093C-A	YER093C-A	YER093C-A	Anc_7.381	Anc_7.381	Anc_7.381	Anc_7.381	Anc_7.381	414	441	444	426	429	2	2	2	2	2	6	6	6	5	5
OG1431_YER094C_Anc_7.383:1_highqual.fsa	1431	YER094C	Verified	YER094C	Anc_7.383	highqual	Scer_5.220	Skud_5.217	Sbay_5.213	Spar_5.262	Smik_5.237	YER094C	YER094C	YER094C	YER094C	YER094C	Anc_7.383	Anc_7.383	Anc_7.383	Anc_7.383	Anc_7.383	618	618	618	618	618	1	1	1	1	1	5	5	5	4	5
OG1432_YER095W_Anc_7.385:1_highqual.fsa	1432	YER095W	Verified	YER095W	Anc_7.385	highqual	Scer_5.221	Skud_5.218	Sbay_5.214	Spar_5.263	Smik_5.239	YER095W	YER095W	YER095W	YER095W	YER095W	Anc_7.385	Anc_7.385	Anc_7.385	Anc_7.385	Anc_7.385	1203	1203	1194	1203	1203	1	1	1	1	1	4	4	5	4	3
OG1433_YER096W_Anc_7.386:1_highqual.fsa	1433	YER096W	Verified	YER096W	Anc_7.386	highqual	Scer_5.222	Skud_5.219	Sbay_5.215	Spar_5.264	Smik_5.240	YER096W	YER096W	YER096W	YER096W	YER096W	Anc_7.386	Anc_7.386	Anc_7.386	Anc_7.386	Anc_7.386	1539	1578	1581	1563	1590	1	1	1	1	1	3	4	5	3	3
OG1434_YER098W_Anc_7.390:1_highqual.fsa	1434	YER098W	Verified	YER098W	Anc_7.390	highqual	Scer_5.227	Skud_5.223	Sbay_5.217	Spar_5.271	Smik_5.244	YER098W	YER098W	YER098W	YER098W	YER098W	Anc_7.390	Anc_7.390	Anc_7.390	Anc_7.390	Anc_7.390	2265	2247	2265	2268	2250	1	1	1	1	1	4	4	5	4	4
OG1435_YER099C_Anc_7.391:1_highqual.fsa	1435	YER099C	Verified	YER099C	Anc_7.391	highqual	Scer_5.228	Skud_5.224	Sbay_5.218	Spar_5.272	Smik_5.245	YER099C	YER099C	YER099C	YER099C	YER099C	Anc_7.391	Anc_7.391	Anc_7.391	Anc_7.391	Anc_7.391	957	957	957	957	957	1	1	1	1	1	5	5	5	5	5
OG1436_YER100W_Anc_7.392:1_highqual.fsa	1436	YER100W	Verified	YER100W	Anc_7.392	highqual	Scer_5.229	Skud_5.225	Sbay_5.219	Spar_5.273	Smik_5.246	YER100W	YER100W	YER100W	YER100W	YER100W	Anc_7.392	Anc_7.392	Anc_7.392	Anc_7.392	Anc_7.392	753	753	750	753	753	1	1	1	1	1	5	6	4	5	6
OG1437_YER101C_Anc_7.393:1_highqual.fsa	1437	YER101C	Verified	YER101C	Anc_7.393	highqual	Scer_5.230	Skud_5.226	Sbay_5.220	Spar_5.274	Smik_5.247	YER101C	YER101C	YER101C	YER101C	YER101C	Anc_7.393	Anc_7.393	Anc_7.393	Anc_7.393	Anc_7.393	1293	1293	1293	1293	1293	1	1	1	1	1	5	6	5	5	6
OG1438_YER102W_Anc_7.395:1_highqual.fsa	1438	YER102W	Verified	YER102W	Anc_7.395	highqual	Scer_5.231	Skud_5.227	Sbay_5.221	Spar_5.275	Smik_5.248	YER102W	YER102W	YER102W	YER102W	YER102W	Anc_7.395	Anc_7.395	Anc_7.395	Anc_7.395	Anc_7.395	603	603	603	603	603	1	1	1	1	1	5	6	5	5	6
OG1439_YER103W_Anc_4.35:1_highqual.fsa	1439	NA	NA	YER103W	Anc_4.35	highqual	Scer_5.232	Skud_5.228	Sbay_5.222	Spar_5.276	Smik_5.249	YER103W	YER103W	YER103W	YER103W	YER103W	Anc_4.35	Anc_7.397	Anc_4.35	Anc_4.35	Anc_7.397	1929	1929	1929	1929	1929	1	1	1	1	1	0	6	0	0	6
OG1440_YER104W_Anc_7.399:1_highqual.fsa	1440	YER104W	Verified	YER104W	Anc_7.399	highqual	Scer_5.233	Skud_5.229	Sbay_5.224	Spar_5.277	Smik_5.250	YER104W	YER104W	YER104W	YER104W	YER104W	Anc_7.399	Anc_7.399	Anc_7.399	Anc_7.399	Anc_7.399	627	627	660	627	618	1	1	1	1	1	5	6	5	5	6
OG1441_YER105C_Anc_7.401:1_highqual.fsa	1441	NA	NA	YER105C	Anc_7.401	highqual	Scer_5.234	Skud_5.230	Sbay_5.225	Spar_5.278	Smik_5.251	YER105C	YER105C	YER105C	YER105C	YER105C	Anc_7.401	Anc_7.401	Anc_7.401	Anc_7.401	Anc_7.401	4176	4170	4161	4176	4167	1	1	1	1	1	4	5	5	5	6
OG1442_YER106W_Anc_7.402:1_highqual.fsa	1442	YER106W	Verified	YER106W	Anc_7.402	highqual	Scer_5.235	Skud_5.231	Sbay_5.227	Spar_5.279	Smik_5.252	YER106W	YER106W	YER106W	YER106W	YER106W	Anc_7.402	Anc_7.402	Anc_7.402	Anc_7.402	Anc_7.402	909	1044	942	930	936	1	1	1	1	1	5	6	6	5	6
OG1443_YER107C_Anc_7.405:1_highqual.fsa	1443	YER107C	Verified	YER107C	Anc_7.405	highqual	Scer_5.236	Skud_5.232	Sbay_5.228	Spar_5.280	Smik_5.253	YER107C	YER107C	YER107C	YER107C	YER107C	Anc_7.405	Anc_7.405	Anc_7.405	Anc_7.405	Anc_7.405	1098	1098	1098	1098	1098	1	1	1	1	1	6	5	5	6	6
OG1444_NOSGD_Anc_7.406:1_length.fsa	1444	NA	NA	NOSGD	Anc_7.406	length	Scer_5.238	Skud_5.234	Sbay_5.229	Spar_5.281	Smik_5.254	Kpol_1045.32	AGL300C	AGL300C	AGL300C	AGL300C	Anc_7.406	Anc_7.406	Anc_7.406	Anc_7.406	Anc_7.406	1968	2454	2379	2391	2385	1	1	1	1	1	4	4	5	6	6
OG1445_YER110C_Anc_7.408:1_highqual.fsa	1445	YER110C	Verified	YER110C	Anc_7.408	highqual	Scer_5.240	Skud_5.236	Sbay_5.230	Spar_5.282	Smik_5.255	Kwal_27.10763	YER110C	YER110C	Kwal_27.10763	Kwal_27.10763	Anc_7.408	Anc_7.408	Anc_7.408	Anc_7.408	Anc_7.408	3342	3342	3342	3342	3342	1	1	1	1	1	6	3	5	6	6
OG1446_YER111C_Anc_7.409:1_struture.fsa	1446	YER111C	Verified	YER111C	Anc_7.409	struture	Scer_5.241	Skud_5.237	Sbay_5.232	Spar_5.283	Smik_5.256	YER111C	YER111C	YER111C	YER111C	YER111C	Anc_7.409	Anc_7.409	Anc_7.409	Anc_7.409	Anc_7.409	3282	3231	3249	3249	3261	1	2	2	1	1	6	2	5	6	6
OG1447_YER112W_Anc_7.410:1_struture.fsa	1447	YER112W	Verified	YER112W	Anc_7.410	struture	Scer_5.242	Skud_5.267	Sbay_5.233	Spar_5.284	Smik_5.257	YER112W	YER112W	YER112W	YER112W	YER112W	Anc_7.410	Anc_7.410	Anc_7.410	Anc_7.410	Anc_7.410	564	534	570	543	555	1	1	2	1	1	6	3	5	6	6
OG1448_YER113C_Anc_7.411:1_highqual.fsa	1448	YER113C	Verified	YER113C	Anc_7.411	highqual	Scer_5.243	Skud_5.266	Sbay_5.234	Spar_5.285	Smik_5.258	YER113C	YER113C	YER113C	YER113C	YER113C	Anc_7.411	Anc_7.411	Anc_7.411	Anc_7.411	Anc_7.411	2121	2124	2121	2121	2121	1	1	1	1	1	6	4	5	6	6
OG1449_YER114C_Anc_7.413:1_highqual.fsa	1449	YER114C	Verified	YER114C	Anc_7.413	highqual	Scer_5.244	Skud_5.265	Sbay_5.235	Spar_5.286	Smik_5.259	YER114C	YER114C	YER114C	YER114C	YER114C	Anc_7.413	Anc_7.413	Anc_7.413	Anc_7.413	Anc_7.413	3123	3132	3132	3132	3126	1	1	1	1	1	6	5	6	6	6
OG1450_YER115C_Anc_7.415:1_highqual.fsa	1450	YER115C	Verified	YER115C	Anc_7.415	highqual	Scer_5.245	Skud_5.264	Sbay_5.236	Spar_5.287	Smik_5.260	YER115C	YER115C	YER115C	YER115C	YER115C	Anc_7.415	Anc_7.415	Anc_7.415	Anc_7.415	Anc_7.415	576	576	576	576	573	1	1	1	1	1	6	6	6	6	6
OG1451_YER116C_Anc_7.416:1_highqual.fsa	1451	YER116C	Verified	YER116C	Anc_7.416	highqual	Scer_5.246	Skud_5.263	Sbay_5.237	Spar_5.288	Smik_5.261	YER116C	YER116C	YER116C	YER116C	YER116C	Anc_7.416	Anc_7.416	Anc_7.416	Anc_7.416	Anc_7.416	825	819	801	819	810	1	1	1	1	1	6	6	6	6	6
[truncated: 3,810 more rows]
