# Supplementary material for: The Awesome Power of Yeast Evolutionary Genetics: New Genome Sequences and Strain Resources for the Saccharomyces sensu stricto Genus
Source: G3 (Bethesda). 2011 Jun 1;1(1):11–25. doi: 10.1534/g3.111.000273 (PMC3276118; doi:10.1534/g3.111.000273)
Supplement: Supporting Information [file supp_1.1.11_TableS3.xls]

## Sheet: Supp_Table tRNAs
	Ala:AGC	Ala:TGC	Arg:ACG	Arg:CCG	Arg:CCT	Arg:TCT	Asn:GTT	Asp:GTC	Cys:GCA	Gln:CTG	Gln:TTG	Glu:CTC	Glu:TTC	Gly:CCC	Gly:GCC	Gly:TCC	His:GTG	Ile:AAT	Ile:GAT	Ile:TAT	Leu:CAA	Leu:GAG	Leu:TAA	Leu:TAG	Lys:CTT	Lys:TTT	Met:CAT	Phe:GAA	Pro:AGG	Pro:TGG	SeC:TCA	Ser:AGA	Ser:CGA	Ser:GCT	Ser:TGA	Thr:AGT	Thr:CGT	Thr:TGT	Trp:CCA	Tyr:GTA	Val:AAC	Val:CAC	Val:TAC
S. cerevisiae	11	5	6	1	1	11	10	16	4	1	9	2	14	2	16	3	7	13	0	2	10	1	7	3	14	7	10	10	2	10	0	11	1	2	3	11	1	4	6	8	14	2	2
S. paradoxus	12	5	6	1	1	12	11	16	4	1	9	2	14	2	16	3	7	13	0	2	1	1	7	3	14	7	10	10	2	11	0	12	1	4	3	11	1	4	6	8	14	2	2
S. mikatae	11	6	7	1	1	12	11	16	4	1	9	2	15	2	16	3	8	11	1	1	9	1	7	3	14	8	12	11	2	11	1	10	1	4	4	11	1	5	6	8	13	2	3
S. kudriavzevii	11	6	7	1	1	10	12	13	4	1	9	2	13	2	16	2	8	11	1	2	10	1	6	3	14	8	11	10	2	10	1	8	1	4	5	11	1	4	6	7	14	2	3
S. bayanus	12	5	6	1	1	11	10	16	3	1	9	2	14	2	16	3	6	13	0	2	9	1	8	3	14	7	10	10	2	10	0	14	1	4	4	11	1	4	7	8	14	2	2
